# Supplementary material for: Global Methylome and gene expression analysis during early Peanut pod development
Source: BMC Plant Biol. 2018 Dec 13;18:352. doi: 10.1186/s12870-018-1546-4 (PMC6293580; doi:10.1186/s12870-018-1546-4)
Supplement: Supplementary file 1 — Table S1. Orthologous genes from peanut A and B sub-genome. (XLS 3611 kb) [file 12870_2018_1546_MOESM1_ESM.xls]

## Sheet: Sheet1
Orthologous genes from peanut A subgeome and B subgenome
Orthologous from	Orthologous from
A genome	B genome	Gene annotation
Araip.XHY4U	Aradu.Q4JN9	unknown protein%3B FUNCTIONS IN: molecular_function unknown%3B INVOLVED IN: biological_process unknown%3B LOCATED IN: cellular_component unknown%3B EXPRESSED IN: 22 plant structures%3B EXPRESSED DURING: 13 growth stages%3B Has 35333 Blast hits to 34131 proteins in 2444 species: Archae - 798%3B Bacteria - 22429%3B Metazoa - 974%3B Fungi - 991%3B Plants - 531%3B Viruses - 0%3B Other Eukaryotes - 96…
Araip.2T8Z2	Aradu.517HT	Protein kinase superfamily protein%3B IPR011009 (Protein kinase-like domain)%3B GO:0004672 (protein kinase activity)%2C GO:0005524 (ATP binding)%2C GO:0006468 (protein phosphorylation)
Araip.B0ISR	Aradu.2F4YI	uncharacterized protein LOC100785700 isoform X1 [Glycine max]
Araip.YXM0P	Aradu.25YD7	DNA topoisomerase VI%2C B subunit%3B IPR003594 (Histidine kinase-like ATPase%2C ATP-binding domain)%2C IPR010979 (Ribosomal protein S13-like%2C H2TH)%2C IPR020568 (Ribosomal protein S5 domain 2-type fold)%3B GO:0003676 (nucleic acid binding)%2C GO:0003677 (DNA binding)%2C GO:0003918 (DNA topoisomerase type II (ATP-hydrolyzing) activity)%2C GO:0005524 (ATP binding)%2C GO:0005694 (chromosome)%2C GO…
Araip.81IM1	Aradu.ZT0IB	protein SPT2 homolog isoform X5 [Glycine max]%3B IPR013256 (Chromatin SPT2)
Araip.98JJY	Aradu.6Z34W	uncharacterized protein LOC100801714 isoform X2 [Glycine max]
Araip.24XA5	Aradu.9CV6N	ribose-phosphate pyrophosphokinase
Araip.JPG9D	Aradu.6G002	protein MEI2-like 2-like isoform X3 [Glycine max]%3B IPR007201 (RNA recognition motif 2)%2C IPR012677 (Nucleotide-binding%2C alpha-beta plait)%3B GO:0000166 (nucleotide binding)%2C GO:0003676 (nucleic acid binding)
Araip.RV49X	Aradu.271A7	Protein kinase superfamily protein%3B IPR011009 (Protein kinase-like domain)%3B GO:0004672 (protein kinase activity)%2C GO:0005524 (ATP binding)%2C GO:0006468 (protein phosphorylation)
Araip.3F9W2	Aradu.54URP	xyloglucan endotransglucosylase/hydrolase 16%3B IPR008264 (Beta-glucanase)%2C IPR008985 (Concanavalin A-like lectin/glucanases superfamily)%2C IPR016455 (Xyloglucan endotransglucosylase/hydrolase)%3B GO:0005618 (cell wall)%2C GO:0005975 (carbohydrate metabolic process)%2C GO:0006073 (cellular glucan metabolic process)%2C GO:0016762 (xyloglucan:xyloglucosyl transferase activity)%2C GO:0048046 (apo…
Araip.387TH	Aradu.IE0YS	probable galacturonosyltransferase 15-like [Glycine max]%3B IPR002495 (Glycosyl transferase%2C family 8)
Araip.09GVV	Aradu.P8YMU	50S ribosomal protein L14%3B IPR000218 (Ribosomal protein L14b/L23e)%2C IPR023571 (Ribosomal protein L14 domain)%3B GO:0003735 (structural constituent of ribosome)%2C GO:0005840 (ribosome)%2C GO:0006412 (translation)%2C GO:0015934 (large ribosomal subunit)
Araip.6YS9V	Aradu.UV59G	HVA22-like protein F%3B IPR004345 (TB2/DP1/HVA22-related protein)
Araip.IQA14	Aradu.IBE4R	uncharacterized protein LOC102665055 isoform X1 [Glycine max]
Araip.2I121	Aradu.A9F8B	serine/threonine protein phosphatase 2A%3B IPR004843 (Calcineurin-like phosphoesterase domain%2C apaH type)%2C IPR011236 (Serine/threonine protein phosphatase 5)%3B GO:0004721 (phosphoprotein phosphatase activity)%2C GO:0005515 (protein binding)%2C GO:0005634 (nucleus)%2C GO:0005737 (cytoplasm)%2C GO:0006470 (protein dephosphorylation)%2C GO:0016787 (hydrolase activity)
Araip.UV61I	Aradu.DGG35	serine/threonine-protein phosphatase 7 long form homolog [Glycine max]%3B IPR019557 (Aminotransferase-like%2C plant mobile domain)
Araip.ID8PQ	Aradu.N4CE4	glutamyl-tRNA(Gln) amidotransferase subunit A-like protein%3B IPR000120 (Amidase)%2C IPR010684 (RNA polymerase II transcription factor SIII%2C subunit A)%2C IPR023631 (Amidase signature domain)%3B GO:0005634 (nucleus)%2C GO:0006412 (translation)%2C GO:0016021 (integral component of membrane)
Araip.AH5KR	Aradu.CXH1W	actin-related protein 2/3 complex subunit 1B%3B IPR017383 (ARP2/3 complex%2C 41kDa subunit (p41-arc))%3B GO:0003779 (actin binding)%2C GO:0005515 (protein binding)%2C GO:0005856 (cytoskeleton)%2C GO:0030833 (regulation of actin filament polymerization)
Araip.6M3X4	Aradu.IXP2U	Ribosomal protein L19 family protein%3B IPR001857 (Ribosomal protein L19)%2C IPR008991 (Translation protein SH3-like domain)%3B GO:0003735 (structural constituent of ribosome)%2C GO:0005622 (intracellular)%2C GO:0005840 (ribosome)%2C GO:0006412 (translation)
Araip.19YQ2	Aradu.IT4YX	Nucleotide/sugar transporter family protein%3B IPR000620 (Drug/metabolite transporter)%2C IPR004853 (Triose-phosphate transporter domain)%3B GO:0016020 (membrane)
Araip.DML9Y	Aradu.K44L7	glucose-6-phosphate/phosphate translocator 2%3B IPR004696 (Triose phosphate/phosphoenolpyruvate translocator)%2C IPR004853 (Triose-phosphate transporter domain)%3B GO:0005215 (transporter activity)%2C GO:0006810 (transport)%2C GO:0016020 (membrane)%2C GO:0016021 (integral component of membrane)
Araip.1A0QT	Aradu.PIJ3J	tryptophan synthase beta chain%3B IPR023026 (Tryptophan synthase beta chain/beta chain-like)%3B GO:0000162 (tryptophan biosynthetic process)%2C GO:0004834 (tryptophan synthase activity)%2C GO:0006568 (tryptophan metabolic process)
Araip.29G0V	Aradu.A39EY	SMAD/FHA domain-containing protein%3B IPR008984 (SMAD/FHA domain)%3B GO:0005515 (protein binding)
Araip.ZWB49	Aradu.SL05Q	septum-promoting GTP-binding protein 1-like [Glycine max]%3B IPR001806 (Small GTPase superfamily)%2C IPR027417 (P-loop containing nucleoside triphosphate hydrolase)%3B GO:0005525 (GTP binding)%2C GO:0005622 (intracellular)%2C GO:0007264 (small GTPase mediated signal transduction)%2C GO:0015031 (protein transport)
Araip.BBV0C	Aradu.Y8PUZ	LHCP translocation defect protein%2C putative%3B IPR020683 (Ankyrin repeat-containing domain)
Araip.B7WJJ	Aradu.N89H5	uncharacterized protein LOC100788941 isoform X2 [Glycine max]
Araip.X0MWQ	Aradu.DE2YB	DEAD-box ATP-dependent RNA helicase%3B IPR001650 (Helicase%2C C-terminal)%2C IPR014001 (Helicase%2C superfamily 1/2%2C ATP-binding domain)%2C IPR027417 (P-loop containing nucleoside triphosphate hydrolase)%3B GO:0003676 (nucleic acid binding)%2C GO:0004386 (helicase activity)%2C GO:0005524 (ATP binding)%2C GO:0008026 (ATP-dependent helicase activity)
Araip.333ZF	Aradu.CMZ2S	microtubule-associated protein TORTIFOLIA1-like isoform X1 [Glycine max]%3B IPR016024 (Armadillo-type fold)%3B GO:0005488 (binding)
Araip.DP29Z	Aradu.G96LR	PolI-like B DNA polymerase%3B IPR002298 (DNA polymerase A)%3B GO:0003677 (DNA binding)%2C GO:0003887 (DNA-directed DNA polymerase activity)%2C GO:0006260 (DNA replication)
Araip.I55SM	Aradu.A32RI	Protein kinase superfamily protein%3B IPR011009 (Protein kinase-like domain)%2C IPR013320 (Concanavalin A-like lectin/glucanase%2C subgroup)%3B GO:0004672 (protein kinase activity)%2C GO:0005524 (ATP binding)%2C GO:0006468 (protein phosphorylation)
Araip.1G1M0	Aradu.R2E4D	mitochondrial substrate carrier family protein B-like [Glycine max]%3B IPR018108 (Mitochondrial substrate/solute carrier)%2C IPR023395 (Mitochondrial carrier domain)
Araip.99UDU	Aradu.E1B6G	abscisic acid receptor%3B IPR019587 (Polyketide cyclase/dehydrase)%2C IPR023393 (START-like domain)
Araip.59LK4	Aradu.DF4RH	ADP-ribosylation factor GTPase-activating protein AGD10%3B IPR001164 (Arf GTPase activating protein)%3B GO:0008060 (ARF GTPase activator activity)%2C GO:0008270 (zinc ion binding)%2C GO:0032312 (regulation of ARF GTPase activity)
Araip.99PA2	Aradu.B8AD1	formin-like protein 3-like isoform X4 [Glycine max]%3B IPR008889 (VQ)
Araip.J9TB4	Aradu.YEW97	uncharacterized protein LOC102667800 isoform X2 [Glycine max]%3B IPR016177 (DNA-binding domain)%3B GO:0003677 (DNA binding)%2C GO:0005634 (nucleus)
Araip.PUL3B	Aradu.YTQ00	ACT domain repeat 4%3B IPR002912 (ACT domain)%3B GO:0008152 (metabolic process)%2C GO:0016597 (amino acid binding)
Araip.R25G9	Aradu.FR9WM	sulfotransferase 2A%3B IPR000863 (Sulfotransferase domain)%2C IPR027417 (P-loop containing nucleoside triphosphate hydrolase)%3B GO:0008146 (sulfotransferase activity)
Araip.J7458	Aradu.IX5G5	sulfotransferase 2A%3B IPR000863 (Sulfotransferase domain)%2C IPR027417 (P-loop containing nucleoside triphosphate hydrolase)%3B GO:0008146 (sulfotransferase activity)
Araip.B194V	Aradu.T4STL	sulfotransferase 2A%3B IPR000863 (Sulfotransferase domain)%2C IPR002848 (Translin)%2C IPR027417 (P-loop containing nucleoside triphosphate hydrolase)%3B GO:0008146 (sulfotransferase activity)%2C GO:0043565 (sequence-specific DNA binding)
Araip.L1KGY	Aradu.1J7X7	Pentatricopeptide repeat (PPR) superfamily protein%3B IPR002885 (Pentatricopeptide repeat)
Araip.GVH2B	Aradu.G2D0X	D-aminoacyl-tRNA deacylase%3B IPR007508 (D-aminoacyl-tRNA deacylase)%3B GO:0051499 (D-aminoacyl-tRNA deacylase activity)
Araip.JS7FE	Aradu.WRK9I	transcription factor GTE4-like protein
Araip.WXV0Z	Aradu.9F1YG	root meristem growth factor 2-like isoform X2 [Glycine max]
Araip.YK172	Aradu.09RWH	isochorismatase hydrolase family protein%3B IPR000868 (Isochorismatase-like)%3B GO:0003824 (catalytic activity)%2C GO:0008152 (metabolic process)
Araip.R4DPZ	Aradu.NLX2J	DNA-directed RNA polymerase-like protein%3B IPR002092 (DNA-directed RNA polymerase%2C phage-type)%2C IPR024075 (DNA-directed RNA polymerase%2C helix hairpin domain)%3B GO:0003677 (DNA binding)%2C GO:0003899 (DNA-directed RNA polymerase activity)
Araip.FTB5Z	Aradu.HFY72	Transmembrane amino acid transporter family protein%3B IPR013057 (Amino acid transporter%2C transmembrane)
Araip.TQ871	Aradu.94FCR	hypothetical protein%3B IPR013761 (Sterile alpha motif/pointed domain)
Araip.8W8RT	Aradu.573UI	transcription factor bHLH74-like [Glycine max]%3B IPR011598 (Myc-type%2C basic helix-loop-helix (bHLH) domain)%3B GO:0046983 (protein dimerization activity)
Araip.QD757	Aradu.XEB03	magnesium ion binding%3B thiamin pyrophosphate binding%3B hydro-lyases%3B catalytics%3B 2-succinyl-5-enolpyruvyl- 6-hydroxy-3-cyclohexene-1-carboxylic-acid synthases%3B IPR004433 (Menaquinone biosynthesis protein MenD)%2C IPR010196 (O-succinylbenzoic acid (OSB) synthetase)%2C IPR013342 (Mandelate racemase/muconate lactonizing enzyme%2C C-terminal)%2C IPR022485 (2-succinyl-6-hydroxy-2%2C4-cyclohex…
Araip.R0EFA	Aradu.AMA0U	LAG1 longevity assurance homolog 3%3B IPR016439 (Longevity assurance%2C LAG1/LAC1)%3B GO:0016021 (integral component of membrane)
Araip.3630D	Aradu.5S2PY	uridine kinase-like 3%3B IPR000764 (Uridine kinase like)%2C IPR023577 (CYTH-like domain)%2C IPR026008 (Uridine kinase)%2C IPR027417 (P-loop containing nucleoside triphosphate hydrolase)%3B GO:0004849 (uridine kinase activity)%2C GO:0005524 (ATP binding)%2C GO:0008152 (metabolic process)%2C GO:0016301 (kinase activity)
Araip.6VN5N	Aradu.A5HRL	S-adenosylmethionine decarboxylase%3B IPR001985 (S-adenosylmethionine decarboxylase)%2C IPR016067 (S-adenosylmethionine decarboxylase%2C core)%2C IPR018167 (S-adenosylmethionine decarboxylase subgroup)%3B GO:0004014 (adenosylmethionine decarboxylase activity)%2C GO:0006597 (spermine biosynthetic process)%2C GO:0008295 (spermidine biosynthetic process)
Araip.JLT22	Aradu.U2ZD5	strictosidine synthase-like 3%3B IPR011042 (Six-bladed beta-propeller%2C TolB-like)%3B GO:0009058 (biosynthetic process)%2C GO:0016844 (strictosidine synthase activity)
Araip.IAX0I	Aradu.TB51Z	aminoalcoholphosphotransferase 1%3B IPR000462 (CDP-alcohol phosphatidyltransferase)%3B GO:0008654 (phospholipid biosynthetic process)%2C GO:0016020 (membrane)
Araip.07856	Aradu.S3I3Q	basic helix-loop-helix (bHLH) DNA-binding superfamily protein
Araip.P1J2H	Aradu.NJL4S	EF hand calcium-binding protein family%3B IPR011992 (EF-hand domain pair)%3B GO:0005509 (calcium ion binding)
Araip.GS20D	Aradu.073NL	putative phospholipid-transporting ATPase 9-like isoform X1 [Glycine max]%3B IPR001757 (Cation-transporting P-type ATPase)%2C IPR023214 (HAD-like domain)%3B GO:0000166 (nucleotide binding)%2C GO:0000287 (magnesium ion binding)%2C GO:0004012 (phospholipid-translocating ATPase activity)%2C GO:0005524 (ATP binding)%2C GO:0006812 (cation transport)%2C GO:0015914 (phospholipid transport)%2C GO:0016021…
Araip.1KE3S	Aradu.81HAH	phosphate transporter PHO1 homolog 1-like isoform 1 [Glycine max]%3B IPR004331 (SPX%2C N-terminal)%2C IPR004342 (EXS%2C C-terminal)%3B GO:0016021 (integral component of membrane)
Araip.T165J	Aradu.1U41E	Pentatricopeptide repeat (PPR) superfamily protein%3B IPR002885 (Pentatricopeptide repeat)%2C IPR011990 (Tetratricopeptide-like helical)%3B GO:0005515 (protein binding)
Araip.KSH3B	Aradu.0RW41	isoprenylcysteine alpha-carbonyl methylesterase ICME protein%3B IPR013094 (Alpha/beta hydrolase fold-3)%3B GO:0008152 (metabolic process)%2C GO:0016787 (hydrolase activity)
Araip.Z4ATC	Aradu.25DKA	Bifunctional inhibitor/lipid-transfer protein/seed storage 2S albumin superfamily protein%3B IPR016140 (Bifunctional inhibitor/plant lipid transfer protein/seed storage helical domain)
Araip.1U5BB	Aradu.7MW89	Membrane fusion protein Use1%3B IPR019150 (Vesicle transport protein%2C Use1)
Araip.KQP8V	Aradu.0YT1E	histone-lysine N-methyltransferase%3B IPR001214 (SET domain)%2C IPR003105 (SRA-YDG)%2C IPR007728 (Pre-SET domain)%2C IPR015947 (PUA-like domain)%3B GO:0005515 (protein binding)%2C GO:0005634 (nucleus)%2C GO:0008270 (zinc ion binding)%2C GO:0018024 (histone-lysine N-methyltransferase activity)%2C GO:0034968 (histone lysine methylation)%2C GO:0042393 (histone binding)
Araip.UU2Q4	Aradu.G4U2S	UBX domain-containing protein%3B IPR001012 (UBX domain)%2C IPR003903 (Ubiquitin interacting motif)%2C IPR006577 (UAS)%2C IPR012336 (Thioredoxin-like fold)%3B GO:0005515 (protein binding)
Araip.GT9T6	Aradu.4Q4DJ	Encodes a chloroplast protein that induces tolerance to multiple environmental stresses and reduces photooxidative damage.
Araip.Z47KN	Aradu.H7IC3	general transcription factor group E6%3B IPR001487 (Bromodomain)%3B GO:0005515 (protein binding)
Araip.5P7YD	Aradu.I1GFZ	Protein of unknown function (DUF1639)%3B IPR012438 (Protein of unknown function DUF1639)
Araip.4YP5T	Aradu.R9PSM	actin-related protein 2/3 complex subunit 2A-like [Glycine max]%3B IPR007188 (ARP2/3 complex%2C 34kDa subunit (p34-Arc))%3B GO:0005856 (cytoskeleton)%2C GO:0030833 (regulation of actin filament polymerization)
Araip.R7ZBI	Aradu.S9TNP	F-box/LRR protein%3B IPR001810 (F-box domain)%2C IPR006553 (Leucine-rich repeat%2C cysteine-containing subtype)%3B GO:0005515 (protein binding)
Araip.WQ509	Aradu.6T1KT	membrane-bound transcription factor site 2 protease%3B IPR001193 (Membrane-bound transcription factor site-2 protease)%3B GO:0004222 (metalloendopeptidase activity)%2C GO:0005515 (protein binding)%2C GO:0006508 (proteolysis)%2C GO:0016020 (membrane)
Araip.L5PJS	Aradu.LI9R7	CTP synthase family protein%3B IPR004468 (CTP synthase)%2C IPR027417 (P-loop containing nucleoside triphosphate hydrolase)%3B GO:0003883 (CTP synthase activity)%2C GO:0006221 (pyrimidine nucleotide biosynthetic process)
Araip.C8PEG	Aradu.G6YSY	Protein kinase superfamily protein%3B IPR000014 (PAS domain)%2C IPR001610 (PAC motif)%2C IPR011009 (Protein kinase-like domain)%3B GO:0004672 (protein kinase activity)%2C GO:0004871 (signal transducer activity)%2C GO:0005524 (ATP binding)%2C GO:0006468 (protein phosphorylation)%2C GO:0007165 (signal transduction)
Araip.X0HMS	Aradu.Y4WXZ	uncharacterized protein LOC100820080 isoform X1 [Glycine max]%3B IPR010765 (Protein of unknown function DUF1350)
Araip.E9KW7	Aradu.1N2NV	RNA-binding (RRM/RBD/RNP motifs) family protein%3B IPR000061 (SWAP/Surp)%2C IPR006569 (CID domain)%2C IPR008942 (ENTH/VHS)%2C IPR012677 (Nucleotide-binding%2C alpha-beta plait)%2C IPR013170 (mRNA splicing factor%2C Cwf21)%3B GO:0000166 (nucleotide binding)%2C GO:0003676 (nucleic acid binding)%2C GO:0003723 (RNA binding)%2C GO:0006396 (RNA processing)
Araip.AZ4FD	Aradu.XG6T6	calcium-dependent protein kinase 19%3B IPR011992 (EF-hand domain pair)%3B GO:0005509 (calcium ion binding)
Araip.19369	Aradu.BS3NC	receptor-like kinase 1%3B IPR011009 (Protein kinase-like domain)%3B GO:0004672 (protein kinase activity)%2C GO:0005524 (ATP binding)%2C GO:0006468 (protein phosphorylation)
Araip.L7MAE	Aradu.W3NUX	protein DYAD-like [Glycine max]
Araip.7RM6E	Aradu.ISA5I	Cyclophilin-like peptidyl-prolyl cis-trans isomerase family protein%3B IPR002130 (Cyclophilin-type peptidyl-prolyl cis-trans isomerase domain)%2C IPR015943 (WD40/YVTN repeat-like-containing domain)%3B GO:0003755 (peptidyl-prolyl cis-trans isomerase activity)%2C GO:0005515 (protein binding)%2C GO:0006457 (protein folding)
Araip.57S0G	Aradu.ILV24	60S acidic ribosomal protein family%3B IPR001813 (Ribosomal protein L10/L12)%3B GO:0003735 (structural constituent of ribosome)%2C GO:0005622 (intracellular)%2C GO:0005840 (ribosome)%2C GO:0006414 (translational elongation)
Araip.KT7P7	Aradu.H4I9D	TSL-kinase interacting protein 1-like isoform X2 [Glycine max]%3B IPR009057 (Homeodomain-like)%3B GO:0003677 (DNA binding)%2C GO:0003682 (chromatin binding)
Araip.PV4IE	Aradu.8P3R8	DNA-(apurinic or apyrimidinic site) lyase 2-like [Glycine max]%3B IPR004808 (AP endonuclease 1)%2C IPR005135 (Endonuclease/exonuclease/phosphatase)%2C IPR010666 (Zinc finger%2C GRF-type)%3B GO:0004518 (nuclease activity)%2C GO:0006281 (DNA repair)%2C GO:0008270 (zinc ion binding)
Araip.UHZ8X	Aradu.3A2M2	calcium-dependent protein kinase 28%3B IPR011009 (Protein kinase-like domain)%2C IPR011992 (EF-hand domain pair)%3B GO:0004672 (protein kinase activity)%2C GO:0005509 (calcium ion binding)%2C GO:0005524 (ATP binding)%2C GO:0006468 (protein phosphorylation)
Araip.NIV47	Aradu.Q5M0R	flavanone 3-hydroxylase [Glycine max]%3B IPR005123 (Oxoglutarate/iron-dependent dioxygenase)%2C IPR026992 (Non-haem dioxygenase N-terminal domain)%2C IPR027443 (Isopenicillin N synthase-like)%3B GO:0016491 (oxidoreductase activity)%2C GO:0055114 (oxidation-reduction process)
Araip.V6F8I	Aradu.SZ9LD	Gibberellin-regulated family protein%3B IPR003854 (Gibberellin regulated protein)
Araip.4SA3R	Aradu.D15YQ	Protein kinase superfamily protein%3B IPR011009 (Protein kinase-like domain)%2C IPR013210 (Leucine-rich repeat-containing N-terminal%2C type 2)%2C IPR013320 (Concanavalin A-like lectin/glucanase%2C subgroup)%3B GO:0004672 (protein kinase activity)%2C GO:0005524 (ATP binding)%2C GO:0006468 (protein phosphorylation)
Araip.NTF4Q	Aradu.X7Z8C	Protein kinase superfamily protein%3B IPR011009 (Protein kinase-like domain)%3B GO:0004672 (protein kinase activity)%2C GO:0005524 (ATP binding)%2C GO:0006468 (protein phosphorylation)
Araip.Y32G0	Aradu.1WP35	WPP domain interacting protein%2C putative
Araip.K5C2Q	Aradu.92FHF	actin-related protein 8%3B IPR001810 (F-box domain)%2C IPR004000 (Actin-related protein)%3B GO:0005515 (protein binding)
Araip.8G8VL	Aradu.EG6FJ	RNA-binding protein%2C putative%3B IPR000467 (G-patch domain)%2C IPR001876 (Zinc finger%2C RanBP2-type)%2C IPR012677 (Nucleotide-binding%2C alpha-beta plait)%3B GO:0000166 (nucleotide binding)%2C GO:0003676 (nucleic acid binding)%2C GO:0008270 (zinc ion binding)
Araip.VG5MX	Aradu.SX0Q7	Sec14p-like phosphatidylinositol transfer family protein%3B IPR001251 (CRAL-TRIO domain)%2C IPR011074 (CRAL/TRIO%2C N-terminal domain)
Araip.SRG8N	Aradu.5G5Y2	leaf ferredoxin-NADP reductase%3B IPR001433 (Oxidoreductase FAD/NAD(P)-binding)%2C IPR015701 (Ferredoxin--NADP reductase)%2C IPR017938 (Riboflavin synthase-like beta-barrel)%3B GO:0016491 (oxidoreductase activity)%2C GO:0055114 (oxidation-reduction process)
Araip.6L6QM	Aradu.T1ZRM	Pathogenesis-related thaumatin superfamily protein%3B IPR001938 (Thaumatin)
Araip.K5LLB	Aradu.M0UUE	oligopeptide transporter 7%3B IPR004813 (Oligopeptide transporter%2C OPT superfamily)%3B GO:0055085 (transmembrane transport)
Araip.H119Z	Aradu.U32C1	LRR and NB-ARC domain disease resistance protein
Araip.JB2JG	Aradu.KLS6P	disease resistance protein (TIR-NBS-LRR class)%3B IPR000767 (Disease resistance protein)%2C IPR003591 (Leucine-rich repeat%2C typical subtype)%2C IPR027417 (P-loop containing nucleoside triphosphate hydrolase)%3B GO:0006952 (defense response)%2C GO:0043531 (ADP binding)
Araip.4YC4D	Aradu.1HA1K	Ribosomal RNA small subunit methyltransferase%2C putative n%3D3 Tax%3DPapilionoideae RepID%3DG7LC16_MEDTR%3B IPR001678 (Bacterial Fmu (Sun)/eukaryotic nucleolar NOL1/Nop2p)%2C IPR023269 (RNA (C5-cytosine) methyltransferase%2C subfamily 9)
Araip.7IS7K	Aradu.M2I9A	rhodanese-related sulfurtransferase%3B IPR001763 (Rhodanese-like domain)
Araip.B69F1	Aradu.RT222	26S proteasome non-ATPase regulatory subunit-like protein%3B IPR002035 (von Willebrand factor%2C type A)%2C IPR003903 (Ubiquitin interacting motif)%2C IPR027040 (Proteasome subunit Rpn10)%3B GO:0006511 (ubiquitin-dependent protein catabolic process)
Araip.A6IKG	Aradu.DL1I6	lysosomal alpha-mannosidase-like [Glycine max]%3B IPR011013 (Galactose mutarotase-like domain)%2C IPR011330 (Glycoside hydrolase/deacetylase%2C beta/alpha-barrel)%2C IPR013780 (Glycosyl hydrolase%2C family 13%2C all-beta)%2C IPR015341 (Glycoside hydrolase%2C family 38%2C central domain)%3B GO:0003824 (catalytic activity)%2C GO:0004559 (alpha-mannosidase activity)%2C GO:0005975 (carbohydrate metab…
Araip.RUD0N	Aradu.CA6YX	Senescence/dehydration-associated protein-related%3B IPR009686 (Senescence/spartin-associated)
Araip.2178J	Aradu.MQ2DW	proteasome subunit alpha type-7-A protein%3B IPR000426 (Proteasome alpha-subunit%2C N-terminal domain)%2C IPR001353 (Proteasome%2C subunit alpha/beta)%3B GO:0004175 (endopeptidase activity)%2C GO:0004298 (threonine-type endopeptidase activity)%2C GO:0005839 (proteasome core complex)%2C GO:0006511 (ubiquitin-dependent protein catabolic process)%2C GO:0051603 (proteolysis involved in cellular prote…
Araip.N3HEG	Aradu.XQH63	unknown protein%3B FUNCTIONS IN: molecular_function unknown%3B INVOLVED IN: biological_process unknown%3B LOCATED IN: cellular_component unknown%3B EXPRESSED IN: 24 plant structures%3B EXPRESSED DURING: 15 growth stages%3B Has 30201 Blast hits to 17322 proteins in 780 species: Archae - 12%3B Bacteria - 1396%3B Metazoa - 17338%3B Fungi - 3422%3B Plants - 5037%3B Viruses - 0%3B Other Eukaryotes - 2…
Araip.QQY5R	Aradu.22DVL	Tetratricopeptide repeat (TPR)-like superfamily protein%3B IPR011990 (Tetratricopeptide-like helical)%3B GO:0005515 (protein binding)
Araip.XSU9J	Aradu.ME6XP	cell cycle checkpoint protein RAD17%2C putative%3B IPR004582 (Checkpoint protein Rad17/Rad24)%2C IPR027417 (P-loop containing nucleoside triphosphate hydrolase)%3B GO:0005634 (nucleus)%2C GO:0006281 (DNA repair)%2C GO:0007049 (cell cycle)
Araip.3E112	Aradu.0D9S1	GDSL-like Lipase/Acylhydrolase superfamily protein%3B IPR001087 (Lipase%2C GDSL)%3B GO:0006629 (lipid metabolic process)%2C GO:0016787 (hydrolase activity)
Araip.72Y3Y	Aradu.SYE4G	phospholipase D P2%3B IPR000008 (C2 domain)%2C IPR015679 (Phospholipase D family)%2C IPR024632 (Phospholipase D%2C C-terminal)%3B GO:0003824 (catalytic activity)%2C GO:0005515 (protein binding)%2C GO:0008152 (metabolic process)
Araip.G58DX	Aradu.I3Y2E	Unknown protein
Araip.UT77N	Aradu.Z9N24	F-box family protein%3B IPR001810 (F-box domain)%3B GO:0005515 (protein binding)
Araip.ES13R	Aradu.9W6CT	glucose-6-phosphate dehydrogenase 6%3B IPR001282 (Glucose-6-phosphate dehydrogenase)%3B GO:0004345 (glucose-6-phosphate dehydrogenase activity)%2C GO:0006006 (glucose metabolic process)%2C GO:0050661 (NADP binding)%2C GO:0055114 (oxidation-reduction process)
Araip.76SQX	Aradu.JA2PJ	protein MID1-COMPLEMENTING ACTIVITY 1-like isoform X1 [Glycine max]%3B IPR006461 (Uncharacterised protein family Cys-rich)
Araip.C4S8T	Aradu.PJ6S6	GHMP kinase family protein
Araip.J5WWV	Aradu.Y1F6Q	SKP1-like 4%3B IPR001232 (SKP1 component)%3B GO:0006511 (ubiquitin-dependent protein catabolic process)
Araip.W5ZI5	Aradu.2F17T	la-related protein-like isoform X1 [Glycine max]%3B IPR011991 (Winged helix-turn-helix DNA-binding domain)
Araip.T0IWH	Aradu.M3YSI	unknown protein%3B FUNCTIONS IN: molecular_function unknown%3B LOCATED IN: chloroplast%2C chloroplast stroma%3B EXPRESSED IN: 21 plant structures%3B EXPRESSED DURING: 13 growth stages%3B Has 30201 Blast hits to 17322 proteins in 780 species: Archae - 12%3B Bacteria - 1396%3B Metazoa - 17338%3B Fungi - 3422%3B Plants - 5037%3B Viruses - 0%3B Other Eukaryotes - 2996 (source: NCBI BLink).%3B IPR0147…
Araip.Z48R4	Aradu.RAX6G	pre-rRNA-processing esf1-like protein%3B IPR012580 (NUC153)%3B GO:0005634 (nucleus)
Araip.1JA95	Aradu.RZM1H	Eukaryotic aspartyl protease family protein%3B IPR001461 (Aspartic peptidase)%2C IPR021109 (Aspartic peptidase domain)%3B GO:0004190 (aspartic-type endopeptidase activity)%2C GO:0006508 (proteolysis)
Araip.TZ4WG	Aradu.W0XPT	hypothetical protein
Araip.HD0UX	Aradu.U7Z4S	Protein phosphatase 2C family protein%3B IPR001932 (Protein phosphatase 2C (PP2C)-like domain)%2C IPR015655 (Protein phosphatase 2C)%3B GO:0003824 (catalytic activity)
Araip.IY2YB	Aradu.U4K5D	protein kinase family protein%3B IPR011009 (Protein kinase-like domain)%2C IPR013320 (Concanavalin A-like lectin/glucanase%2C subgroup)%3B GO:0004672 (protein kinase activity)%2C GO:0005524 (ATP binding)%2C GO:0006468 (protein phosphorylation)
Araip.F77E0	Aradu.J2BV7	protein kinase family protein%3B IPR000014 (PAS domain)%2C IPR011009 (Protein kinase-like domain)%2C IPR028324 (Serine/threonine-protein kinase CTR1)%3B GO:0004672 (protein kinase activity)%2C GO:0004871 (signal transducer activity)%2C GO:0005524 (ATP binding)%2C GO:0006468 (protein phosphorylation)%2C GO:0007165 (signal transduction)
Araip.T1LT1	Aradu.U6UTS	RING zinc finger protein%2C putative%3B IPR013083 (Zinc finger%2C RING/FYVE/PHD-type)%3B GO:0005515 (protein binding)%2C GO:0008270 (zinc ion binding)
Araip.552HZ	Aradu.VDJ5E	callose synthase 1%3B IPR003440 (Glycosyl transferase%2C family 48)%2C IPR023175 (Vacuolar protein sorting-associate protein Vta1/Callose synthase%2C N-terminal domain)%2C IPR026899 (1%2C3-beta-glucan synthase subunit FKS1-like%2C domain-1)%3B GO:0006075 ((1->3)-beta-D-glucan biosynthetic process)%2C GO:0016020 (membrane)
Araip.F9Y3B	Aradu.VK692	glucan endo-1%2C3-beta-glucosidase 12-like [Glycine max]%3B IPR012946 (X8)
Araip.5FF6E	Aradu.21XDZ	cysteine-rich receptor-like protein kinase 2-like [Glycine max]%3B IPR002902 (Gnk2-homologous domain)%2C IPR011009 (Protein kinase-like domain)%2C IPR013320 (Concanavalin A-like lectin/glucanase%2C subgroup)%3B GO:0004672 (protein kinase activity)%2C GO:0005524 (ATP binding)%2C GO:0006468 (protein phosphorylation)
Araip.WW1MI	Aradu.RS38S	cysteine-rich receptor-like protein kinase 3-like [Glycine max]%3B IPR002902 (Gnk2-homologous domain)%2C IPR011009 (Protein kinase-like domain)%2C IPR013320 (Concanavalin A-like lectin/glucanase%2C subgroup)%3B GO:0004672 (protein kinase activity)%2C GO:0005524 (ATP binding)%2C GO:0006468 (protein phosphorylation)
Araip.M93U4	Aradu.FL0YZ	oxygen-evolving enhancer protein%3B IPR008797 (Photosystem II PsbQ%2C oxygen evolving complex)%2C IPR023222 (PsbQ-like domain)%3B GO:0005509 (calcium ion binding)%2C GO:0009523 (photosystem II)%2C GO:0009654 (photosystem II oxygen evolving complex)%2C GO:0015979 (photosynthesis)%2C GO:0019898 (extrinsic component of membrane)
Araip.FL6S0	Aradu.QM05Z	NC domain-containing protein-related%3B IPR000064 (Endopeptidase%2C NLPC/P60 domain)%2C IPR007053 (LRAT-like domain)
Araip.W6JAC	Aradu.NND87	transmembrane protein%2C putative%3B IPR010903 (Protein of unknown function DUF1517)
Araip.TE8Q1	Aradu.XS0NY	metal-nicotianamine transporter YSL3-like isoform X3 [Glycine max]%3B IPR004813 (Oligopeptide transporter%2C OPT superfamily)%3B GO:0055085 (transmembrane transport)
Araip.GPR82	Aradu.UT9A3	uncharacterized protein LOC100785600 [Glycine max]
Araip.31ZB6	Aradu.GS29Q	kunitz trypsin inhibitor 1%3B IPR002160 (Proteinase inhibitor I3%2C Kunitz legume)%3B GO:0004866 (endopeptidase inhibitor activity)
Araip.23WQY	Aradu.82LRE	exocyst complex component EXO70B1-like [Glycine max]
Araip.KT1QG	Aradu.KR62J	protein YLS9 [Glycine max]%3B IPR004864 (Late embryogenesis abundant protein%2C LEA-14)
Araip.BB8VK	Aradu.ZPY8R	DMT(drug/metabolite transporter) superfamily permease%3B IPR000620 (Drug/metabolite transporter)%3B GO:0016020 (membrane)
Araip.CJI78	Aradu.FK4M3	Pentatricopeptide repeat (PPR) superfamily protein%3B IPR002885 (Pentatricopeptide repeat)%2C IPR011990 (Tetratricopeptide-like helical)%3B GO:0005515 (protein binding)
Araip.9358A	Aradu.CV6TX	protein TIC 40%2C chloroplastic-like [Glycine max]%3B IPR006636 (Heat shock chaperonin-binding)
Araip.A73J9	Aradu.J6UWI	protein TIC 40%2C chloroplastic-like [Glycine max]
Araip.TI5D7	Aradu.LA0XT	2-oxoglutarate (2OG) and Fe(II)-dependent oxygenase superfamily protein%3B IPR002283 (Isopenicillin N synthase)%2C IPR026992 (Non-haem dioxygenase N-terminal domain)%2C IPR027443 (Isopenicillin N synthase-like)%3B GO:0005506 (iron ion binding)%2C GO:0016491 (oxidoreductase activity)%2C GO:0055114 (oxidation-reduction process)
Araip.AY9EG	Aradu.GZ2X7	Pentatricopeptide repeat (PPR) superfamily protein%3B IPR002885 (Pentatricopeptide repeat)%2C IPR011990 (Tetratricopeptide-like helical)%3B GO:0005515 (protein binding)
Araip.C9F8X	Aradu.EW5NL	RNA-directed DNA methylation 4
Araip.96KU1	Aradu.ISY5G	Unknown protein
Araip.G3RW4	Aradu.F3745	F-box family protein%3B IPR001810 (F-box domain)%2C IPR017451 (F-box associated interaction domain)%3B GO:0005515 (protein binding)
Araip.R3S6C	Aradu.ZL9WR	cystathionine beta-synthase (CBS) family protein%3B IPR000644 (CBS domain)%3B GO:0030554 (adenyl nucleotide binding)
Araip.GW6DK	Aradu.FBB2P	TRAM%2C LAG1 and CLN8 (TLC) lipid-sensing domain containing protein%3B IPR006634 (TRAM/LAG1/CLN8 homology domain)%3B GO:0016021 (integral component of membrane)
Araip.T3DX1	Aradu.934D7	zinc finger (Ran-binding) family protein%3B IPR001876 (Zinc finger%2C RanBP2-type)%3B GO:0008270 (zinc ion binding)
Araip.TQ73A	Aradu.1V9BS	uncharacterized protein LOC100784357 isoform X2 [Glycine max]%3B IPR006769 (Coiled-coil domain containing protein 109%2C C-terminal)
Araip.XE0TG	Aradu.WNG1Q	bis(5-adenosyl)-triphosphatase-like protein%3B IPR001310 (Histidine triad (HIT) protein)%2C IPR011146 (HIT-like domain)%3B GO:0003824 (catalytic activity)
Araip.KAX96	Aradu.RWS53	bis(5'-adenosyl)-triphosphatase%3B IPR001310 (Histidine triad (HIT) protein)%2C IPR011146 (HIT-like domain)%3B GO:0003824 (catalytic activity)
Araip.T1M6D	Aradu.QH3G4	uncharacterized protein LOC100778483 [Glycine max]%3B IPR019616 (Uncharacterised protein family Ycf54)
Araip.K70JW	Aradu.LEG7J	Reticulon family protein%3B IPR003388 (Reticulon)
Araip.2T40G	Aradu.D2IBT	pre-rRNA-processing TSR1-like protein%3B IPR007034 (Ribosome biogenesis protein BMS1/TSR1%2C C-terminal)%2C IPR012948 (AARP2CN)%3B GO:0005634 (nucleus)%2C GO:0042254 (ribosome biogenesis)
Araip.G27IP	Aradu.P0IKP	NAD(P)H-quinone oxidoreductase subunit N n%3D1 Tax%3DSynechococcus sp. WH 5701 RepID%3DA3YUM0_9SYNE%3B IPR020874 (NAD(P)H-quinone oxidoreductase%2C subunit N)%3B GO:0016020 (membrane)%2C GO:0055114 (oxidation-reduction process)
Araip.UTF6M	Aradu.X4QG0	unknown protein
Araip.ML7HW	Aradu.IG775	uncharacterized protein LOC100776355 [Glycine max]%3B IPR010605 (Protein of unknown function DUF1191)
Araip.R8SCL	Aradu.7Y15X	histone H2A 7%3B IPR009072 (Histone-fold)%3B GO:0000786 (nucleosome)%2C GO:0003677 (DNA binding)%2C GO:0005634 (nucleus)%2C GO:0006334 (nucleosome assembly)%2C GO:0046982 (protein heterodimerization activity)
Araip.A4RNH	Aradu.N3N4U	Unknown protein
Araip.U125N	Aradu.UK4HJ	Unknown protein
Araip.66JN7	Aradu.Y4YT8	Unknown protein
Araip.4S13H	Aradu.KM6HL	RNA-binding KH domain-containing protein%3B IPR004087 (K Homology domain)%3B GO:0003723 (RNA binding)
Araip.VHE1B	Aradu.M713F	Cytochrome b-c1 complex%2C subunit 8 protein%3B IPR004205 (Cytochrome b-c1 complex subunit 8)%3B GO:0005743 (mitochondrial inner membrane)%2C GO:0008121 (ubiquinol-cytochrome-c reductase activity)%2C GO:0022900 (electron transport chain)%2C GO:0070469 (respiratory chain)
Araip.K1JTN	Aradu.MX2L0	cation diffusion facilitator family transporter%3B IPR002524 (Cation efflux protein)%2C IPR027469 (Cation efflux protein transmembrane domain)%2C IPR027470 (Cation efflux protein cytoplasmic domain)%3B GO:0006812 (cation transport)%2C GO:0008324 (cation transmembrane transporter activity)%2C GO:0016021 (integral component of membrane)%2C GO:0055085 (transmembrane transport)
Araip.6XB70	Aradu.L7WEK	Protein kinase superfamily protein%3B IPR001611 (Leucine-rich repeat)%2C IPR003591 (Leucine-rich repeat%2C typical subtype)%2C IPR011009 (Protein kinase-like domain)%2C IPR013210 (Leucine-rich repeat-containing N-terminal%2C type 2)%2C IPR013320 (Concanavalin A-like lectin/glucanase%2C subgroup)%3B GO:0004672 (protein kinase activity)%2C GO:0005515 (protein binding)%2C GO:0005524 (ATP binding)%2C…
Araip.U647S	Aradu.ARZ2Q	Pentatricopeptide repeat (PPR) superfamily protein%3B IPR002885 (Pentatricopeptide repeat)%2C IPR011990 (Tetratricopeptide-like helical)%3B GO:0005515 (protein binding)
Araip.L40SB	Aradu.K4MWL	BTB/POZ domain-containing protein [Glycine max]%3B IPR011333 (BTB/POZ fold)%2C IPR027356 (NPH3 domain)%3B GO:0005515 (protein binding)
Araip.0J4UH	Aradu.2F99R	receptor-like kinase 1%3B IPR001611 (Leucine-rich repeat)%2C IPR011009 (Protein kinase-like domain)%2C IPR013210 (Leucine-rich repeat-containing N-terminal%2C type 2)%2C IPR013320 (Concanavalin A-like lectin/glucanase%2C subgroup)%2C IPR025875 (Leucine rich repeat 4)%3B GO:0004672 (protein kinase activity)%2C GO:0005515 (protein binding)%2C GO:0005524 (ATP binding)%2C GO:0006468 (protein phosphor…
Araip.MW82X	Aradu.3V0DC	glucan endo-1%2C3-beta-glucosidase 8-like [Glycine max]%3B IPR000490 (Glycoside hydrolase%2C family 17)%2C IPR012946 (X8)%2C IPR017853 (Glycoside hydrolase%2C superfamily)%3B GO:0005975 (carbohydrate metabolic process)
Araip.HN6EP	Aradu.CD92U	uncharacterized protein LOC102662992 [Glycine max]%3B IPR004864 (Late embryogenesis abundant protein%2C LEA-14)
Araip.G57K6	Aradu.5358D	ubiquitin-conjugating enzyme 28%3B IPR016135 (Ubiquitin-conjugating enzyme/RWD-like)%3B GO:0016881 (acid-amino acid ligase activity)
Araip.P8G5K	Aradu.83Z01	ethylene-responsive transcription factor 5-like [Glycine max]%3B IPR016177 (DNA-binding domain)%3B GO:0003677 (DNA binding)%2C GO:0003700 (sequence-specific DNA binding transcription factor activity)
Araip.A629F	Aradu.LCC7T	eukaryotic translation initiation factor 2 beta subunit%3B IPR002735 (Translation initiation factor IF2/IF5)%3B GO:0003743 (translation initiation factor activity)%2C GO:0006413 (translational initiation)
Araip.VC895	Aradu.G8T76	Novel family
Araip.YY08A	Aradu.79MS0	Kinase interacting (KIP1-like) family protein%3B IPR011684 (KIP1-like)
Araip.MKK8M	Aradu.9Z1LJ	DEAD-box ATP-dependent RNA helicase%3B IPR001650 (Helicase%2C C-terminal)%2C IPR014001 (Helicase%2C superfamily 1/2%2C ATP-binding domain)%2C IPR027417 (P-loop containing nucleoside triphosphate hydrolase)%3B GO:0003676 (nucleic acid binding)%2C GO:0004386 (helicase activity)%2C GO:0005524 (ATP binding)%2C GO:0008026 (ATP-dependent helicase activity)
Araip.JY2CI	Aradu.10WEW	Cytochrome P450 superfamily protein%3B IPR001128 (Cytochrome P450)%3B GO:0005506 (iron ion binding)%2C GO:0020037 (heme binding)%2C GO:0055114 (oxidation-reduction process)
Araip.KAR07	Aradu.6XK19	Unknown protein
Araip.88ZTU	Aradu.45WUM	Glutathione S-transferase family protein%3B IPR010987 (Glutathione S-transferase%2C C-terminal-like)%2C IPR012336 (Thioredoxin-like fold)%3B GO:0005515 (protein binding)
Araip.QH6EA	Aradu.1YP1S	uncharacterized protein LOC100788606 isoform X3 [Glycine max]
Araip.5450Y	Aradu.F9SP6	B3 domain-containing transcription factor ABI3-like isoform X1 [Glycine max]%3B IPR011124 (Zinc finger%2C CW-type)%2C IPR015300 (DNA-binding pseudobarrel domain)%3B GO:0003677 (DNA binding)%2C GO:0008270 (zinc ion binding)
Araip.H1YK3	Aradu.VQ37E	Cytochrome P450 superfamily protein%3B IPR001128 (Cytochrome P450)%3B GO:0005506 (iron ion binding)%2C GO:0020037 (heme binding)%2C GO:0055114 (oxidation-reduction process)
Araip.RIZ14	Aradu.P2LEZ	Cytochrome P450 superfamily protein%3B IPR001128 (Cytochrome P450)%3B GO:0005506 (iron ion binding)%2C GO:0020037 (heme binding)%2C GO:0055114 (oxidation-reduction process)
Araip.7YT59	Aradu.Y5115	Cytochrome P450 superfamily protein%3B IPR001128 (Cytochrome P450)%3B GO:0005506 (iron ion binding)%2C GO:0020037 (heme binding)%2C GO:0055114 (oxidation-reduction process)
Araip.5V59L	Aradu.KUQ6V	cysteine proteinase inhibitor 5 [Glycine max]
Araip.4L730	Aradu.1Z30Z	Cytochrome P450 superfamily protein%3B IPR001128 (Cytochrome P450)%3B GO:0005506 (iron ion binding)%2C GO:0020037 (heme binding)%2C GO:0055114 (oxidation-reduction process)
Araip.SX8DW	Aradu.6896W	extra-large guanine nucleotide-binding protein 1-like [Glycine max]
Araip.713R1	Aradu.VA5ME	bZIP family transcription factor%3B IPR004827 (Basic-leucine zipper domain)%3B GO:0003700 (sequence-specific DNA binding transcription factor activity)%2C GO:0043565 (sequence-specific DNA binding)
Araip.BPR1L	Aradu.B20QU	Non-specific lipid-transfer protein%2C putative%3B IPR000528 (Plant lipid transfer protein/Par allergen)%2C IPR016140 (Bifunctional inhibitor/plant lipid transfer protein/seed storage helical domain)%3B GO:0006869 (lipid transport)%2C GO:0008289 (lipid binding)
Araip.U9KHW	Aradu.L2RLN	MYB transcription factor MYB85 isoform X3 [Glycine max]%3B IPR009057 (Homeodomain-like)%3B GO:0003677 (DNA binding)%2C GO:0003682 (chromatin binding)
Araip.KK5LI	Aradu.GT164	SRF-type transcription factor (DNA-binding and dimerization domain) protein%3B IPR002100 (Transcription factor%2C MADS-box)%3B GO:0003677 (DNA binding)%2C GO:0046983 (protein dimerization activity)
Araip.3GU5G	Aradu.Y7XZN	MADS-box transcription factor family protein%3B IPR002100 (Transcription factor%2C MADS-box)%3B GO:0003677 (DNA binding)%2C GO:0046983 (protein dimerization activity)
Araip.M9VNK	Aradu.38ERD	MADS-box transcription factor family protein%3B IPR002100 (Transcription factor%2C MADS-box)%3B GO:0003677 (DNA binding)%2C GO:0046983 (protein dimerization activity)
Araip.QFI9Z	Aradu.STU0X	insulin-degrading enzyme%3B IPR011249 (Metalloenzyme%2C LuxS/M16 peptidase-like)%3B GO:0003824 (catalytic activity)%2C GO:0046872 (metal ion binding)
Araip.K2MU6	Aradu.64GLS	trafficking protein particle complex subunit-like protein%3B IPR007233 (Sybindin-like protein)%3B GO:0005801 (cis-Golgi network)%2C GO:0006810 (transport)%2C GO:0006888 (ER to Golgi vesicle-mediated transport)
Araip.QZA57	Aradu.G235T	Cell wall protein Exp4 n%3D1 Tax%3DMirabilis jalapa RepID%3DQ84L38_MIRJA%3B IPR007118 (Expansin/Lol pI)%3B GO:0005576 (extracellular region)%2C GO:0009664 (plant-type cell wall organization)
Araip.H0VKV	Aradu.SZB2Z	meiotic nuclear division-like protein%3B IPR005647 (Meiotic nuclear division protein 1)
Araip.MM2M0	Aradu.NIR19	Protein kinase superfamily protein%3B IPR011009 (Protein kinase-like domain)%3B GO:0004672 (protein kinase activity)%2C GO:0005524 (ATP binding)%2C GO:0006468 (protein phosphorylation)
Araip.R5QTL	Aradu.94ZD7	ovate family protein 4%3B IPR006458 (Ovate protein family%2C C-terminal)%2C IPR025830 (DNA-binding domain%2C ovate family-like)%3B GO:0003677 (DNA binding)
Araip.7F1S1	Aradu.T9I4Q	uncharacterized protein LOC100797307 isoform X2 [Glycine max]%3B IPR006943 (Domain of unknown function DUF641%2C plant)
Araip.L2Z00	Aradu.TL55R	protein kinase family protein%3B IPR020636 (Calcium/calmodulin-dependent/calcium-dependent protein kinase)%3B GO:0004672 (protein kinase activity)%2C GO:0005524 (ATP binding)%2C GO:0006468 (protein phosphorylation)%2C GO:0007165 (signal transduction)
Araip.0Z7H8	Aradu.K5XZD	Structure-specific endonuclease subunit SLX1 homolog n%3D4 Tax%3DTriticeae RepID%3DW5G6P0_WHEAT
Araip.X0WZQ	Aradu.9W61Z	protein kinase family protein%3B IPR020636 (Calcium/calmodulin-dependent/calcium-dependent protein kinase)%3B GO:0004672 (protein kinase activity)%2C GO:0005524 (ATP binding)%2C GO:0006468 (protein phosphorylation)%2C GO:0007165 (signal transduction)
Araip.0B3AI	Aradu.4I7HJ	Phosphatidate cytidylyltransferase family protein%3B IPR000374 (Phosphatidate cytidylyltransferase)%3B GO:0016020 (membrane)
Araip.G1GMX	Aradu.15MGK	U-box domain-containing protein 4-like [Glycine max]%3B IPR013083 (Zinc finger%2C RING/FYVE/PHD-type)%2C IPR016024 (Armadillo-type fold)%3B GO:0000151 (ubiquitin ligase complex)%2C GO:0004842 (ubiquitin-protein ligase activity)%2C GO:0005488 (binding)%2C GO:0005515 (protein binding)%2C GO:0016567 (protein ubiquitination)
Araip.SHV7N	Aradu.X9PNA	Peroxidase superfamily protein%3B IPR010255 (Haem peroxidase)%3B GO:0004601 (peroxidase activity)%2C GO:0006979 (response to oxidative stress)%2C GO:0020037 (heme binding)%2C GO:0055114 (oxidation-reduction process)
Araip.TI6B2	Aradu.ZW0FL	Peroxidase superfamily protein%3B IPR010255 (Haem peroxidase)%3B GO:0004601 (peroxidase activity)%2C GO:0006979 (response to oxidative stress)%2C GO:0020037 (heme binding)%2C GO:0055114 (oxidation-reduction process)
Araip.K3I8J	Aradu.9M8WB	RNA-binding protein 42-like isoform X2 [Glycine max]
Araip.LSP61	Aradu.66MNC	Pentatricopeptide repeat (PPR) superfamily protein%3B IPR002885 (Pentatricopeptide repeat)%2C IPR011990 (Tetratricopeptide-like helical)%3B GO:0005515 (protein binding)
Araip.ZB9IA	Aradu.CZ6KH	HXXXD-type acyl-transferase family protein%3B IPR003480 (Transferase)%2C IPR023213 (Chloramphenicol acetyltransferase-like domain)
Araip.J3WGF	Aradu.0N0SA	HXXXD-type acyl-transferase family protein%3B IPR003480 (Transferase)%2C IPR023213 (Chloramphenicol acetyltransferase-like domain)
Araip.FTC1S	Aradu.X7B4K	HXXXD-type acyl-transferase family protein%3B IPR003480 (Transferase)%2C IPR023213 (Chloramphenicol acetyltransferase-like domain)
Araip.TRS00	Aradu.JNK1Q	unknown protein
Araip.U4SN7	Aradu.E0NRM	HXXXD-type acyl-transferase family protein%3B IPR003480 (Transferase)%2C IPR023213 (Chloramphenicol acetyltransferase-like domain)
Araip.3GZ93	Aradu.WM1TH	Succinate dehydrogenase assembly factor 1 homolog%2C mitochondrial n%3D1 Tax%3DSchizosaccharomyces pombe (strain 972 / ATCC 24843) RepID%3DSDHF1_SCHPO%3B IPR008011 (Complex 1 LYR protein)
Araip.P2Y88	Aradu.DT20E	trypsin family protein%3B IPR009003 (Trypsin-like cysteine/serine peptidase domain)%3B GO:0003824 (catalytic activity)
Araip.JX92W	Aradu.4A66N	alanine:glyoxylate aminotransferase 3%3B IPR005814 (Aminotransferase class-III)%2C IPR015424 (Pyridoxal phosphate-dependent transferase)%3B GO:0003824 (catalytic activity)%2C GO:0008483 (transaminase activity)%2C GO:0030170 (pyridoxal phosphate binding)
Araip.JB7D0	Aradu.USZ1B	mitochondrial 28S ribosomal protein S29-related%3B IPR019368 (Ribosomal protein S23/S29%2C mitochondrial)
Araip.Z436N	Aradu.NT7KN	unknown protein%3B LOCATED IN: mitochondrion%2C plastid%2C membrane%3B EXPRESSED IN: 25 plant structures%3B EXPRESSED DURING: 13 growth stages%3B Has 35333 Blast hits to 34131 proteins in 2444 species: Archae - 798%3B Bacteria - 22429%3B Metazoa - 974%3B Fungi - 991%3B Plants - 531%3B Viruses - 0%3B Other Eukaryotes - 9610 (source: NCBI BLink).
Araip.UF8AG	Aradu.8Y4VT	wound-induced-like protein%3B IPR009798 (Wound-induced protein%2C Wun1)
Araip.1Q3SQ	Aradu.S9LIL	wound-induced protein 1-like [Glycine max]%3B IPR009798 (Wound-induced protein%2C Wun1)
Araip.C52I9	Aradu.704ZQ	DNA replication complex GINS protein PSF2 isoform X3 [Glycine max]%3B IPR021151 (GINS complex)%3B GO:0005634 (nucleus)%2C GO:0006260 (DNA replication)
Araip.41YI6	Aradu.3S0EJ	uncharacterized protein LOC100810027 [Glycine max]%3B IPR025322 (Protein of unknown function DUF4228%2C plant)
Araip.H5Y6J	Aradu.I2DKG	exocyst subunit exo70 family protein B1%3B IPR004140 (Exocyst complex protein Exo70)%2C IPR016159 (Cullin repeat-like-containing domain)%3B GO:0000145 (exocyst)%2C GO:0006887 (exocytosis)
Araip.C9W46	Aradu.JTI8T	exocyst subunit exo70 family protein B2%3B IPR004140 (Exocyst complex protein Exo70)%2C IPR016159 (Cullin repeat-like-containing domain)%3B GO:0000145 (exocyst)%2C GO:0006887 (exocytosis)
Araip.LT30A	Aradu.CX05K	laccase 3%3B IPR017761 (Laccase)%3B GO:0005507 (copper ion binding)%2C GO:0016491 (oxidoreductase activity)%2C GO:0046274 (lignin catabolic process)%2C GO:0048046 (apoplast)%2C GO:0052716 (hydroquinone:oxygen oxidoreductase activity)%2C GO:0055114 (oxidation-reduction process)
Araip.Y6RE5	Aradu.RP6HI	HIT-type Zinc finger family protein%3B IPR007529 (Zinc finger%2C HIT-type)
Araip.Q4IHU	Aradu.GNV5R	cation/H+ exchanger 24%3B IPR006153 (Cation/H+ exchanger)%3B GO:0006812 (cation transport)%2C GO:0015299 (solute:hydrogen antiporter activity)%2C GO:0016021 (integral component of membrane)%2C GO:0055085 (transmembrane transport)
Araip.0T4FD	Aradu.S0HMQ	Protein kinase superfamily protein%3B IPR011009 (Protein kinase-like domain)%2C IPR013320 (Concanavalin A-like lectin/glucanase%2C subgroup)%2C IPR018392 (LysM domain)%3B GO:0004672 (protein kinase activity)%2C GO:0005524 (ATP binding)%2C GO:0006468 (protein phosphorylation)%2C GO:0016998 (cell wall macromolecule catabolic process)
Araip.JQ4T7	Aradu.JFA7C	NAD(P)H dehydrogenase 18
Araip.ZQD8W	Aradu.8A11A	acylamino-acid-releasing enzyme-like protein%2C putative%3B IPR001375 (Peptidase S9%2C prolyl oligopeptidase%2C catalytic domain)%2C IPR015943 (WD40/YVTN repeat-like-containing domain)%3B GO:0005515 (protein binding)%2C GO:0006508 (proteolysis)%2C GO:0008236 (serine-type peptidase activity)
Araip.V8ASR	Aradu.PJH5B	Calcium-binding EF-hand family protein%3B IPR011992 (EF-hand domain pair)%3B GO:0005509 (calcium ion binding)
Araip.AFY5X	Aradu.CTD68	mitochondrial substrate carrier family protein B-like [Glycine max]%3B IPR002067 (Mitochondrial carrier protein)%2C IPR023395 (Mitochondrial carrier domain)%3B GO:0055085 (transmembrane transport)
Araip.24M2Q	Aradu.KR3S1	Protein phosphatase 2C family protein%3B IPR001932 (Protein phosphatase 2C (PP2C)-like domain)%3B GO:0003824 (catalytic activity)
Araip.8W3B2	Aradu.XGI6B	pescadillo homolog [Glycine max]
Araip.K5PXE	Aradu.W6LGE	RING/FYVE/PHD zinc finger superfamily protein%3B IPR011016 (Zinc finger%2C RING-CH-type)%2C IPR013083 (Zinc finger%2C RING/FYVE/PHD-type)%2C IPR022143 (Protein of unknown function DUF3675)%3B GO:0008270 (zinc ion binding)
Araip.L1EC6	Aradu.Z8E1G	UDP-Glycosyltransferase superfamily protein%3B IPR002213 (UDP-glucuronosyl/UDP-glucosyltransferase)%3B GO:0008152 (metabolic process)
Araip.DN3PC	Aradu.A8RLN	UDP-Glycosyltransferase superfamily protein%3B IPR002213 (UDP-glucuronosyl/UDP-glucosyltransferase)%3B GO:0008152 (metabolic process)
Araip.2LT0K	Aradu.L1U18	cinnamoyl coa reductase 1%3B IPR001509 (NAD-dependent epimerase/dehydratase)%2C IPR016040 (NAD(P)-binding domain)%3B GO:0003824 (catalytic activity)%2C GO:0044237 (cellular metabolic process)%2C GO:0050662 (coenzyme binding)
Araip.K3FR3	Aradu.9AQ0I	transcription termination factor%2C mitochondrial-like [Glycine max]%3B IPR003690 (Mitochodrial transcription termination factor-related)
Araip.E6J0R	Aradu.7244H	LOB domain-containing protein 4%3B IPR004883 (Lateral organ boundaries%2C LOB)
Araip.8C0IP	Aradu.L52D5	hypothetical protein
Araip.E1NZL	Aradu.3Y8Y2	RNA binding protein%2C putative n%3D1 Tax%3DRicinus communis RepID%3DB9S5B9_RICCO%3B IPR012677 (Nucleotide-binding%2C alpha-beta plait)%3B GO:0000166 (nucleotide binding)%2C GO:0003676 (nucleic acid binding)
Araip.AB17F	Aradu.W9IJK	glucan endo-1%2C3-beta-glucosidase 9-like [Glycine max]%3B IPR000490 (Glycoside hydrolase%2C family 17)%2C IPR012946 (X8)%2C IPR017853 (Glycoside hydrolase%2C superfamily)%3B GO:0005975 (carbohydrate metabolic process)
Araip.1MM96	Aradu.71RRV	lipid phosphate phosphatase 2%3B IPR000326 (Phosphatidic acid phosphatase type 2/haloperoxidase)%2C IPR028681 (Lipid phosphate phosphatase%2C plant)%3B GO:0003824 (catalytic activity)%2C GO:0016020 (membrane)
Araip.BJA2B	Aradu.KD6QW	HXXXD-type acyl-transferase family protein%3B IPR003480 (Transferase)%2C IPR023213 (Chloramphenicol acetyltransferase-like domain)
Araip.X2QIF	Aradu.BFS6F	gamma interferon inducible lysosomal thiol reductase%3B IPR004911 (Gamma interferon inducible lysosomal thiol reductase GILT)
Araip.XGH0B	Aradu.R9DMI	RNA-directed DNA polymerase n%3D7 Tax%3DBacillus RepID%3DC3FAV3_BACTU%3B IPR000477 (Reverse transcriptase domain)%2C IPR024937 (Domain X)%3B GO:0003723 (RNA binding)%2C GO:0003964 (RNA-directed DNA polymerase activity)%2C GO:0006278 (RNA-dependent DNA replication)%2C GO:0006397 (mRNA processing)
Araip.125I6	Aradu.K8UA0	uncharacterized protein LOC100775798 [Glycine max]%3B IPR006936 (Domain of unknown function DUF640)
Araip.Q9BA1	Aradu.00Z8E	rab3 GTPase-activating protein catalytic subunit-like isoform X2 [Glycine max]%3B IPR026147 (Rab3 GTPase-activating protein catalytic subunit)%3B GO:0005097 (Rab GTPase activator activity)
Araip.U5KWJ	Aradu.54DRJ	Leucine-rich repeat receptor-like protein kinase family protein%3B IPR000626 (Ubiquitin-like)%2C IPR003591 (Leucine-rich repeat%2C typical subtype)%2C IPR025875 (Leucine rich repeat 4)%3B GO:0005515 (protein binding)
Araip.HXP6T	Aradu.027FB	uncharacterized protein At5g39865-like [Glycine max]%3B IPR012336 (Thioredoxin-like fold)%3B GO:0009055 (electron carrier activity)%2C GO:0015035 (protein disulfide oxidoreductase activity)%2C GO:0045454 (cell redox homeostasis)
Araip.M9DFJ	Aradu.50C9M	asparagine synthetase 3%3B IPR000583 (Class II glutamine amidotransferase domain)%2C IPR006426 (Asparagine synthase%2C glutamine-hydrolyzing)%3B GO:0004066 (asparagine synthase (glutamine-hydrolyzing) activity)%2C GO:0006529 (asparagine biosynthetic process)%2C GO:0008152 (metabolic process)
Araip.BTG7R	Aradu.UD1IS	Transmembrane amino acid transporter family protein%3B IPR013057 (Amino acid transporter%2C transmembrane)
Araip.47T77	Aradu.H6KBB	Protein kinase family protein%3B IPR011009 (Protein kinase-like domain)%3B GO:0004672 (protein kinase activity)%2C GO:0006468 (protein phosphorylation)
Araip.B3H24	Aradu.1659P	ETO1-like protein 1-like isoform X1 [Glycine max]%3B IPR011333 (BTB/POZ fold)%2C IPR011990 (Tetratricopeptide-like helical)%3B GO:0005515 (protein binding)
Araip.M4B28	Aradu.GSM33	pentatricopeptide (PPR) repeat-containing protein
Araip.5G4NZ	Aradu.EF31N	Pentatricopeptide repeat (PPR) superfamily protein%3B IPR002885 (Pentatricopeptide repeat)%2C IPR011990 (Tetratricopeptide-like helical)%3B GO:0005515 (protein binding)
Araip.W959K	Aradu.7GI14	uncharacterized protein LOC100802123 [Glycine max]
Araip.E3MEN	Aradu.MC55G	probable transcription factor PosF21-like [Glycine max]%3B IPR004827 (Basic-leucine zipper domain)%3B GO:0003700 (sequence-specific DNA binding transcription factor activity)%2C GO:0043565 (sequence-specific DNA binding)
Araip.V82AT	Aradu.65Q25	Unknown protein%3B IPR008917 (Transcription factor%2C Skn-1-like%2C DNA-binding domain)%3B GO:0003677 (DNA binding)
Araip.TE6PY	Aradu.Y32BC	Phosphatidate cytidylyltransferase family protein%3B IPR000374 (Phosphatidate cytidylyltransferase)%3B GO:0016020 (membrane)
Araip.1K1TX	Aradu.JD14W	Unknown protein
Araip.UA9UN	Aradu.Z3YP0	uncharacterized protein LOC100798460 isoform X1 [Glycine max]%3B IPR013246 (SAGA complex%2C Sgf11 subunit)
Araip.D4D0A	Aradu.0AD0I	probable N-acetyltransferase HLS1-like [Glycine max]%3B IPR016181 (Acyl-CoA N-acyltransferase)%3B GO:0008080 (N-acetyltransferase activity)
Araip.YRI89	Aradu.ZN9Y3	ZIP zinc/iron transport family protein%3B IPR003689 (Zinc/iron permease)%3B GO:0005385 (zinc ion transmembrane transporter activity)%2C GO:0016020 (membrane)%2C GO:0016021 (integral component of membrane)%2C GO:0030001 (metal ion transport)%2C GO:0046873 (metal ion transmembrane transporter activity)%2C GO:0055085 (transmembrane transport)%2C GO:0071577 (zinc ion transmembrane transport)
Araip.FC8PN	Aradu.FIZ2Q	RING-H2 finger protein ATL66-like [Glycine max]
Araip.EB319	Aradu.HL6TS	6-phosphofructo-2-kinase/fructose-2%2C 6-bisphosphatase-like isoform X1 [Glycine max]%3B IPR013078 (Histidine phosphatase superfamily%2C clade-1)%2C IPR013783 (Immunoglobulin-like fold)%2C IPR013784 (Carbohydrate-binding-like fold)%2C IPR027417 (P-loop containing nucleoside triphosphate hydrolase)%3B GO:0003824 (catalytic activity)%2C GO:0003873 (6-phosphofructo-2-kinase activity)%2C GO:0005524 (…
Araip.YD443	Aradu.Q8D4R	Unknown protein
Araip.N172F	Aradu.N0TDF	potassium transporter 1%3B IPR003855 (K+ potassium transporter)%3B GO:0015079 (potassium ion transmembrane transporter activity)%2C GO:0016020 (membrane)%2C GO:0071805 (potassium ion transmembrane transport)
Araip.NB6VC	Aradu.Q350M	asparagine synthetase 3%3B IPR000583 (Class II glutamine amidotransferase domain)%2C IPR006426 (Asparagine synthase%2C glutamine-hydrolyzing)%3B GO:0004066 (asparagine synthase (glutamine-hydrolyzing) activity)%2C GO:0006529 (asparagine biosynthetic process)%2C GO:0008152 (metabolic process)
Araip.D1FA8	Aradu.183XK	protein YLS7-like [Glycine max]%3B IPR025846 (PMR5 N-terminal domain)%2C IPR026057 (PC-Esterase)
Araip.S1STX	Aradu.ZF1PM	RING/FYVE/PHD zinc finger superfamily protein%3B IPR008395 (Agenet-like domain)%2C IPR013083 (Zinc finger%2C RING/FYVE/PHD-type)%2C IPR016181 (Acyl-CoA N-acyltransferase)%3B GO:0005515 (protein binding)%2C GO:0008270 (zinc ion binding)
Araip.II3XN	Aradu.DU749	Unknown protein
Araip.H3FLV	Aradu.IY190	transmembrane protein%2C putative
Araip.ZDP8D	Aradu.T8J0L	internal alternative NAD(P)H-ubiquinone oxidoreductase A1%2C mitochondrial-like [Glycine max]%3B IPR013027 (FAD-dependent pyridine nucleotide-disulphide oxidoreductase)%2C IPR023753 (Pyridine nucleotide-disulphide oxidoreductase%2C FAD/NAD(P)-binding domain)%3B GO:0016491 (oxidoreductase activity)%2C GO:0050660 (flavin adenine dinucleotide binding)%2C GO:0055114 (oxidation-reduction process)
Araip.IA04P	Aradu.06HG0	Glycerophosphodiester phosphodiesterase GDE1 n%3D2 Tax%3DTriticeae RepID%3DM8BLH1_AEGTA%3B IPR004129 (Glycerophosphoryl diester phosphodiesterase)%3B GO:0006071 (glycerol metabolic process)%2C GO:0006629 (lipid metabolic process)%2C GO:0008081 (phosphoric diester hydrolase activity)%2C GO:0008889 (glycerophosphodiester phosphodiesterase activity)
Araip.AE4WH	Aradu.273ZW	Family of unknown function (DUF577)%3B IPR019339 (CBF1-interacting co-repressor CIR%2C N-terminal domain)
Araip.V1VLH	Aradu.BUA5R	Mannose-binding lectin superfamily protein%3B IPR001229 (Mannose-binding lectin)
Araip.V9KXJ	Aradu.J36YA	U-box domain-containing protein 44-like [Glycine max]%3B IPR013083 (Zinc finger%2C RING/FYVE/PHD-type)%2C IPR016024 (Armadillo-type fold)%3B GO:0000151 (ubiquitin ligase complex)%2C GO:0004842 (ubiquitin-protein ligase activity)%2C GO:0005488 (binding)%2C GO:0005515 (protein binding)%2C GO:0016567 (protein ubiquitination)
Araip.V6HHH	Aradu.16YSS	uncharacterized protein LOC102660191 [Glycine max]
Araip.YGP1F	Aradu.YP97N	zinc finger CCCH domain protein%2C putative%3B IPR000571 (Zinc finger%2C CCCH-type)%2C IPR020683 (Ankyrin repeat-containing domain)%3B GO:0005515 (protein binding)%2C GO:0046872 (metal ion binding)
Araip.NI3BX	Aradu.8FP0P	Double Clp-N motif-containing P-loop nucleoside triphosphate hydrolases superfamily protein%3B IPR027417 (P-loop containing nucleoside triphosphate hydrolase)%3B GO:0005524 (ATP binding)
Araip.JSX23	Aradu.DA1ZW	Protein kinase superfamily protein%3B IPR009091 (Regulator of chromosome condensation 1/beta-lactamase-inhibitor protein II)%2C IPR011009 (Protein kinase-like domain)%2C IPR013320 (Concanavalin A-like lectin/glucanase%2C subgroup)%3B GO:0004672 (protein kinase activity)%2C GO:0005524 (ATP binding)%2C GO:0006468 (protein phosphorylation)
Araip.P10LD	Aradu.ZG4JR	KDEL motif-containing protein 2-like [Glycine max]%3B IPR006598 (Lipopolysaccharide-modifying protein)
Araip.EV556	Aradu.BD5KG	Cyclophilin-like peptidyl-prolyl cis-trans isomerase family protein%3B IPR002130 (Cyclophilin-type peptidyl-prolyl cis-trans isomerase domain)%2C IPR024936 (Cyclophilin-type peptidyl-prolyl cis-trans isomerase)%3B GO:0003755 (peptidyl-prolyl cis-trans isomerase activity)%2C GO:0006457 (protein folding)
Araip.YU12Z	Aradu.9VJ16	smr (Small MutS Related) domain-containing protein%3B IPR002625 (Smr protein/MutS2 C-terminal)%2C IPR013899 (Domain of unknown function DUF1771)
Araip.D1KMK	Aradu.03ESY	nuclear movement family protein%3B IPR008978 (HSP20-like chaperone)
Araip.0HK7I	Aradu.V220X	3-oxo-delta(4%2C5)-steroid 5-beta-reductase-like protein%3B IPR016040 (NAD(P)-binding domain)
Araip.U33C2	Aradu.24SCU	RING-H2 finger protein ATL18-like [Glycine max]%3B IPR013083 (Zinc finger%2C RING/FYVE/PHD-type)%3B GO:0005515 (protein binding)%2C GO:0008270 (zinc ion binding)
Araip.M9NN0	Aradu.MLG2S	ammonium transporter 1%3B 1
Araip.88ZCR	Aradu.50CQJ	ammonium transporter 1%3B 1%3B IPR001905 (Ammonium transporter)%2C IPR024041 (Ammonium transporter AmtB-like domain)%3B GO:0008519 (ammonium transmembrane transporter activity)%2C GO:0015696 (ammonium transport)%2C GO:0016020 (membrane)%2C GO:0072488 (ammonium transmembrane transport)
Araip.GH8UZ	Aradu.HXR8V	Unknown protein
Araip.44NLV	Aradu.27E5Y	Unknown protein
Araip.V8FQ3	Aradu.TJU5D	non-specific phospholipase C1%3B IPR007312 (Phosphoesterase)%2C IPR017850 (Alkaline-phosphatase-like%2C core domain)%3B GO:0003824 (catalytic activity)%2C GO:0008152 (metabolic process)
Araip.4PV9M	Aradu.4329L	villin-1-like isoform X2 [Glycine max]%3B IPR003128 (Villin headpiece)%2C IPR007122 (Villin/Gelsolin)%3B GO:0003779 (actin binding)%2C GO:0007010 (cytoskeleton organization)
Araip.MSG33	Aradu.A7GFW	Pleckstrin homology (PH) domain superfamily protein%3B IPR011993 (Pleckstrin homology-like domain)
Araip.EUF21	Aradu.QU35D	Pentatricopeptide repeat (PPR-like) superfamily protein%3B IPR002885 (Pentatricopeptide repeat)%2C IPR011990 (Tetratricopeptide-like helical)%3B GO:0005515 (protein binding)
Araip.W5FL6	Aradu.3T0G0	Tetratricopeptide repeat (TPR)-like superfamily protein%3B IPR011990 (Tetratricopeptide-like helical)%3B GO:0005515 (protein binding)%2C GO:0005622 (intracellular)%2C GO:0006396 (RNA processing)
Araip.NEN8H	Aradu.V69Z9	myb transcription factor%3B IPR009057 (Homeodomain-like)%3B GO:0003677 (DNA binding)%2C GO:0003682 (chromatin binding)
Araip.J84DZ	Aradu.1RS3V	GDP-mannose transporter GONST3
Araip.3K5JA	Aradu.D2V5A	unknown protein
Araip.GZ79T	Aradu.55SXN	C2H2-like zinc finger protein%3B IPR012317 (Poly(ADP-ribose) polymerase%2C catalytic domain)%3B GO:0003950 (NAD+ ADP-ribosyltransferase activity)
Araip.IFR9U	Aradu.3V9TC	phosphate transporter 4%3B 1%3B IPR011701 (Major facilitator superfamily)%2C IPR016196 (Major facilitator superfamily domain%2C general substrate transporter)%3B GO:0016021 (integral component of membrane)%2C GO:0055085 (transmembrane transport)
Araip.ZY8TR	Aradu.GA8EY	Cytochrome P450 superfamily protein%3B IPR001128 (Cytochrome P450)%3B GO:0005506 (iron ion binding)%2C GO:0020037 (heme binding)%2C GO:0055114 (oxidation-reduction process)
Araip.I9S33	Aradu.VVP0K	Unknown protein%3B IPR004252 (Probable transposase%2C Ptta/En/Spm%2C plant)
Araip.ZWF74	Aradu.C5T80	thylakoid soluble phosphoprotein TSP9 protein%3B IPR021584 (Thylakoid soluble phosphoprotein TSP9)
Araip.SYL17	Aradu.J3560	uncharacterized protein LOC102660857 [Glycine max]
Araip.379SA	Aradu.7P9IU	lysosomal beta glucosidase-like isoform X1 [Glycine max]%3B IPR002772 (Glycoside hydrolase family 3 C-terminal domain)%2C IPR017853 (Glycoside hydrolase%2C superfamily)%2C IPR026892 (Glycoside hydrolase family 3)%3B GO:0005975 (carbohydrate metabolic process)
Araip.M0P25	Aradu.Z4AN4	MYB transcription factor MYB57 [Glycine max]%3B IPR009057 (Homeodomain-like)%3B GO:0003677 (DNA binding)%2C GO:0003682 (chromatin binding)
Araip.86EDZ	Aradu.J25NN	laccase 10%3B IPR017761 (Laccase)%3B GO:0005507 (copper ion binding)%2C GO:0016491 (oxidoreductase activity)%2C GO:0046274 (lignin catabolic process)%2C GO:0048046 (apoplast)%2C GO:0052716 (hydroquinone:oxygen oxidoreductase activity)%2C GO:0055114 (oxidation-reduction process)
Araip.HV7HP	Aradu.HP8S1	unknown protein%3B Has 2 Blast hits to 2 proteins in 1 species: Archae - 0%3B Bacteria - 0%3B Metazoa - 0%3B Fungi - 0%3B Plants - 2%3B Viruses - 0%3B Other Eukaryotes - 0 (source: NCBI BLink).
Araip.DD1VL	Aradu.PI5KV	GPI mannosyltransferase-like protein%3B IPR005599 (GPI mannosyltransferase)
Araip.JH23Y	Aradu.TBP46	peptide transporter 1%3B IPR000109 (Proton-dependent oligopeptide transporter family)%2C IPR016196 (Major facilitator superfamily domain%2C general substrate transporter)%3B GO:0005215 (transporter activity)%2C GO:0006810 (transport)%2C GO:0016020 (membrane)
Araip.7V58N	Aradu.B16XA	hypothetical protein
Araip.VS2ZZ	Aradu.T1CIN	UPF0503 protein At3g09070%2C chloroplastic-like [Glycine max]%3B IPR008004 (Uncharacterised protein family UPF0503)
Araip.RB9NR	Aradu.23D9S	protein kinase family protein%3B IPR011009 (Protein kinase-like domain)%3B GO:0004672 (protein kinase activity)%2C GO:0005524 (ATP binding)%2C GO:0006468 (protein phosphorylation)
Araip.0214S	Aradu.AVN2W	glycogen/starch/alpha-glucan phosphorylase family protein%3B IPR000811 (Glycosyl transferase%2C family 35)%3B GO:0004645 (phosphorylase activity)%2C GO:0005975 (carbohydrate metabolic process)%2C GO:0008184 (glycogen phosphorylase activity)%2C GO:0030170 (pyridoxal phosphate binding)
Araip.VA21K	Aradu.3W61T	helicases%3B ATP-dependent helicases%3B nucleic acid binding%3B ATP binding%3B DNA-directed DNA polymerases%3B DNA binding%3B IPR014001 (Helicase%2C superfamily 1/2%2C ATP-binding domain)%2C IPR016438 (RNA helicase%2C ATP-dependent%2C SK12/DOB1)%2C IPR025696 (rRNA-processing arch domain)%2C IPR027417 (P-loop containing nucleoside triphosphate hydrolase)%3B GO:0003676 (nucleic acid binding)%2C GO:…
Araip.X547G	Aradu.85A6E	polyvinylalcohol dehydrogenase-like protein%3B IPR011047 (Quinonprotein alcohol dehydrogenase-like superfamily)
Araip.VW40C	Aradu.C6FGN	serpin-ZX-like protein%3B IPR000215 (Serpin family)%2C IPR023796 (Serpin domain)%3B GO:0005615 (extracellular space)
Araip.SHF9D	Aradu.8P2PE	Unknown protein
Araip.0U053	Aradu.MY5RT	Unknown protein
Araip.S9NC2	Aradu.7KL1P	uncharacterized protein LOC100791670 [Glycine max]%3B IPR003656 (Zinc finger%2C BED-type predicted)%3B GO:0003677 (DNA binding)
Araip.9U0EZ	Aradu.4I33C	uncharacterized protein LOC100812857 isoform X2 [Glycine max]%3B IPR006943 (Domain of unknown function DUF641%2C plant)
Araip.DJ2ZW	Aradu.U6IZ8	mitochondrial uncoupling protein 2-like [Glycine max]%3B IPR018108 (Mitochondrial substrate/solute carrier)%2C IPR023395 (Mitochondrial carrier domain)
Araip.47S9V	Aradu.CQK3I	receptor-like protein kinase 4%3B IPR001611 (Leucine-rich repeat)%2C IPR003591 (Leucine-rich repeat%2C typical subtype)%2C IPR011009 (Protein kinase-like domain)%2C IPR013210 (Leucine-rich repeat-containing N-terminal%2C type 2)%2C IPR013320 (Concanavalin A-like lectin/glucanase%2C subgroup)%3B GO:0004672 (protein kinase activity)%2C GO:0005515 (protein binding)%2C GO:0005524 (ATP binding)%2C GO:…
Araip.PH9HC	Aradu.XSU71	K+ efflux antiporter 4%3B IPR006153 (Cation/H+ exchanger)%3B GO:0006812 (cation transport)%2C GO:0015299 (solute:hydrogen antiporter activity)%2C GO:0016021 (integral component of membrane)%2C GO:0055085 (transmembrane transport)
Araip.48VK2	Aradu.GDF13	Protein kinase family protein%3B IPR011009 (Protein kinase-like domain)%3B GO:0004672 (protein kinase activity)%2C GO:0006468 (protein phosphorylation)
Araip.H6CG0	Aradu.I50V0	receptor-like protein kinase 4%3B IPR001611 (Leucine-rich repeat)%2C IPR003591 (Leucine-rich repeat%2C typical subtype)%2C IPR011009 (Protein kinase-like domain)%2C IPR013210 (Leucine-rich repeat-containing N-terminal%2C type 2)%2C IPR013320 (Concanavalin A-like lectin/glucanase%2C subgroup)%3B GO:0004672 (protein kinase activity)%2C GO:0005515 (protein binding)%2C GO:0005524 (ATP binding)%2C GO:…
Araip.B1M7Z	Aradu.0Q8J4	Protein kinase family protein%3B IPR011009 (Protein kinase-like domain)%3B GO:0004672 (protein kinase activity)%2C GO:0006468 (protein phosphorylation)
Araip.7K919	Aradu.LP72B	receptor kinase 3%3B IPR011009 (Protein kinase-like domain)
Araip.9J07S	Aradu.AU9VU	proliferating cell nuclear antigen 2%3B IPR000730 (Proliferating cell nuclear antigen%2C PCNA)%3B GO:0003677 (DNA binding)%2C GO:0006275 (regulation of DNA replication)%2C GO:0030337 (DNA polymerase processivity factor activity)%2C GO:0043626 (PCNA complex)
Araip.RS4E7	Aradu.50KFD	probable sugar phosphate/phosphate translocator [Glycine max]%3B IPR004853 (Triose-phosphate transporter domain)
Araip.12ZFL	Aradu.E34IK	transmembrane protein%2C putative
Araip.SZC7C	Aradu.FRS4Q	transmembrane protein%2C putative
Araip.IG4Z9	Aradu.92H1B	transmembrane protein%2C putative
Araip.ZQ4WS	Aradu.8X20T	neutral ceramidase-like isoform X2 [Glycine max]%3B IPR006823 (Neutral/alkaline nonlysosomal ceramidase)
Araip.IS8W9	Aradu.5UB5J	armadillo repeat-containing protein 8-like [Glycine max]%3B IPR016024 (Armadillo-type fold)%3B GO:0005488 (binding)%2C GO:0005515 (protein binding)
Araip.37S9E	Aradu.SCK30	Chaperonin-like RbcX protein%3B IPR003435 (Chaperonin-like RbcX)
Araip.16EI2	Aradu.J32IT	nucleotide binding%3B nucleic acid binding%3B RNA binding%3B IPR012677 (Nucleotide-binding%2C alpha-beta plait)%3B GO:0000166 (nucleotide binding)%2C GO:0003676 (nucleic acid binding)
Araip.F4DQZ	Aradu.VC7KJ	Protein of unknown function (DUF565)%3B IPR007572 (Uncharacterised protein family Ycf20)
Araip.RA93N	Aradu.WP14Z	nuclear transcription factor Y subunit A-1-like isoform X2 [Glycine max]%3B IPR001289 (CCAAT-binding transcription factor%2C subunit B)%3B GO:0003700 (sequence-specific DNA binding transcription factor activity)
Araip.V75FF	Aradu.B3V4D	translocation protein-related%3B IPR004728 (Translocation protein Sec62)%3B GO:0008565 (protein transporter activity)%2C GO:0015031 (protein transport)%2C GO:0016021 (integral component of membrane)
Araip.N2I6Z	Aradu.44QYZ	disease resistance protein (TIR-NBS-LRR class)%2C putative%3B IPR000157 (Toll/interleukin-1 receptor homology (TIR) domain)%2C IPR000767 (Disease resistance protein)%2C IPR001611 (Leucine-rich repeat)%2C IPR027417 (P-loop containing nucleoside triphosphate hydrolase)%3B GO:0005515 (protein binding)%2C GO:0006952 (defense response)%2C GO:0007165 (signal transduction)%2C GO:0043531 (ADP binding)
Araip.UT13T	Aradu.31BGP	unknown protein%3B FUNCTIONS IN: molecular_function unknown%3B INVOLVED IN: biological_process unknown%3B LOCATED IN: chloroplast thylakoid membrane%2C chloroplast%3B EXPRESSED IN: 22 plant structures%3B EXPRESSED DURING: 13 growth stages%3B Has 11 Blast hits to 11 proteins in 5 species: Archae - 0%3B Bacteria - 0%3B Metazoa - 0%3B Fungi - 0%3B Plants - 11%3B Viruses - 0%3B Other Eukaryotes - 0 (…
Araip.B49UZ	Aradu.3MG08	WD repeat-containing protein 5-like [Glycine max]%3B IPR015943 (WD40/YVTN repeat-like-containing domain)%2C IPR020472 (G-protein beta WD-40 repeat)%3B GO:0005515 (protein binding)
Araip.833HW	Aradu.U9UPW	unknown protein
Araip.Z6V79	Aradu.VBS2W	1-aminocyclopropane-1-carboxylate oxidase homolog 4-like [Glycine max]%3B IPR005123 (Oxoglutarate/iron-dependent dioxygenase)%2C IPR026992 (Non-haem dioxygenase N-terminal domain)%2C IPR027443 (Isopenicillin N synthase-like)%3B GO:0016491 (oxidoreductase activity)%2C GO:0055114 (oxidation-reduction process)
Araip.X4UBD	Aradu.NAJ8T	proteasome activator complex subunit-like protein%3B IPR016024 (Armadillo-type fold)%2C IPR021843 (Protein of unknown function DUF3437)%3B GO:0005488 (binding)
Araip.LSW71	Aradu.QAZ4U	MYB transcription factor MYB64 [Glycine max]%3B IPR009057 (Homeodomain-like)%3B GO:0003677 (DNA binding)%2C GO:0003682 (chromatin binding)
Araip.D42VG	Aradu.ULT0F	transmembrane amino acid transporter family protein%3B IPR013057 (Amino acid transporter%2C transmembrane)
Araip.Y61P8	Aradu.7R3LE	transmembrane amino acid transporter family protein%3B IPR013057 (Amino acid transporter%2C transmembrane)
Araip.U49S5	Aradu.G6PP5	transmembrane amino acid transporter family protein%3B IPR013057 (Amino acid transporter%2C transmembrane)
Araip.HTR97	Aradu.Y2IEM	vacuolar cation/proton exchanger 5-like isoform X1 [Glycine max]%3B IPR004837 (Sodium/calcium exchanger membrane region)%3B GO:0016021 (integral component of membrane)%2C GO:0055085 (transmembrane transport)
Araip.30SRM	Aradu.393MX	Chaperone DnaJ-domain superfamily protein%3B IPR001623 (DnaJ domain)
Araip.AS134	Aradu.FTI95	enhancer of mRNA-decapping-like protein%3B IPR015943 (WD40/YVTN repeat-like-containing domain)%3B GO:0005515 (protein binding)
Araip.KS1DC	Aradu.59NCV	DNA damage-inducible v-SNARE binding protein%2C%3B IPR000626 (Ubiquitin-like)%2C IPR009060 (UBA-like)%2C IPR019956 (Ubiquitin)%2C IPR021109 (Aspartic peptidase domain)%3B GO:0004190 (aspartic-type endopeptidase activity)%2C GO:0005515 (protein binding)%2C GO:0006508 (proteolysis)
Araip.02ZSM	Aradu.R7141	2-aminoethanethiol dioxygenase-like [Glycine max]%3B IPR012864 (Cysteamine dioxygenase)%2C IPR014710 (RmlC-like jelly roll fold)%3B GO:0047800 (cysteamine dioxygenase activity)%2C GO:0055114 (oxidation-reduction process)
Araip.HIG3P	Aradu.8VK2G	subtilisin-like serine protease 2%3B IPR015500 (Peptidase S8%2C subtilisin-related)%3B GO:0004252 (serine-type endopeptidase activity)%2C GO:0006508 (proteolysis)
Araip.VA4BB	Aradu.03X06	BTB/POZ domain-containing protein%3B IPR011333 (BTB/POZ fold)%3B GO:0005515 (protein binding)
Araip.B71R1	Aradu.647P3	Domain of unknown function (DUF2431)%3B IPR019446 (Domain of unknown function DUF2431)
Araip.U2EM6	Aradu.A5IW3	Bifunctional inhibitor/lipid-transfer protein/seed storage 2S albumin superfamily protein%3B IPR016140 (Bifunctional inhibitor/plant lipid transfer protein/seed storage helical domain)
Araip.7869H	Aradu.L3NZR	zinc finger (Ran-binding) family protein%3B IPR001876 (Zinc finger%2C RanBP2-type)%3B GO:0008270 (zinc ion binding)
Araip.M6DPT	Aradu.G5CUW	Far-red impaired responsive (FAR1) family protein%3B IPR004330 (FAR1 DNA binding domain)
Araip.DT4U2	Aradu.TN7UM	Pentatricopeptide repeat (PPR-like) superfamily protein%3B IPR002885 (Pentatricopeptide repeat)
Araip.AZU5V	Aradu.UHZ65	uridine kinase-like 4%3B IPR000764 (Uridine kinase like)%2C IPR026008 (Uridine kinase)%2C IPR027417 (P-loop containing nucleoside triphosphate hydrolase)%3B GO:0004849 (uridine kinase activity)%2C GO:0005524 (ATP binding)%2C GO:0008152 (metabolic process)%2C GO:0016301 (kinase activity)
Araip.6UD2K	Aradu.33RZ4	ATP binding microtubule motor family protein%3B IPR001715 (Calponin homology domain)%2C IPR001752 (Kinesin%2C motor domain)%2C IPR027417 (P-loop containing nucleoside triphosphate hydrolase)%2C IPR027640 (Kinesin-like protein)%3B GO:0003777 (microtubule motor activity)%2C GO:0005515 (protein binding)%2C GO:0005524 (ATP binding)%2C GO:0005871 (kinesin complex)%2C GO:0007018 (microtubule-based move…
Araip.CF1GV	Aradu.CR9NG	receptor-like protein kinase 2%3B IPR001611 (Leucine-rich repeat)%2C IPR003591 (Leucine-rich repeat%2C typical subtype)%2C IPR011009 (Protein kinase-like domain)%2C IPR013210 (Leucine-rich repeat-containing N-terminal%2C type 2)%2C IPR025875 (Leucine rich repeat 4)%3B GO:0004672 (protein kinase activity)%2C GO:0005515 (protein binding)%2C GO:0005524 (ATP binding)%2C GO:0006468 (protein phosphoryl…
Araip.ZKN8B	Aradu.B8B5M	Polyketide cyclase/dehydrase and lipid transport superfamily protein
Araip.ITW2P	Aradu.YKT20	Got1/Sft2-like vescicle transport protein family%3B IPR007305 (Vesicle transport protein%2C Got1/SFT2-like)%3B GO:0006810 (transport)%2C GO:0016021 (integral component of membrane)%2C GO:0016192 (vesicle-mediated transport)
Araip.PXN7U	Aradu.D71FL	FKBP-like peptidyl-prolyl cis-trans isomerase family protein%3B IPR001179 (Peptidyl-prolyl cis-trans isomerase%2C FKBP-type%2C domain)%2C IPR023566 (Peptidyl-prolyl cis-trans isomerase%2C FKBP-type)%3B GO:0006457 (protein folding)
Araip.JZ997	Aradu.K62H7	HEAT SHOCK PROTEIN 81.4%3B IPR001404 (Heat shock protein Hsp90 family)%3B GO:0005524 (ATP binding)%2C GO:0006457 (protein folding)%2C GO:0006950 (response to stress)%2C GO:0051082 (unfolded protein binding)
Araip.EA1XF	Aradu.JRI85	uncharacterized protein LOC100817121 [Glycine max]
Araip.0YP2K	Aradu.ZDV93	uncharacterized protein LOC100791890 isoform X1 [Glycine max]%3B IPR001202 (WW domain)%3B GO:0005515 (protein binding)
Araip.KKF5B	Aradu.WJ2RW	ATP-dependent Clp protease ATP-binding subunit%2C putative%3B IPR001270 (ClpA/B family)%2C IPR019489 (Clp ATPase%2C C-terminal)%2C IPR027417 (P-loop containing nucleoside triphosphate hydrolase)%3B GO:0000166 (nucleotide binding)%2C GO:0005524 (ATP binding)%2C GO:0017111 (nucleoside-triphosphatase activity)
Araip.848BP	Aradu.TL4NT	RING-H2 finger protein 2B%3B IPR013083 (Zinc finger%2C RING/FYVE/PHD-type)%3B GO:0005515 (protein binding)%2C GO:0008270 (zinc ion binding)
Araip.F8IA2	Aradu.F4PXC	uncharacterized protein LOC100819024 isoform X2 [Glycine max]%3B IPR002549 (Uncharacterised protein family UPF0118)
Araip.55A1G	Aradu.F5B1R	ATP-binding ABC transporter%3B IPR013525 (ABC-2 type transporter)%2C IPR027417 (P-loop containing nucleoside triphosphate hydrolase)%3B GO:0000166 (nucleotide binding)%2C GO:0005524 (ATP binding)%2C GO:0016020 (membrane)%2C GO:0016887 (ATPase activity)%2C GO:0017111 (nucleoside-triphosphatase activity)
Araip.SC1T4	Aradu.9P6VM	phosphatidylinositol transfer protein CSR1-like [Glycine max]%3B IPR001251 (CRAL-TRIO domain)%2C IPR011074 (CRAL/TRIO%2C N-terminal domain)
Araip.KFJ39	Aradu.B9V6Z	Sucrase/ferredoxin-like family protein%3B IPR009737 (Sucraseferredoxin-like)
Araip.CU3D7	Aradu.M7K9G	cellulose synthase like E1%3B IPR005150 (Cellulose synthase)%3B GO:0016020 (membrane)%2C GO:0016760 (cellulose synthase (UDP-forming) activity)%2C GO:0030244 (cellulose biosynthetic process)
Araip.FL29A	Aradu.BZH82	cellulose synthase like E1%3B IPR005150 (Cellulose synthase)%3B GO:0016020 (membrane)%2C GO:0016760 (cellulose synthase (UDP-forming) activity)%2C GO:0030244 (cellulose biosynthetic process)
Araip.GHU24	Aradu.2F4XL	poly(A)-specific ribonuclease PARN-like isoform X3 [Glycine max]%3B IPR006941 (Ribonuclease CAF1)%2C IPR012337 (Ribonuclease H-like domain)%3B GO:0003676 (nucleic acid binding)%2C GO:0005634 (nucleus)
Araip.L423N	Aradu.M98WD	terpene synthase 04%3B IPR008930 (Terpenoid cyclases/protein prenyltransferase alpha-alpha toroid)%2C IPR008949 (Terpenoid synthase)%3B GO:0000287 (magnesium ion binding)%2C GO:0008152 (metabolic process)%2C GO:0010333 (terpene synthase activity)%2C GO:0016829 (lyase activity)
Araip.H9S11	Aradu.6VT28	terpene synthase 04%3B IPR008930 (Terpenoid cyclases/protein prenyltransferase alpha-alpha toroid)%2C IPR008949 (Terpenoid synthase)%3B GO:0000287 (magnesium ion binding)%2C GO:0008152 (metabolic process)%2C GO:0010333 (terpene synthase activity)%2C GO:0016829 (lyase activity)
Araip.Q4XTA	Aradu.6I67A	NAD-dependent deacetylase sirtuin-6 n%3D4 Tax%3DHystricognathi RepID%3DG5BZB2_HETGA%3B IPR003000 (Sirtuin family)%3B GO:0070403 (NAD+ binding)
Araip.3Y33J	Aradu.DIN6C	protein FAR1-RELATED SEQUENCE 6-like isoform X2 [Glycine max]%3B IPR004330 (FAR1 DNA binding domain)%2C IPR007527 (Zinc finger%2C SWIM-type)%3B GO:0008270 (zinc ion binding)
Araip.K3W7N	Aradu.WRT02	putative ubiquitin-like-specific protease 1B-like isoform X2 [Glycine max]%3B IPR003653 (Peptidase C48%2C SUMO/Sentrin/Ubl1)%3B GO:0006508 (proteolysis)%2C GO:0008234 (cysteine-type peptidase activity)
Araip.WZM84	Aradu.83VKU	FASCICLIN-like arabinogalactan 1%3B IPR000782 (FAS1 domain)
Araip.L8NZD	Aradu.FW3IU	WD-repeat cell cycle regulatory protein [Glycine max]%3B IPR015943 (WD40/YVTN repeat-like-containing domain)%3B GO:0005515 (protein binding)
Araip.Y7ARM	Aradu.JXY3D	Unknown protein
Araip.F7QJH	Aradu.V2CUT	FASCICLIN-like arabinogalactan 1%3B IPR000782 (FAS1 domain)
Araip.L29N6	Aradu.LPN0N	Zinc knuckle family protein n%3D1 Tax%3DOryza sativa subsp. japonica RepID%3DH2KW38_ORYSJ
Araip.SXR8U	Aradu.BBI8H	Zinc knuckle family protein n%3D1 Tax%3DOryza sativa subsp. japonica RepID%3DH2KWL4_ORYSJ
Araip.2M1DM	Aradu.T0ZKV	vegetative cell wall protein gp1-like [Glycine max]
Araip.12RXW	Aradu.92KLI	RNA-binding (RRM/RBD/RNP motifs) family protein%3B IPR012677 (Nucleotide-binding%2C alpha-beta plait)%3B GO:0000166 (nucleotide binding)%2C GO:0003676 (nucleic acid binding)
Araip.878L6	Aradu.U0WRW	protein DEK-like isoform X1 [Glycine max]%3B IPR009057 (Homeodomain-like)%2C IPR014876 (DEK%2C C-terminal)%3B GO:0003677 (DNA binding)
Araip.Q1XVU	Aradu.8X203	RNA-binding protein 48 isoform X3 [Glycine max]%3B IPR012677 (Nucleotide-binding%2C alpha-beta plait)%3B GO:0000166 (nucleotide binding)
Araip.M45ZU	Aradu.KMW4A	mitochondrial import inner membrane translocase subunit TIM50-like [Glycine max]%3B IPR004274 (NLI interacting factor)%2C IPR023214 (HAD-like domain)%2C IPR027111 (Mitochondrial import inner membrane translocase subunit Tim50)%3B GO:0005515 (protein binding)%2C GO:0005743 (mitochondrial inner membrane)%2C GO:0005744 (mitochondrial inner membrane presequence translocase complex)%2C GO:0015031 (pro…
Araip.882QD	Aradu.UH80N	Metal transport protein n%3D1 Tax%3DMedicago truncatula RepID%3DQ6VM15_MEDTR%3B IPR003689 (Zinc/iron permease)%3B GO:0016020 (membrane)%2C GO:0030001 (metal ion transport)%2C GO:0046873 (metal ion transmembrane transporter activity)%2C GO:0055085 (transmembrane transport)
Araip.ZV28A	Aradu.T7IZ7	zinc ion binding%3B IPR001876 (Zinc finger%2C RanBP2-type)%2C IPR013536 (WLM)%3B GO:0008270 (zinc ion binding)
Araip.IIU3H	Aradu.Z6UQQ	Auxin-responsive family protein%3B IPR004877 (Cytochrome b561%2C eukaryote)%2C IPR005018 (DOMON domain)%2C IPR017214 (Uncharacterised conserved protein UCP037471)%3B GO:0016021 (integral component of membrane)
Araip.H8NH2	Aradu.FXQ56	serine acetyltransferase 2%3B 2%3B IPR011004 (Trimeric LpxA-like)%3B GO:0005737 (cytoplasm)%2C GO:0006535 (cysteine biosynthetic process from serine)%2C GO:0009001 (serine O-acetyltransferase activity)
Araip.Z4ICH	Aradu.EP5US	membrane protein%3B IPR018710 (Protein of unknown function DUF2232%2C membrane)
Araip.1P939	Aradu.P0D9D	uncharacterized protein LOC102661207 [Glycine max]
Araip.N2RMA	Aradu.7A9IT	Protein of unknown function (DUF1262)%3B IPR010683 (Protein of unknown function DUF1262)
Araip.2GV0M	Aradu.DK95H	Protein of unknown function (DUF1262)%3B IPR010683 (Protein of unknown function DUF1262)
Araip.44Q3I	Aradu.9M8FI	Cytochrome P450 superfamily protein%3B IPR001128 (Cytochrome P450)%3B GO:0005506 (iron ion binding)%2C GO:0020037 (heme binding)%2C GO:0055114 (oxidation-reduction process)
Araip.RCM7K	Aradu.C4BQN	Cytochrome P450 superfamily protein%3B IPR001128 (Cytochrome P450)%3B GO:0005506 (iron ion binding)%2C GO:0020037 (heme binding)%2C GO:0055114 (oxidation-reduction process)
Araip.Q1R7V	Aradu.C9EG4	serine/threonine-protein phosphatase 7 long form homolog [Glycine max]%3B IPR019557 (Aminotransferase-like%2C plant mobile domain)
Araip.WW2W4	Aradu.DNJ06	protein MLP1-like isoform X2 [Glycine max]
Araip.DB5EM	Aradu.0RQ1E	cation/H+ exchanger 23%3B IPR006153 (Cation/H+ exchanger)%3B GO:0006812 (cation transport)%2C GO:0015299 (solute:hydrogen antiporter activity)%2C GO:0016021 (integral component of membrane)%2C GO:0055085 (transmembrane transport)
Araip.IH3SP	Aradu.Y7AIG	Cytochrome P450 superfamily protein%3B IPR001128 (Cytochrome P450)%3B GO:0005506 (iron ion binding)%2C GO:0020037 (heme binding)%2C GO:0055114 (oxidation-reduction process)
Araip.KW99G	Aradu.G3D3F	DNA-binding bromodomain-containing protein%3B IPR001487 (Bromodomain)%3B GO:0005515 (protein binding)
Araip.SW0VG	Aradu.7L5GB	ATP-binding ABC transporter%3B IPR011527 (ABC transporter type 1%2C transmembrane domain)%2C IPR027417 (P-loop containing nucleoside triphosphate hydrolase)%3B GO:0000166 (nucleotide binding)%2C GO:0005524 (ATP binding)%2C GO:0006810 (transport)%2C GO:0016021 (integral component of membrane)%2C GO:0016887 (ATPase activity)%2C GO:0017111 (nucleoside-triphosphatase activity)%2C GO:0055085 (transmem…
Araip.P1GI9	Aradu.Q1S4K	U-box domain-containing protein 4-like [Glycine max]%3B IPR016024 (Armadillo-type fold)%3B GO:0005488 (binding)%2C GO:0005515 (protein binding)
Araip.74TQE	Aradu.1QK4F	Pentatricopeptide repeat (PPR) superfamily protein%3B IPR002885 (Pentatricopeptide repeat)%2C IPR011990 (Tetratricopeptide-like helical)%3B GO:0005515 (protein binding)
Araip.EWH1X	Aradu.RJC8F	uncharacterized protein LOC100797259 isoform X4 [Glycine max]%3B IPR004332 (Transposase%2C MuDR%2C plant)%2C IPR007527 (Zinc finger%2C SWIM-type)%3B GO:0008270 (zinc ion binding)
Araip.CZ0IQ	Aradu.G5P3T	scarecrow-like transcription factor PAT1-like [Glycine max]%3B IPR005202 (Transcription factor GRAS)
Araip.NCA4A	Aradu.AW21H	WRKY family transcription factor family protein%3B IPR003657 (DNA-binding WRKY)%3B GO:0003700 (sequence-specific DNA binding transcription factor activity)%2C GO:0043565 (sequence-specific DNA binding)
Araip.RF2K7	Aradu.4PL56	Unknown protein
Araip.I88R2	Aradu.2RC64	vacuolar cation/proton exchanger 3%3B IPR004713 (Calcium/proton exchanger)%3B GO:0006812 (cation transport)%2C GO:0006816 (calcium ion transport)%2C GO:0008324 (cation transmembrane transporter activity)%2C GO:0015369 (calcium:hydrogen antiporter activity)%2C GO:0016021 (integral component of membrane)%2C GO:0055085 (transmembrane transport)
Araip.06FC6	Aradu.GDA41	ribulose bisphosphate carboxylase/oxygenase activase%3B IPR027417 (P-loop containing nucleoside triphosphate hydrolase)%3B GO:0005524 (ATP binding)
Araip.6MJ6V	Aradu.GR5W9	pectinesterase family protein%3B IPR011050 (Pectin lyase fold/virulence factor)%3B GO:0005618 (cell wall)%2C GO:0030599 (pectinesterase activity)%2C GO:0042545 (cell wall modification)
Araip.C83J2	Aradu.C4J7U	Protein kinase superfamily protein%3B IPR011009 (Protein kinase-like domain)%3B GO:0004672 (protein kinase activity)%2C GO:0005524 (ATP binding)%2C GO:0006468 (protein phosphorylation)
Araip.12ACR	Aradu.0U9TT	Protein kinase superfamily protein%3B IPR011009 (Protein kinase-like domain)%3B GO:0004672 (protein kinase activity)%2C GO:0005524 (ATP binding)%2C GO:0006468 (protein phosphorylation)
Araip.6M1AT	Aradu.S93JG	Protein kinase superfamily protein%3B IPR011009 (Protein kinase-like domain)%3B GO:0004672 (protein kinase activity)%2C GO:0005524 (ATP binding)%2C GO:0006468 (protein phosphorylation)
Araip.JB1PE	Aradu.AXH5G	RNA-binding (RRM/RBD/RNP motifs) family protein%3B IPR012677 (Nucleotide-binding%2C alpha-beta plait)%3B GO:0000166 (nucleotide binding)%2C GO:0003676 (nucleic acid binding)
Araip.QJE43	Aradu.D0E4W	tornado 1%3B IPR003590 (Leucine-rich repeat%2C ribonuclease inhibitor subtype)
Araip.MUB3E	Aradu.ILS7A	Calcium-dependent lipid-binding (CaLB domain) family protein%3B IPR000008 (C2 domain)%3B GO:0005515 (protein binding)
Araip.BNK4F	Aradu.T2VBJ	ATP binding microtubule motor family protein%3B IPR001752 (Kinesin%2C motor domain)%2C IPR010544 (Kinesin-related conserved domain)%2C IPR027417 (P-loop containing nucleoside triphosphate hydrolase)%2C IPR027640 (Kinesin-like protein)%3B GO:0003777 (microtubule motor activity)%2C GO:0005524 (ATP binding)%2C GO:0005871 (kinesin complex)%2C GO:0007018 (microtubule-based movement)%2C GO:0008017 (mic…
Araip.C4YLK	Aradu.ZSR47	disease resistance protein [Glycine max]%3B IPR000767 (Disease resistance protein)%2C IPR027417 (P-loop containing nucleoside triphosphate hydrolase)%3B GO:0006952 (defense response)%2C GO:0043531 (ADP binding)
Araip.81PGB	Aradu.NND2F	40S ribosomal protein S8-like [Glycine max]%3B IPR022309 (Ribosomal protein S8e/ribosomal biogenesis NSA2)%3B GO:0003735 (structural constituent of ribosome)%2C GO:0005622 (intracellular)%2C GO:0005840 (ribosome)%2C GO:0006412 (translation)
Araip.9D23M	Aradu.67K0P	ankyrin repeat-containing protein At3g12360-like [Glycine max]%3B IPR020683 (Ankyrin repeat-containing domain)%2C IPR026961 (PGG domain)%3B GO:0005515 (protein binding)
Araip.L9SFW	Aradu.ZH4DX	transmembrane protein%2C putative
Araip.Y1XIM	Aradu.K9UV7	beta-1%2C2-xylosyltransferase%3B IPR007657 (Glycosyltransferase AER61%2C uncharacterised)
Araip.L16RT	Aradu.D47P5	Pentatricopeptide repeat (PPR) superfamily protein%3B IPR002885 (Pentatricopeptide repeat)%2C IPR011990 (Tetratricopeptide-like helical)%3B GO:0005515 (protein binding)
Araip.E0W6R	Aradu.212BQ	probable glycerophosphoryl diester phosphodiesterase 1-like [Glycine max]%3B IPR004129 (Glycerophosphoryl diester phosphodiesterase)%3B GO:0006071 (glycerol metabolic process)%2C GO:0006629 (lipid metabolic process)%2C GO:0008081 (phosphoric diester hydrolase activity)%2C GO:0008889 (glycerophosphodiester phosphodiesterase activity)
Araip.GD4T5	Aradu.91FNQ	photosystem II oxygen-evolving enhancer protein%3B IPR002628 (Photosystem II PsbO%2C manganese-stabilising)%2C IPR011250 (Outer membrane protein/outer membrane enzyme PagP %2C beta-barrel)%3B GO:0005509 (calcium ion binding)%2C GO:0009279 (cell outer membrane)%2C GO:0009523 (photosystem II)%2C GO:0009654 (photosystem II oxygen evolving complex)%2C GO:0015979 (photosynthesis)%2C GO:0016021 (integr…
Araip.8J30Z	Aradu.LY749	Na+/H+ (sodium hydrogen) exchanger 3%3B IPR006153 (Cation/H+ exchanger)%2C IPR018422 (Cation/H+ exchanger%2C CPA1 family)%3B GO:0006812 (cation transport)%2C GO:0015299 (solute:hydrogen antiporter activity)%2C GO:0016021 (integral component of membrane)%2C GO:0055085 (transmembrane transport)
Araip.AFT1V	Aradu.K48ZV	proteasome subunit alpha type-6-A protein%3B IPR000426 (Proteasome alpha-subunit%2C N-terminal domain)%2C IPR001353 (Proteasome%2C subunit alpha/beta)%3B GO:0004175 (endopeptidase activity)%2C GO:0004298 (threonine-type endopeptidase activity)%2C GO:0005839 (proteasome core complex)%2C GO:0006511 (ubiquitin-dependent protein catabolic process)%2C GO:0051603 (proteolysis involved in cellular prote…
Araip.L6AG1	Aradu.09IKG	Cytochrome P450 superfamily protein%3B IPR001128 (Cytochrome P450)%3B GO:0005506 (iron ion binding)%2C GO:0020037 (heme binding)%2C GO:0055114 (oxidation-reduction process)
Araip.423MS	Aradu.W2MG5	Pentatricopeptide repeat (PPR) superfamily protein%3B IPR002885 (Pentatricopeptide repeat)%2C IPR011990 (Tetratricopeptide-like helical)%3B GO:0005515 (protein binding)
Araip.AF75F	Aradu.WI9P7	Pentatricopeptide repeat (PPR) superfamily protein%3B IPR002885 (Pentatricopeptide repeat)%2C IPR011990 (Tetratricopeptide-like helical)%3B GO:0005515 (protein binding)
Araip.F2TKY	Aradu.HNC2N	Inosine triphosphate pyrophosphatase family protein%3B IPR002637 (Ham1-like protein)%3B GO:0016787 (hydrolase activity)
Araip.ZMZ04	Aradu.L74C6	Pectate lyase family protein%3B IPR011050 (Pectin lyase fold/virulence factor)%2C IPR018082 (AmbAllergen)
Araip.A9BPK	Aradu.A3AX6	Eukaryotic aspartyl protease family protein%3B IPR001461 (Aspartic peptidase)%2C IPR021109 (Aspartic peptidase domain)%3B GO:0004190 (aspartic-type endopeptidase activity)%2C GO:0006508 (proteolysis)
Araip.U9F5Y	Aradu.XN73Q	uncharacterized protein LOC100810533 isoform X1 [Glycine max]%3B IPR013083 (Zinc finger%2C RING/FYVE/PHD-type)%3B GO:0005515 (protein binding)%2C GO:0008270 (zinc ion binding)
Araip.I8WNW	Aradu.UPF3X	MBOAT (membrane bound O-acyl transferase) family protein
Araip.SX0CV	Aradu.RV0E2	Unknown protein
Araip.LEK47	Aradu.HNV5C	F-box/RNI-like superfamily protein%3B IPR001810 (F-box domain)%2C IPR006566 (FBD domain)%3B GO:0005515 (protein binding)
Araip.235P7	Aradu.MG98U	syntaxin of plants 52%3B IPR000727 (Target SNARE coiled-coil domain)%3B GO:0005515 (protein binding)
Araip.KI1I3	Aradu.ZPE2J	transcription initiation factor TFIID subunit-like protein%3B IPR009072 (Histone-fold)%2C IPR011442 (Domain of unknown function DUF1546)%2C IPR016024 (Armadillo-type fold)%3B GO:0005488 (binding)%2C GO:0005634 (nucleus)%2C GO:0046982 (protein heterodimerization activity)%2C GO:0051090 (regulation of sequence-specific DNA binding transcription factor activity)
Araip.UA005	Aradu.TW1ET	cell division FtsZ-like protein%3B IPR000158 (Cell division protein FtsZ)%3B GO:0003924 (GTPase activity)%2C GO:0005525 (GTP binding)%2C GO:0005737 (cytoplasm)%2C GO:0006184 (GTP catabolic process)%2C GO:0043234 (protein complex)%2C GO:0051258 (protein polymerization)
Araip.ARE8G	Aradu.QKN8V	lipid-binding serum glycoprotein family protein%3B IPR017943 (Bactericidal permeability-increasing protein%2C alpha/beta domain)%3B GO:0008289 (lipid binding)
Araip.FZT22	Aradu.I2ZW9	salicylic acid methyl transferase-like protein [Glycine max]%3B IPR005299 (SAM dependent carboxyl methyltransferase)%3B GO:0008168 (methyltransferase activity)
Araip.RZ75Q	Aradu.W4N8R	microtubule-associated proteins 65-1%3B IPR007145 (Microtubule-associated protein%2C MAP65/Ase1/PRC1)%3B GO:0000226 (microtubule cytoskeleton organization)%2C GO:0000910 (cytokinesis)%2C GO:0008017 (microtubule binding)
Araip.Y07HN	Aradu.VBQ6T	unknown protein%3B FUNCTIONS IN: molecular_function unknown%3B INVOLVED IN: biological_process unknown%3B EXPRESSED IN: 24 plant structures%3B EXPRESSED DURING: 14 growth stages
Araip.6R7MF	Aradu.IY5GM	Co-chaperone GrpE family protein%3B IPR000740 (GrpE nucleotide exchange factor)%3B GO:0000774 (adenyl-nucleotide exchange factor activity)%2C GO:0006457 (protein folding)%2C GO:0042803 (protein homodimerization activity)%2C GO:0051087 (chaperone binding)
Araip.XM1AF	Aradu.YQ9K5	EH domain-containing protein 1-like [Glycine max]%3B IPR001401 (Dynamin%2C GTPase domain)%2C IPR027417 (P-loop containing nucleoside triphosphate hydrolase)%3B GO:0003924 (GTPase activity)%2C GO:0005525 (GTP binding)
Araip.264VL	Aradu.S2WCJ	protein SEC13 homolog [Glycine max]%3B IPR015943 (WD40/YVTN repeat-like-containing domain)%2C IPR020472 (G-protein beta WD-40 repeat)%3B GO:0005515 (protein binding)
Araip.S0S72	Aradu.1C5Z6	Eukaryotic aspartyl protease family protein%3B IPR001461 (Aspartic peptidase)%2C IPR021109 (Aspartic peptidase domain)%3B GO:0004190 (aspartic-type endopeptidase activity)%2C GO:0006508 (proteolysis)
Araip.R1ISD	Aradu.7P61C	protein FAR1-RELATED SEQUENCE 6-like isoform X2 [Glycine max]%3B IPR004330 (FAR1 DNA binding domain)%2C IPR006564 (Zinc finger%2C PMZ-type)%3B GO:0008270 (zinc ion binding)
Araip.3M7UD	Aradu.13ZJE	zinc finger CCCH-type with G patch domain protein%3B IPR000467 (G-patch domain)%2C IPR000571 (Zinc finger%2C CCCH-type)%3B GO:0003676 (nucleic acid binding)%2C GO:0046872 (metal ion binding)
Araip.VG9KJ	Aradu.HDW03	Proline synthetase co-transcribed bacterial protein n%3D8 Tax%3DPhytophthora RepID%3DD0MS28_PHYIT%3B IPR011078 (Uncharacterised protein family UPF0001)
Araip.702H5	Aradu.C6S8Z	pale cress protein (PAC)
Araip.13N2J	Aradu.A22XE	1%2C4-alpha-glucan-branching enzyme/amyloplastic protein%3B IPR013780 (Glycosyl hydrolase%2C family 13%2C all-beta)%2C IPR013783 (Immunoglobulin-like fold)%2C IPR014756 (Immunoglobulin E-set)%2C IPR015902 (Glycoside hydrolase%2C family 13)%2C IPR017853 (Glycoside hydrolase%2C superfamily)%3B GO:0003824 (catalytic activity)%2C GO:0005975 (carbohydrate metabolic process)%2C GO:0043169 (cation bindi…
Araip.K5ASW	Aradu.YZ79C	homogentisate phytyltransferase 1%3B IPR000537 (UbiA prenyltransferase family)%3B GO:0004659 (prenyltransferase activity)%2C GO:0016021 (integral component of membrane)
Araip.16SVA	Aradu.GI2LG	homogentisate phytyltransferase 1%3B IPR000537 (UbiA prenyltransferase family)%3B GO:0004659 (prenyltransferase activity)%2C GO:0016021 (integral component of membrane)
Araip.JZF5S	Aradu.BB5NG	alpha-1%2C3-mannosyl-glycoprotein beta-1%2C2-N-acetylglucosaminyltransferase%2C putative%3B IPR004139 (Glycosyl transferase%2C family 13)%3B GO:0000139 (Golgi membrane)%2C GO:0006486 (protein glycosylation)%2C GO:0008375 (acetylglucosaminyltransferase activity)
Araip.15JEL	Aradu.J5X7Z	homogentisate phytyltransferase 1%3B IPR000537 (UbiA prenyltransferase family)%3B GO:0004659 (prenyltransferase activity)%2C GO:0016021 (integral component of membrane)
Araip.WQ9MS	Aradu.LT0PW	Unknown protein
Araip.RRZ28	Aradu.AV3ET	Cell differentiation%2C Rcd1-like protein%3B IPR007216 (Rcd1)%2C IPR016024 (Armadillo-type fold)%3B GO:0005488 (binding)
Araip.K9N1H	Aradu.71BCD	nuclear pore complex protein Nup107-like [Glycine max]%3B IPR007252 (Nuclear pore protein 84/107)%3B GO:0005643 (nuclear pore)%2C GO:0006810 (transport)
Araip.TTH10	Aradu.8L8SI	uncharacterized protein LOC100803419 isoform X5 [Glycine max]%3B IPR021788 (Protein of unknown function DUF3353)
Araip.B118X	Aradu.1XB3Y	GDP-L-galactose phosphorylase 1-like [Glycine max]
Araip.P2JDK	Aradu.M53H2	Dihydrolipoyllysine-residue succinyltransferase component of 2-oxoglutarate dehydrogenase complex n%3D3 Tax%3DPapilionoideae RepID%3DG7K3L9_MEDTR%3B IPR006255 (Dihydrolipoamide succinyltransferase)%2C IPR023213 (Chloramphenicol acetyltransferase-like domain)%3B GO:0004149 (dihydrolipoyllysine-residue succinyltransferase activity)%2C GO:0006099 (tricarboxylic acid cycle)%2C GO:0008152 (metabolic p…
Araip.92CSG	Aradu.GLL4T	rab3 GTPase-activating protein catalytic subunit-like isoform X1 [Glycine max]%3B IPR026147 (Rab3 GTPase-activating protein catalytic subunit)%3B GO:0005097 (Rab GTPase activator activity)
Araip.TZV58	Aradu.RHE82	uncharacterized protein LOC100527694 isoform X1 [Glycine max]
Araip.1ML5W	Aradu.NL8HQ	heat shock protein 21%3B IPR008978 (HSP20-like chaperone)
Araip.XQS5P	Aradu.VD7GZ	FUNCTIONS IN: molecular_function unknown%3B INVOLVED IN: oxidation reduction%3B EXPRESSED IN: 23 plant structures%3B EXPRESSED DURING: 15 growth stages %3B IPR010376 (Domain of unknown function%2C DUF971)
Araip.UIV2U	Aradu.QP7DQ	GDSL-like Lipase/Acylhydrolase superfamily protein%3B IPR001087 (Lipase%2C GDSL)%3B GO:0006629 (lipid metabolic process)%2C GO:0016787 (hydrolase activity)
Araip.L6WEG	Aradu.VW9JZ	tetraacyldisaccharide 4'-kinase family protein%3B IPR003758 (Tetraacyldisaccharide 4'-kinase)%3B GO:0005524 (ATP binding)%2C GO:0009029 (tetraacyldisaccharide 4'-kinase activity)%2C GO:0009245 (lipid A biosynthetic process)
Araip.T9V41	Aradu.KV2AX	Myb/SANT-like DNA-binding domain protein
Araip.H5RES	Aradu.9NP68	DNA-binding bromodomain-containing protein%3B IPR001487 (Bromodomain)%3B GO:0005515 (protein binding)
Araip.CGZ29	Aradu.J5L1K	myb transcription factor%3B IPR009057 (Homeodomain-like)%3B GO:0003677 (DNA binding)%2C GO:0003682 (chromatin binding)
Araip.Q6KXW	Aradu.BH9NG	protein disulfide isomerase-like protein%2C putative%3B IPR005746 (Thioredoxin)%2C IPR012336 (Thioredoxin-like fold)%3B GO:0006662 (glycerol ether metabolic process)%2C GO:0015035 (protein disulfide oxidoreductase activity)%2C GO:0045454 (cell redox homeostasis)
Araip.9SX61	Aradu.WXC8R	NADH:ubiquinone oxidoreductase%2C 17.2kDa subunit%3B IPR007763 (NADH dehydrogenase [ubiquinone] 1 alpha subcomplex subunit 12)%3B GO:0008137 (NADH dehydrogenase (ubiquinone) activity)%2C GO:0009055 (electron carrier activity)%2C GO:0016020 (membrane)
Araip.18BBV	Aradu.J8M5W	heat shock protein 91%3B IPR013126 (Heat shock protein 70 family)
Araip.48KNK	Aradu.02RAJ	prolyl oligopeptidase family protein%3B IPR001375 (Peptidase S9%2C prolyl oligopeptidase%2C catalytic domain)%2C IPR011042 (Six-bladed beta-propeller%2C TolB-like)%3B GO:0006508 (proteolysis)%2C GO:0008236 (serine-type peptidase activity)
Araip.53D9H	Aradu.JL8Y8	uncharacterized protein At5g41620-like [Glycine max]
Araip.H2PQ2	Aradu.T3LBA	WD repeat-containing protein 74-like isoform X1 [Glycine max]%3B IPR011047 (Quinonprotein alcohol dehydrogenase-like superfamily)%2C IPR015943 (WD40/YVTN repeat-like-containing domain)%3B GO:0005515 (protein binding)
Araip.AKQ9S	Aradu.I64AG	nucleolar pre-ribosomal-associated protein 1-like [Glycine max]%3B IPR016024 (Armadillo-type fold)%2C IPR021714 (Nucleolar pre-ribosomal-associated protein 1%2C N-terminal)%3B GO:0005488 (binding)
Araip.6NM4G	Aradu.7NL8C	hypothetical protein
Araip.UN1F2	Aradu.957RR	ataxin-2 homolog isoform X2 [Glycine max]%3B IPR025852 (Ataxin 2%2C SM domain)
Araip.422GS	Aradu.LQD9I	purple acid phosphatase 18%3B IPR004843 (Calcineurin-like phosphoesterase domain%2C apaH type)%2C IPR008963 (Purple acid phosphatase-like%2C N-terminal)%2C IPR025733 (Iron/zinc purple acid phosphatase-like C-terminal domain)%3B GO:0003993 (acid phosphatase activity)%2C GO:0016787 (hydrolase activity)%2C GO:0046872 (metal ion binding)
Araip.1G7Y9	Aradu.1DV9M	vacuolar sorting protein SNF8%3B IPR007286 (EAP30)%2C IPR011991 (Winged helix-turn-helix DNA-binding domain)
Araip.8F6MX	Aradu.A336V	tryptophan synthase beta chain%3B IPR023026 (Tryptophan synthase beta chain/beta chain-like)%3B GO:0000162 (tryptophan biosynthetic process)%2C GO:0004834 (tryptophan synthase activity)%2C GO:0006568 (tryptophan metabolic process)
Araip.9ZM5J	Aradu.13QYM	Pollen Ole e 1 allergen and extensin family protein%3B IPR006041 (Pollen Ole e 1 allergen/extensin)
Araip.N83D8	Aradu.GK486	uncharacterized protein LOC102668386 [Glycine max]%3B IPR019557 (Aminotransferase-like%2C plant mobile domain)
Araip.R63PG	Aradu.V3RPS	elongation factor P (EF-P) family protein%3B IPR012340 (Nucleic acid-binding%2C OB-fold)%3B GO:0003746 (translation elongation factor activity)%2C GO:0005737 (cytoplasm)%2C GO:0006414 (translational elongation)%2C GO:0043043 (peptide biosynthetic process)
Araip.1QZ0D	Aradu.8R16R	mediator of RNA polymerase II transcription subunit 13
Araip.39QP6	Aradu.T83RP	microtubule-associated protein TORTIFOLIA1-like isoform X1 [Glycine max]%3B IPR016024 (Armadillo-type fold)%3B GO:0005488 (binding)
Araip.C6WSC	Aradu.E7004	WD repeat-containing protein 36-like [Glycine max]%3B IPR007319 (Small-subunit processome%2C Utp21)%2C IPR015943 (WD40/YVTN repeat-like-containing domain)%3B GO:0005515 (protein binding)%2C GO:0006364 (rRNA processing)%2C GO:0032040 (small-subunit processome)
Araip.M0E0U	Aradu.WA7AN	Unknown protein
Araip.B7ENJ	Aradu.S0HX0	RING-H2 finger protein 2B%3B IPR013083 (Zinc finger%2C RING/FYVE/PHD-type)%3B GO:0005515 (protein binding)%2C GO:0008270 (zinc ion binding)
Araip.MD3JQ	Aradu.ZH4FK	Nuclear pore complex protein
Araip.S1S60	Aradu.M0JAP	protein FAR1-RELATED SEQUENCE 9-like isoform X5 [Glycine max]%3B IPR007527 (Zinc finger%2C SWIM-type)%3B GO:0008270 (zinc ion binding)
Araip.8C0AI	Aradu.3DY88	ATP-binding microtubule motor family protein%3B IPR001752 (Kinesin%2C motor domain)%2C IPR021881 (Protein of unknown function DUF3490)%2C IPR027417 (P-loop containing nucleoside triphosphate hydrolase)%2C IPR027640 (Kinesin-like protein)%3B GO:0003777 (microtubule motor activity)%2C GO:0005524 (ATP binding)%2C GO:0005871 (kinesin complex)%2C GO:0007018 (microtubule-based movement)%2C GO:0008017 (…
Araip.24FNG	Aradu.N8S8A	RNA-binding protein 38-like isoform X1 [Glycine max]%3B IPR012677 (Nucleotide-binding%2C alpha-beta plait)%3B GO:0000166 (nucleotide binding)%2C GO:0003676 (nucleic acid binding)
Araip.S70M7	Aradu.W1KY5	transmembrane and coiled-coil domain-containing protein 4-like [Glycine max]%3B IPR007941 (Protein of unknown function DUF726)
Araip.T9LT0	Aradu.1X6G8	Cytochrome P450 superfamily protein%3B IPR001128 (Cytochrome P450)%3B GO:0005506 (iron ion binding)%2C GO:0020037 (heme binding)%2C GO:0055114 (oxidation-reduction process)
Araip.DH5CE	Aradu.6PZ3X	transcription factor-related
Araip.F0WWP	Aradu.GLP8H	Forkhead-associated (FHA) domain-containing protein%3B IPR008984 (SMAD/FHA domain)%3B GO:0005515 (protein binding)
Araip.R261D	Aradu.ZTB0Y	serine carboxypeptidase-like 40%3B IPR001563 (Peptidase S10%2C serine carboxypeptidase)%3B GO:0004185 (serine-type carboxypeptidase activity)%2C GO:0006508 (proteolysis)
Araip.I4CFI	Aradu.12ETV	jasmonic acid carboxyl methyltransferase%3B IPR005299 (SAM dependent carboxyl methyltransferase)%3B GO:0008168 (methyltransferase activity)
Araip.KA626	Aradu.UVM2A	Mitochondrial transcription termination factor family protein%3B IPR003690 (Mitochodrial transcription termination factor-related)
Araip.V6CKT	Aradu.I5QWB	strictosidine synthase-like 4%3B IPR011042 (Six-bladed beta-propeller%2C TolB-like)%3B GO:0009058 (biosynthetic process)%2C GO:0016844 (strictosidine synthase activity)
Araip.VXU4B	Aradu.18K0I	DNA-directed RNA polymerase I protein%3B IPR015699 (DNA-directed RNA pol I%2C largest subunit)%3B GO:0003677 (DNA binding)%2C GO:0003899 (DNA-directed RNA polymerase activity)%2C GO:0005634 (nucleus)%2C GO:0008270 (zinc ion binding)
Araip.82TSZ	Aradu.XHF5N	beta-galactosidase 3%3B IPR000922 (D-galactoside/L-rhamnose binding SUEL lectin domain)%2C IPR001944 (Glycoside hydrolase%2C family 35)%2C IPR017853 (Glycoside hydrolase%2C superfamily)%3B GO:0005975 (carbohydrate metabolic process)%2C GO:0030246 (carbohydrate binding)
Araip.B1U9G	Aradu.FTZ2T	MORC family CW-type zinc finger protein 3-like isoform X2 [Glycine max]%3B IPR003594 (Histidine kinase-like ATPase%2C ATP-binding domain)%3B GO:0005524 (ATP binding)
Araip.D8U3T	Aradu.EF2HJ	protein SHI RELATED SEQUENCE 1-like [Glycine max]%3B IPR007818 (Protein of unknown function DUF702)
Araip.11KR3	Aradu.8Y0D2	Unknown protein
Araip.EGS0W	Aradu.Q2NGG	probable methyltransferase PMT26-like [Glycine max]%3B IPR004159 (Putative S-adenosyl-L-methionine-dependent methyltransferase)%3B GO:0008168 (methyltransferase activity)
Araip.QKJ0T	Aradu.ZGD79	TIM-barrel signal transduction protein n%3D6 Tax%3DBradyrhizobium RepID%3DM4ZRN1_9BRAD%3B IPR008322 (Uncharacterised protein family UPF0261)%2C IPR013785 (Aldolase-type TIM barrel)%2C IPR015813 (Pyruvate/Phosphoenolpyruvate kinase-like domain)%3B GO:0003824 (catalytic activity)
Araip.J5QMQ	Aradu.V0C1K	epoxide hydrolase%3B IPR000639 (Epoxide hydrolase-like)%3B GO:0003824 (catalytic activity)
Araip.KH16W	Aradu.88YLP	T-complex-associated testis-expressed protein 1 isoform 1 n%3D3 Tax%3DTheobroma cacao RepID%3DUPI00042B4BC0
Araip.LA90I	Aradu.R6A9X	Peroxidase superfamily protein%3B IPR010255 (Haem peroxidase)%3B GO:0004601 (peroxidase activity)%2C GO:0006979 (response to oxidative stress)%2C GO:0020037 (heme binding)%2C GO:0055114 (oxidation-reduction process)
Araip.4W76L	Aradu.A30RT	Unknown protein
Araip.P020U	Aradu.K5LBU	ATP sulfurylase 1%3B IPR002650 (Sulphate adenylyltransferase)%2C IPR014729 (Rossmann-like alpha/beta/alpha sandwich fold)%2C IPR015947 (PUA-like domain)%3B GO:0000103 (sulfate assimilation)%2C GO:0004781 (sulfate adenylyltransferase (ATP) activity)
Araip.556CL	Aradu.JZ5YG	P-loop containing nucleoside triphosphate hydrolases superfamily protein%3B IPR025753 (AAA-type ATPase%2C N-terminal domain)%2C IPR027417 (P-loop containing nucleoside triphosphate hydrolase)%3B GO:0000166 (nucleotide binding)%2C GO:0005524 (ATP binding)%2C GO:0017111 (nucleoside-triphosphatase activity)
Araip.M21JP	Aradu.X6P8N	Sec14p-like phosphatidylinositol transfer family protein
Araip.N65ZU	Aradu.VA9CU	Sec14p-like phosphatidylinositol transfer family protein%3B IPR001071 (Cellular retinaldehyde binding/alpha-tocopherol transport)%2C IPR011074 (CRAL/TRIO%2C N-terminal domain)%3B GO:0005215 (transporter activity)%2C GO:0005622 (intracellular)%2C GO:0006810 (transport)
Araip.Z3TLC	Aradu.X1RR8	Phosphatidic acid phosphatase (PAP2) family protein%3B IPR000326 (Phosphatidic acid phosphatase type 2/haloperoxidase)%3B GO:0003824 (catalytic activity)%2C GO:0016020 (membrane)
Araip.HYL9S	Aradu.EGH8I	adenine phosphoribosyltransferase-like protein
Araip.EX0TX	Aradu.070N1	UDP-Glycosyltransferase superfamily protein%3B IPR002213 (UDP-glucuronosyl/UDP-glucosyltransferase)%3B GO:0008152 (metabolic process)
Araip.P5EEK	Aradu.MB004	UDP-Glycosyltransferase superfamily protein%3B IPR002213 (UDP-glucuronosyl/UDP-glucosyltransferase)%3B GO:0008152 (metabolic process)
Araip.TTH4T	Aradu.A0QSC	Transducin/WD40 repeat-like superfamily protein%3B IPR006594 (LisH dimerisation motif)%2C IPR006595 (CTLH%2C C-terminal LisH motif)%2C IPR015943 (WD40/YVTN repeat-like-containing domain)%2C IPR020472 (G-protein beta WD-40 repeat)%3B GO:0005515 (protein binding)
Araip.VGR7G	Aradu.0H9WK	alpha/beta fold hydrolase%3B IPR000073 (Alpha/beta hydrolase fold-1)
Araip.P3BTZ	Aradu.EHL33	Unknown protein
Araip.HYD0N	Aradu.CTG46	Integral membrane family protein n%3D1 Tax%3DPopulus trichocarpa RepID%3DB9GRX8_POPTR%3B IPR005828 (General substrate transporter)%2C IPR016196 (Major facilitator superfamily domain%2C general substrate transporter)%3B GO:0016020 (membrane)%2C GO:0016021 (integral component of membrane)%2C GO:0022857 (transmembrane transporter activity)%2C GO:0022891 (substrate-specific transmembrane transporter …
Araip.G56Y8	Aradu.SYE5N	alpha/beta-Hydrolases superfamily protein%3B IPR000073 (Alpha/beta hydrolase fold-1)%2C IPR000639 (Epoxide hydrolase-like)%3B GO:0003824 (catalytic activity)
Araip.23X2M	Aradu.P7QDD	GATA transcription factor 19%3B IPR013088 (Zinc finger%2C NHR/GATA-type)%3B GO:0003700 (sequence-specific DNA binding transcription factor activity)%2C GO:0008270 (zinc ion binding)%2C GO:0043565 (sequence-specific DNA binding)
Araip.M5ZCV	Aradu.KPM09	Pentatricopeptide repeat (PPR) superfamily protein%3B IPR002885 (Pentatricopeptide repeat)%2C IPR011990 (Tetratricopeptide-like helical)%3B GO:0005515 (protein binding)
Araip.CG8L8	Aradu.UHV3M	CASP-like protein ARALYDRAFT_485429-like [Glycine max]
Araip.C5RH9	Aradu.LCM7P	Uncharacterised protein family (UPF0497)%3B IPR006702 (Uncharacterised protein family UPF0497%2C trans-membrane plant)
Araip.ZQG8F	Aradu.FZ1B7	uncharacterized protein LOC100813952 isoform X2 [Glycine max]%3B IPR006869 (Domain of unknown function DUF547)%2C IPR025757 (Ternary complex factor MIP1%2C leucine-zipper)
Araip.43JFQ	Aradu.FHW89	Chitinase / Hevein / PR-4 / Wheatwin2%3B IPR001002 (Chitin-binding%2C type 1)%2C IPR009009 (RlpA-like double-psi beta-barrel domain)%3B GO:0008061 (chitin binding)%2C GO:0042742 (defense response to bacterium)%2C GO:0050832 (defense response to fungus)
Araip.7JE55	Aradu.0UC7C	histone-lysine N-methyltransferase SUVR5-like isoform X1 [Glycine max]%3B IPR001214 (SET domain)%2C IPR007728 (Pre-SET domain)%2C IPR015880 (Zinc finger%2C C2H2-like)%3B GO:0005515 (protein binding)%2C GO:0005634 (nucleus)%2C GO:0008270 (zinc ion binding)%2C GO:0018024 (histone-lysine N-methyltransferase activity)%2C GO:0034968 (histone lysine methylation)
Araip.1C6UM	Aradu.EHV74	unknown protein%3B FUNCTIONS IN: molecular_function unknown%3B INVOLVED IN: biological_process unknown%3B LOCATED IN: endomembrane system%3B Has 35333 Blast hits to 34131 proteins in 2444 species: Archae - 798%3B Bacteria - 22429%3B Metazoa - 974%3B Fungi - 991%3B Plants - 531%3B Viruses - 0%3B Other Eukaryotes - 9610 (source: NCBI BLink).
Araip.P5U91	Aradu.M0C63	DNA-directed RNA polymerase II%3B IPR014381 (DNA-directed RNA polymerase RPB5 subunit%2C eukaryote/virus)%3B GO:0003677 (DNA binding)%2C GO:0003899 (DNA-directed RNA polymerase activity)%2C GO:0005634 (nucleus)
Araip.3PY2Z	Aradu.UX959	replication factor-A carboxy-terminal domain protein
Araip.AQ4IP	Aradu.1P7F8	imidazoleglycerol-phosphate dehydratase%3B IPR000807 (Imidazoleglycerol-phosphate dehydratase)%3B GO:0000105 (histidine biosynthetic process)%2C GO:0004424 (imidazoleglycerol-phosphate dehydratase activity)
Araip.4B8QU	Aradu.H3FCG	photosystem II D1 precursor processing protein PSB27-H2%2C chloroplastic-like isoform X5 [Glycine max]%3B IPR025585 (Photosystem II Pbs27)%3B GO:0010207 (photosystem II assembly)
Araip.ZG58E	Aradu.L2A43	Major facilitator superfamily protein%3B IPR010658 (Nodulin-like)%2C IPR016196 (Major facilitator superfamily domain%2C general substrate transporter)
Araip.TW6NE	Aradu.6EI5D	BTB/POZ domain-containing protein%3B IPR011333 (BTB/POZ fold)
Araip.T8YPZ	Aradu.YE6PU	probable pectinesterase/pectinesterase inhibitor 6-like [Glycine max]%3B IPR006501 (Pectinesterase inhibitor domain)%2C IPR011050 (Pectin lyase fold/virulence factor)%3B GO:0004857 (enzyme inhibitor activity)%2C GO:0005618 (cell wall)%2C GO:0030599 (pectinesterase activity)%2C GO:0042545 (cell wall modification)
Araip.X5TTH	Aradu.2D5HC	BEL1-like homeodomain protein 1-like isoform X4 [Glycine max]%3B IPR006563 (POX domain)%2C IPR009057 (Homeodomain-like)%3B GO:0003677 (DNA binding)%2C GO:0003700 (sequence-specific DNA binding transcription factor activity)%2C GO:0043565 (sequence-specific DNA binding)
Araip.HMR15	Aradu.I50CA	protein DA1-related 1-like isoform X7 [Glycine max]%3B IPR001781 (Zinc finger%2C LIM-type)%2C IPR003903 (Ubiquitin interacting motif)%2C IPR022087 (Protein DA1 like)%3B GO:0008270 (zinc ion binding)
Araip.LP063	Aradu.CA14N	V-type proton ATPase subunit H-like [Glycine max]%3B IPR004908 (ATPase%2C V1 complex%2C subunit H)%3B GO:0005488 (binding)%2C GO:0005515 (protein binding)%2C GO:0015991 (ATP hydrolysis coupled proton transport)
Araip.YD2UW	Aradu.J3FQT	Unknown protein
Araip.75G8B	Aradu.73XUT	GNS1/SUR4 membrane protein family%3B IPR002076 (GNS1/SUR4 membrane protein)%3B GO:0016021 (integral component of membrane)
Araip.2B53H	Aradu.D5E95	PQ-loop repeat family protein / transmembrane family protein%3B IPR006603 (PQ-loop repeat)
Araip.0Y9XE	Aradu.TVJ0J	Cold acclimation protein WCOR413 family%3B IPR008892 (Cold acclimation WCOR413)
Araip.PUU5U	Aradu.H3XI7	BTB/POZ domain-containing protein [Glycine max]%3B IPR011333 (BTB/POZ fold)%2C IPR027356 (NPH3 domain)%3B GO:0005515 (protein binding)
Araip.Z70WP	Aradu.23HHW	Thioredoxin superfamily protein%3B IPR005746 (Thioredoxin)%2C IPR012336 (Thioredoxin-like fold)%3B GO:0006662 (glycerol ether metabolic process)%2C GO:0015035 (protein disulfide oxidoreductase activity)%2C GO:0045454 (cell redox homeostasis)
Araip.FXV2Z	Aradu.FII5X	Protein kinase superfamily protein%3B IPR011009 (Protein kinase-like domain)%2C IPR013320 (Concanavalin A-like lectin/glucanase%2C subgroup)%2C IPR023413 (Green fluorescent protein-like)%2C IPR025287 (Wall-associated receptor kinase galacturonan-binding domain)%3B GO:0004672 (protein kinase activity)%2C GO:0005524 (ATP binding)%2C GO:0006468 (protein phosphorylation)%2C GO:0030247 (polysaccharide…
Araip.5S86Y	Aradu.JM2X4	vacuolar protein sorting-associated protein%2C putative%3B IPR009543 (Vacuolar protein sorting-associated protein 13 domain)%2C IPR026847 (Vacuolar protein sorting-associated protein 13)
Araip.U6SMM	Aradu.PP8B2	extra-large guanine nucleotide-binding protein 1-like [Glycine max]%3B IPR001019 (Guanine nucleotide binding protein (G-protein)%2C alpha subunit)%3B GO:0003924 (GTPase activity)%2C GO:0004871 (signal transducer activity)%2C GO:0007165 (signal transduction)%2C GO:0007186 (G-protein coupled receptor signaling pathway)%2C GO:0019001 (guanyl nucleotide binding)%2C GO:0031683 (G-protein beta/gamma-su…
Araip.LQD5Y	Aradu.X828R	GDSL-like Lipase/Acylhydrolase superfamily protein%3B IPR001087 (Lipase%2C GDSL)%3B GO:0006629 (lipid metabolic process)%2C GO:0016787 (hydrolase activity)
Araip.8508H	Aradu.UC09A	Oligopeptidase B%2C Serine peptidase%2C MEROPS family S09A n%3D24 Tax%3DPseudomonas RepID%3DA5W006_PSEP1%3B IPR002470 (Peptidase S9A%2C prolyl oligopeptidase)%2C IPR011042 (Six-bladed beta-propeller%2C TolB-like)%2C IPR023302 (Peptidase S9A%2C N-terminal domain)%3B GO:0004252 (serine-type endopeptidase activity)%2C GO:0006508 (proteolysis)%2C GO:0008236 (serine-type peptidase activity)%2C GO:0070…
Araip.AB3RE	Aradu.3R7AR	methyl esterase 3
Araip.P9NAH	Aradu.66KCD	la-related protein 1 isoform X2 [Glycine max]
Araip.S58N9	Aradu.U3GVZ	methyl esterase 1
Araip.BJD5M	Aradu.20JKI	methyl esterase 1
Araip.9K23I	Aradu.KWL81	autophagy-like protein%3B IPR012445 (Autophagy-related protein 1010)
Araip.MM1A4	Aradu.74ERY	L-ascorbate oxidase homolog [Glycine max]%3B IPR008972 (Cupredoxin)%3B GO:0005507 (copper ion binding)%2C GO:0016491 (oxidoreductase activity)%2C GO:0055114 (oxidation-reduction process)
Araip.TJA70	Aradu.L3C1J	disease resistance protein (TIR-NBS-LRR class)%3B IPR000767 (Disease resistance protein)%2C IPR001611 (Leucine-rich repeat)%2C IPR008808 (Powdery mildew resistance protein%2C RPW8 domain)%2C IPR027417 (P-loop containing nucleoside triphosphate hydrolase)%3B GO:0005515 (protein binding)%2C GO:0006952 (defense response)%2C GO:0043531 (ADP binding)
Araip.5MJ4B	Aradu.UFH0K	Zinc finger MYM-type protein n%3D1 Tax%3DMedicago truncatula RepID%3DG7LFJ4_MEDTR%3B IPR006580 (Zinc finger%2C TTF-type)%2C IPR025398 (Domain of unknown function DUF4371)
Araip.64470	Aradu.4N3HV	disease resistance family protein / LRR family protein%3B IPR000767 (Disease resistance protein)%2C IPR027417 (P-loop containing nucleoside triphosphate hydrolase)%3B GO:0006952 (defense response)%2C GO:0043531 (ADP binding)
Araip.6D8ZK	Aradu.Z97F9	disease resistance protein (TIR-NBS-LRR class)%3B IPR000767 (Disease resistance protein)%2C IPR027417 (P-loop containing nucleoside triphosphate hydrolase)%3B GO:0006952 (defense response)%2C GO:0043531 (ADP binding)
Araip.X2J58	Aradu.K0XH2	disease resistance protein (TIR-NBS-LRR class)%3B IPR000767 (Disease resistance protein)%2C IPR008808 (Powdery mildew resistance protein%2C RPW8 domain)%2C IPR027417 (P-loop containing nucleoside triphosphate hydrolase)%3B GO:0006952 (defense response)%2C GO:0043531 (ADP binding)
Araip.SEJ0X	Aradu.R4PPG	Protein kinase superfamily protein%3B IPR011009 (Protein kinase-like domain)%3B GO:0004672 (protein kinase activity)%2C GO:0005524 (ATP binding)%2C GO:0006468 (protein phosphorylation)
Araip.30S1D	Aradu.87369	Leucine-rich repeat (LRR) family protein%3B IPR001611 (Leucine-rich repeat)%2C IPR003591 (Leucine-rich repeat%2C typical subtype)%3B GO:0005515 (protein binding)
Araip.57WAC	Aradu.L5WLB	Ribosomal protein L25/Gln-tRNA synthetase%2C anti-codon-binding domain%3B IPR011035 (Ribosomal protein L25/Gln-tRNA synthetase%2C anti-codon-binding domain)%3B GO:0006412 (translation)
Araip.N8HHR	Aradu.W5WIK	Protein kinase superfamily protein%3B IPR011009 (Protein kinase-like domain)%3B GO:0004672 (protein kinase activity)%2C GO:0005524 (ATP binding)%2C GO:0006468 (protein phosphorylation)
Araip.27J74	Aradu.Q3HYR	Phosphoglycerate mutase family protein%3B IPR013078 (Histidine phosphatase superfamily%2C clade-1)
Araip.VPV02	Aradu.XA4Z5	calcium-dependent protein kinase 16%3B IPR011009 (Protein kinase-like domain)%2C IPR011992 (EF-hand domain pair)%3B GO:0004672 (protein kinase activity)%2C GO:0005509 (calcium ion binding)%2C GO:0005524 (ATP binding)%2C GO:0006468 (protein phosphorylation)
Araip.ZNM1G	Aradu.RL3UB	short-chain dehydrogenase-reductase%3B IPR002347 (Glucose/ribitol dehydrogenase)%3B GO:0008152 (metabolic process)%2C GO:0016491 (oxidoreductase activity)
Araip.R7G2T	Aradu.0B4KA	uncharacterized protein LOC100794704 isoform X4 [Glycine max]%3B IPR006869 (Domain of unknown function DUF547)%2C IPR025757 (Ternary complex factor MIP1%2C leucine-zipper)
Araip.J1YCX	Aradu.P86W5	C-terminal domain phosphatase-like 4%3B IPR001357 (BRCT domain)%2C IPR004274 (NLI interacting factor)%2C IPR023214 (HAD-like domain)%3B GO:0004721 (phosphoprotein phosphatase activity)%2C GO:0005515 (protein binding)%2C GO:0005634 (nucleus)
Araip.Q2E53	Aradu.H82Z7	uncharacterized protein LOC100778075 isoform X1 [Glycine max]%3B IPR000863 (Sulfotransferase domain)%2C IPR027417 (P-loop containing nucleoside triphosphate hydrolase)%3B GO:0008146 (sulfotransferase activity)
Araip.R5U1X	Aradu.R9ICM	tubulin folding cofactor B%3B IPR000938 (CAP Gly-rich domain)
Araip.PF19Z	Aradu.7K5LY	uncharacterized protein LOC100794305 isoform X1 [Glycine max]%3B IPR006595 (CTLH%2C C-terminal LisH motif)%2C IPR024964 (CTLH/CRA C-terminal to LisH motif domain)
Araip.Q8K1J	Aradu.DSK8P	U1 small nuclear ribonucleoprotein 70 kDa-like [Glycine max]%3B IPR012677 (Nucleotide-binding%2C alpha-beta plait)%2C IPR022023 (U1 small nuclear ribonucleoprotein of 70kDa N-terminal)%3B GO:0000166 (nucleotide binding)%2C GO:0003676 (nucleic acid binding)
Araip.F8VY4	Aradu.W2M1P	Ankyrin repeat family protein%3B IPR020683 (Ankyrin repeat-containing domain)%3B GO:0005515 (protein binding)
Araip.E7307	Aradu.R25G5	uncharacterized membrane protein At3g27390-like [Glycine max]
Araip.0A72E	Aradu.60VET	plant-specific B3-DNA-binding domain protein%3B IPR015300 (DNA-binding pseudobarrel domain)%3B GO:0003677 (DNA binding)
Araip.QR9S0	Aradu.QRL86	putative glucose-6-phosphate 1-epimerase-like isoform X4 [Glycine max]%3B IPR008183 (Aldose 1-/Glucose-6-phosphate 1-epimerase)%2C IPR011013 (Galactose mutarotase-like domain)%3B GO:0003824 (catalytic activity)%2C GO:0005975 (carbohydrate metabolic process)%2C GO:0016853 (isomerase activity)%2C GO:0030246 (carbohydrate binding)
Araip.GR26Z	Aradu.AA2QE	TGACG-sequence-specific DNA-binding protein TGA-1B-like [Glycine max]%3B IPR004827 (Basic-leucine zipper domain)%2C IPR012900 (G-box binding%2C MFMR)%3B GO:0003677 (DNA binding)%2C GO:0003700 (sequence-specific DNA binding transcription factor activity)%2C GO:0005634 (nucleus)%2C GO:0043565 (sequence-specific DNA binding)
Araip.S4Q5Q	Aradu.7VK04	uncharacterized protein LOC100818172 isoform X1 [Glycine max]
Araip.320GW	Aradu.45QUK	zeaxanthin epoxidase%2C chloroplastic-like isoform X2 [Glycine max]%3B IPR008984 (SMAD/FHA domain)%2C IPR017079 (Zeaxanthin epoxidase)%3B GO:0005515 (protein binding)%2C GO:0008152 (metabolic process)%2C GO:0009507 (chloroplast)%2C GO:0009540 (zeaxanthin epoxidase [overall] activity)%2C GO:0009688 (abscisic acid biosynthetic process)%2C GO:0016020 (membrane)%2C GO:0016491 (oxidoreductase activity…
Araip.ZKD5H	Aradu.BZN6F	remorin-like [Glycine max]%3B IPR005516 (Remorin%2C C-terminal)
Araip.4IY9H	Aradu.8LS3T	triacylglycerol lipase-like 1%3B IPR002921 (Lipase%2C class 3)%3B GO:0004806 (triglyceride lipase activity)%2C GO:0006629 (lipid metabolic process)
Araip.KSL8J	Aradu.9H6TR	uncharacterized protein LOC100798888 [Glycine max]%3B IPR004864 (Late embryogenesis abundant protein%2C LEA-14)
Araip.3M1KM	Aradu.R4P73	PI-PLC X domain-containing protein At5g67130-like [Glycine max]%3B IPR017946 (PLC-like phosphodiesterase%2C TIM beta/alpha-barrel domain)%3B GO:0006629 (lipid metabolic process)%2C GO:0008081 (phosphoric diester hydrolase activity)
Araip.65AHE	Aradu.K7I1H	Protein kinase superfamily protein%3B IPR011009 (Protein kinase-like domain)%3B GO:0004672 (protein kinase activity)%2C GO:0005524 (ATP binding)%2C GO:0006468 (protein phosphorylation)
Araip.UGN58	Aradu.GM6GU	caffeoyl-CoA 3-O-methyltransferase%3B IPR002935 (O-methyltransferase%2C family 3)%3B GO:0008171 (O-methyltransferase activity)
Araip.JD4SK	Aradu.CLF8Y	caffeoyl-CoA 3-O-methyltransferase%3B IPR002935 (O-methyltransferase%2C family 3)%3B GO:0008171 (O-methyltransferase activity)
Araip.X1KN4	Aradu.2I708	PI-PLC X domain-containing protein At5g67130-like [Glycine max]%3B IPR017946 (PLC-like phosphodiesterase%2C TIM beta/alpha-barrel domain)%3B GO:0006629 (lipid metabolic process)%2C GO:0008081 (phosphoric diester hydrolase activity)
Araip.26IG1	Aradu.J3IKA	30S ribosomal S16-like protein%3B IPR000307 (Ribosomal protein S16)%2C IPR023803 (Ribosomal protein S16 domain)%3B GO:0003735 (structural constituent of ribosome)%2C GO:0005622 (intracellular)%2C GO:0005840 (ribosome)%2C GO:0006412 (translation)
Araip.N6QWM	Aradu.14HR7	HXXXD-type acyl-transferase family protein%3B IPR003480 (Transferase)%2C IPR023213 (Chloramphenicol acetyltransferase-like domain)
Araip.QK8JP	Aradu.72VAG	Unknown protein
Araip.M3RAJ	Aradu.RG31X	ethylene-responsive transcription factor 3-like [Glycine max]%3B IPR016177 (DNA-binding domain)%3B GO:0003677 (DNA binding)%2C GO:0003700 (sequence-specific DNA binding transcription factor activity)
Araip.1T8ET	Aradu.GJY1F	Unknown protein
Araip.DH1E6	Aradu.2Z3D9	GRF zinc finger protein%3B IPR010666 (Zinc finger%2C GRF-type)%3B GO:0008270 (zinc ion binding)
Araip.FZA03	Aradu.L50L9	ATP binding microtubule motor family protein%3B IPR001752 (Kinesin%2C motor domain)%2C IPR027417 (P-loop containing nucleoside triphosphate hydrolase)%2C IPR027640 (Kinesin-like protein)%3B GO:0003777 (microtubule motor activity)%2C GO:0005524 (ATP binding)%2C GO:0005871 (kinesin complex)%2C GO:0007018 (microtubule-based movement)%2C GO:0008017 (microtubule binding)
Araip.QTI1N	Aradu.E31KW	receptor-like kinase 1%3B IPR001611 (Leucine-rich repeat)%2C IPR011009 (Protein kinase-like domain)%2C IPR025875 (Leucine rich repeat 4)%3B GO:0004672 (protein kinase activity)%2C GO:0005515 (protein binding)%2C GO:0005524 (ATP binding)%2C GO:0006468 (protein phosphorylation)
Araip.GD0W9	Aradu.Q4J8J	glucuronoxylan 4-O-methyltransferase 3-like [Glycine max]%3B IPR021148 (Putative polysaccharide biosynthesis protein)
Araip.3AQ0F	Aradu.Z6X71	2-oxoglutarate (2OG) and Fe(II)-dependent oxygenase superfamily protein%3B IPR005123 (Oxoglutarate/iron-dependent dioxygenase)%2C IPR026992 (Non-haem dioxygenase N-terminal domain)%2C IPR027443 (Isopenicillin N synthase-like)%3B GO:0016491 (oxidoreductase activity)%2C GO:0055114 (oxidation-reduction process)
Araip.Z9C8C	Aradu.HVG4L	tRNA-dihydrouridine synthase-like protein%3B IPR001269 (tRNA-dihydrouridine synthase)%2C IPR013785 (Aldolase-type TIM barrel)%3B GO:0003824 (catalytic activity)%2C GO:0008033 (tRNA processing)%2C GO:0017150 (tRNA dihydrouridine synthase activity)%2C GO:0050660 (flavin adenine dinucleotide binding)%2C GO:0055114 (oxidation-reduction process)
Araip.M90ED	Aradu.PK283	WRKY family transcription factor%3B IPR003657 (DNA-binding WRKY)%2C IPR018872 (Zn-cluster domain)%3B GO:0003700 (sequence-specific DNA binding transcription factor activity)%2C GO:0043565 (sequence-specific DNA binding)
Araip.LX878	Aradu.KWK0X	putative ubiquitin-like-specific protease 1B-like isoform X3 [Glycine max]%3B IPR003653 (Peptidase C48%2C SUMO/Sentrin/Ubl1)%3B GO:0006508 (proteolysis)%2C GO:0008234 (cysteine-type peptidase activity)
Araip.F0TL2	Aradu.8KW68	cysteine proteinase1%3B IPR013128 (Peptidase C1A)%3B GO:0006508 (proteolysis)%2C GO:0008234 (cysteine-type peptidase activity)
Araip.P08IA	Aradu.Z12H4	Rer1 family protein%3B IPR004932 (Retrieval of early ER protein Rer1)%3B GO:0016021 (integral component of membrane)
Araip.Z633N	Aradu.35UKN	Serine/Threonine-kinase aurora-like protein%3B IPR011009 (Protein kinase-like domain)
Araip.U7IR9	Aradu.465JP	CYCLIN D3%3B 2%3B IPR015451 (Cyclin D)%3B GO:0005634 (nucleus)%2C GO:0007049 (cell cycle)
Araip.HHG4J	Aradu.Z7NGU	ADP-ribosylation factor 1%3B IPR005225 (Small GTP-binding protein domain)%2C IPR006689 (Small GTPase superfamily%2C ARF/SAR type)%2C IPR027417 (P-loop containing nucleoside triphosphate hydrolase)%3B GO:0005525 (GTP binding)%2C GO:0005622 (intracellular)%2C GO:0006886 (intracellular protein transport)%2C GO:0007264 (small GTPase mediated signal transduction)
Araip.R7R05	Aradu.H802Y	microtubule end binding protein EB1A%3B IPR001715 (Calponin homology domain)%2C IPR004953 (EB1%2C C-terminal)%2C IPR027328 (Microtubule-associated protein RP/EB)%3B GO:0005515 (protein binding)%2C GO:0008017 (microtubule binding)
Araip.16X0V	Aradu.D7NQU	receptor-like kinase%3B IPR011009 (Protein kinase-like domain)%2C IPR013210 (Leucine-rich repeat-containing N-terminal%2C type 2)%3B GO:0004672 (protein kinase activity)%2C GO:0005524 (ATP binding)%2C GO:0006468 (protein phosphorylation)
Araip.P5CS5	Aradu.S0XAG	FAD-dependent oxidoreductase family protein%3B IPR006076 (FAD dependent oxidoreductase)%3B GO:0016491 (oxidoreductase activity)%2C GO:0055114 (oxidation-reduction process)
Araip.LKE7H	Aradu.8K5HG	Heavy metal cation transport atpase%2C putative n%3D1 Tax%3DRicinus communis RepID%3DB9SG08_RICCO%3B IPR001757 (Cation-transporting P-type ATPase)%2C IPR023214 (HAD-like domain)%2C IPR023298 (P-type ATPase%2C transmembrane domain)%3B GO:0000166 (nucleotide binding)%2C GO:0006812 (cation transport)%2C GO:0016021 (integral component of membrane)%2C GO:0019829 (cation-transporting ATPase activity)%2…
Araip.4NC09	Aradu.2E34B	EAF3 chromatin modification related protein n%3D3 Tax%3DAspergillus RepID%3DG3Y9H6_ASPNA%3B IPR008676 (MRG)%2C IPR016197 (Chromo domain-like)%2C IPR025995 (RNA binding activity-knot of a chromodomain)%2C IPR026541 (MRG domain)%3B GO:0005634 (nucleus)
Araip.K6F7G	Aradu.JL31U	Unknown protein
Araip.PZ9H4	Aradu.69Z0K	calcium-dependent protein kinase 21%3B IPR011009 (Protein kinase-like domain)%2C IPR011992 (EF-hand domain pair)%3B GO:0004672 (protein kinase activity)%2C GO:0005509 (calcium ion binding)%2C GO:0005524 (ATP binding)%2C GO:0006468 (protein phosphorylation)
Araip.6X9YI	Aradu.C2XPI	UDP-Glycosyltransferase superfamily protein%3B IPR002213 (UDP-glucuronosyl/UDP-glucosyltransferase)%3B GO:0008152 (metabolic process)
Araip.PC0CP	Aradu.CE2Z4	UDP-Glycosyltransferase superfamily protein%3B IPR002213 (UDP-glucuronosyl/UDP-glucosyltransferase)%3B GO:0008152 (metabolic process)
Araip.TQ8YQ	Aradu.R6IT1	Unknown protein
Araip.BH5Q5	Aradu.N5R7X	Cytochrome P450 superfamily protein%3B IPR001128 (Cytochrome P450)%3B GO:0005506 (iron ion binding)%2C GO:0020037 (heme binding)%2C GO:0055114 (oxidation-reduction process)
Araip.V8NJN	Aradu.C19BK	putative indole-3-acetic acid-amido synthetase GH3.9%3B IPR004993 (GH3 auxin-responsive promoter)
Araip.LM2NC	Aradu.GB4V7	NRAMP metal ion transporter 2%3B IPR001046 (Natural resistance-associated macrophage like)%3B GO:0005215 (transporter activity)%2C GO:0006810 (transport)%2C GO:0016020 (membrane)
Araip.5W87M	Aradu.QR9KY	Unknown protein
Araip.FG41D	Aradu.45B71	Eukaryotic aspartyl protease family protein%3B IPR001461 (Aspartic peptidase)%2C IPR021109 (Aspartic peptidase domain)%3B GO:0004190 (aspartic-type endopeptidase activity)%2C GO:0006508 (proteolysis)
Araip.04YYS	Aradu.212BA	Tetratricopeptide repeat (TPR)-like superfamily protein%3B IPR011990 (Tetratricopeptide-like helical)%3B GO:0005515 (protein binding)
Araip.50H5N	Aradu.49WR7	sigma factor sigb regulation rsbq-like protein
Araip.G2WXB	Aradu.9TY2N	sigma factor sigb regulation rsbq-like protein
Araip.49JT7	Aradu.R5U69	probable membrane-associated kinase regulator 1-like [Glycine max]
Araip.NYK7G	Aradu.UU2AI	small RNA degrading nuclease 3%3B IPR012337 (Ribonuclease H-like domain)%3B GO:0003676 (nucleic acid binding)%2C GO:0004527 (exonuclease activity)
Araip.J2FIH	Aradu.E4FV3	Iron ion binding / oxidoreductase/ oxidoreductase protein n%3D1 Tax%3DGenlisea aurea RepID%3DS8C9J7_9LAMI%3B IPR005123 (Oxoglutarate/iron-dependent dioxygenase)%3B GO:0005506 (iron ion binding)%2C GO:0016491 (oxidoreductase activity)%2C GO:0031418 (L-ascorbic acid binding)%2C GO:0055114 (oxidation-reduction process)
Araip.Z6LTN	Aradu.7SY4G	uncharacterized protein [Glycine max]%3B IPR007513 (Uncharacterised protein family SERF)
Araip.7KT8S	Aradu.WE6GV	Protein kinase superfamily protein%3B IPR011009 (Protein kinase-like domain)%3B GO:0004672 (protein kinase activity)%2C GO:0005524 (ATP binding)%2C GO:0006468 (protein phosphorylation)
Araip.N2JBW	Aradu.HX175	RNA binding protein%2C putative n%3D1 Tax%3DRicinus communis RepID%3DB9T4J0_RICCO%3B IPR011907 (Ribonuclease III)%3B GO:0003723 (RNA binding)%2C GO:0004525 (ribonuclease III activity)%2C GO:0006396 (RNA processing)%2C GO:0016075 (rRNA catabolic process)
Araip.X5C2D	Aradu.H9NK1	BTB/POZ domain-containing protein [Glycine max]%3B IPR011333 (BTB/POZ fold)%2C IPR027356 (NPH3 domain)%3B GO:0005515 (protein binding)
Araip.0QI44	Aradu.3L1P7	Pentatricopeptide repeat (PPR) superfamily protein%3B IPR002885 (Pentatricopeptide repeat)%2C IPR011990 (Tetratricopeptide-like helical)%3B GO:0005515 (protein binding)
Araip.NVW8J	Aradu.99SFJ	uncharacterized protein LOC100799189 isoform X4 [Glycine max]
Araip.BKI6W	Aradu.2BI47	Peroxidase superfamily protein%3B IPR010255 (Haem peroxidase)%3B GO:0004601 (peroxidase activity)%2C GO:0006979 (response to oxidative stress)%2C GO:0020037 (heme binding)%2C GO:0055114 (oxidation-reduction process)
Araip.VZF8R	Aradu.XI98N	LOB domain-containing protein 39%3B IPR004883 (Lateral organ boundaries%2C LOB)
Araip.Q2Z6R	Aradu.YC13W	probable N-acetyltransferase HLS1-like [Glycine max]%3B IPR016181 (Acyl-CoA N-acyltransferase)%3B GO:0008080 (N-acetyltransferase activity)
Araip.BV0MU	Aradu.KGX8R	BTB/POZ domain-containing protein [Glycine max]%3B IPR011333 (BTB/POZ fold)%2C IPR027356 (NPH3 domain)%3B GO:0005515 (protein binding)
Araip.4T59N	Aradu.IGE5B	unknown protein%3B Has 1807 Blast hits to 1807 proteins in 277 species: Archae - 0%3B Bacteria - 0%3B Metazoa - 736%3B Fungi - 347%3B Plants - 385%3B Viruses - 0%3B Other Eukaryotes - 339 (source: NCBI BLink).
Araip.ET2IE	Aradu.DZY4R	formin homolog 6%3B IPR015425 (Formin%2C FH2 domain)%2C IPR027643 (Formin-like family%2C plant)%3B GO:0005884 (actin filament)%2C GO:0045010 (actin nucleation)
Araip.BB9A1	Aradu.3S3UE	Leucine-rich repeat receptor-like protein kinase family protein%3B IPR001611 (Leucine-rich repeat)%3B GO:0005515 (protein binding)
Araip.2B884	Aradu.HY9UB	calcium-transporting ATPase 2%2C plasma membrane-type protein%3B IPR001757 (Cation-transporting P-type ATPase)%2C IPR023214 (HAD-like domain)%2C IPR023298 (P-type ATPase%2C transmembrane domain)%2C IPR024750 (Calcium-transporting P-type ATPase%2C N-terminal autoinhibitory domain)%3B GO:0000166 (nucleotide binding)%2C GO:0005388 (calcium-transporting ATPase activity)%2C GO:0005516 (calmodulin bind…
Araip.Z02UH	Aradu.L99VF	adenylyl-sulfate kinase 3-like isoform X3 [Glycine max]%3B IPR002891 (Adenylylsulphate kinase)%2C IPR027417 (P-loop containing nucleoside triphosphate hydrolase)%3B GO:0000103 (sulfate assimilation)%2C GO:0004020 (adenylylsulfate kinase activity)%2C GO:0005524 (ATP binding)
Araip.B38KN	Aradu.7J9HW	uncharacterized protein LOC100777991 isoform X1 [Glycine max]
Araip.E00UL	Aradu.YMD6U	scarecrow-like transcription factor PAT1-like [Glycine max]%3B IPR005202 (Transcription factor GRAS)
Araip.PS16E	Aradu.F4S04	CTV.20 n%3D1 Tax%3DPoncirus trifoliata RepID%3DQ8H6Q8_PONTR
Araip.M08DK	Aradu.54982	uncharacterized protein LOC100797101 [Glycine max]
Araip.N3FDS	Aradu.7ZE4W	glycosyl hydrolase family protein 43%3B IPR006710 (Glycoside hydrolase%2C family 43)%2C IPR023296 (Glycosyl hydrolase%2C five-bladed beta-propellor domain)%3B GO:0005975 (carbohydrate metabolic process)
Araip.M8RK7	Aradu.48EM9	telomere repeat-binding factor 2-like isoform X2 [Glycine max]%3B IPR009057 (Homeodomain-like)%3B GO:0003677 (DNA binding)%2C GO:0003682 (chromatin binding)
Araip.XB7IE	Aradu.R4I3H	Polyprotein n%3D5 Tax%3DCitrus endogenous pararetrovirus RepID%3DV9QF33_9RETR
Araip.K6D6G	Aradu.CD5NI	Polyprotein n%3D1 Tax%3DCitrus endogenous pararetrovirus RepID%3DV9QEM3_9RETR%3B IPR001878 (Zinc finger%2C CCHC-type)%3B GO:0003676 (nucleic acid binding)%2C GO:0008270 (zinc ion binding)
Araip.CCE9R	Aradu.37VA0	cyclin-D1-1-like [Glycine max]%3B IPR015451 (Cyclin D)%3B GO:0005634 (nucleus)%2C GO:0007049 (cell cycle)
Araip.U67Y5	Aradu.0QC7R	expansin-like B1%3B IPR007118 (Expansin/Lol pI)%3B GO:0005576 (extracellular region)
Araip.Q3DGS	Aradu.FEZ66	Unknown protein
Araip.KPC5J	Aradu.KG76E	BSD domain-containing protein%3B IPR005607 (BSD)
Araip.PRV7R	Aradu.DME5I	transmembrane protein%2C putative
Araip.M3N7J	Aradu.IFC7W	phytosulfokine 5 precursor%3B IPR009438 (Phytosulfokine)%3B GO:0005576 (extracellular region)%2C GO:0008083 (growth factor activity)%2C GO:0008283 (cell proliferation)
Araip.AAI0P	Aradu.470ZP	aldolase like%3B IPR015813 (Pyruvate/Phosphoenolpyruvate kinase-like domain)%3B GO:0003824 (catalytic activity)%2C GO:0006725 (cellular aromatic compound metabolic process)%2C GO:0016830 (carbon-carbon lyase activity)
Araip.V287C	Aradu.6H8YD	Thioredoxin superfamily protein%3B IPR012336 (Thioredoxin-like fold)
Araip.0M61P	Aradu.AM1ZX	Unknown protein
Araip.2S9Y0	Aradu.Z0LGY	1-aminocyclopropane-1-carboxylate synthase 9%3B IPR015424 (Pyridoxal phosphate-dependent transferase)%3B GO:0003824 (catalytic activity)%2C GO:0009058 (biosynthetic process)%2C GO:0030170 (pyridoxal phosphate binding)
Araip.ACZ6E	Aradu.KX3YY	putative nuclear matrix constituent protein 1-like protein-like isoform X3 [Glycine max]
Araip.KJQ40	Aradu.088RT	lysosomal Pro-X carboxypeptidase-like [Glycine max]%3B IPR008758 (Peptidase S28)%3B GO:0006508 (proteolysis)%2C GO:0008236 (serine-type peptidase activity)
Araip.99QSK	Aradu.2G5Z9	lysosomal pro-X carboxypeptidase-like protein%3B IPR008758 (Peptidase S28)%3B GO:0006508 (proteolysis)%2C GO:0008236 (serine-type peptidase activity)
Araip.G01FG	Aradu.U1F3Q	zinc-binding dehydrogenase family oxidoreductase%3B IPR002085 (Alcohol dehydrogenase superfamily%2C zinc-type)%2C IPR011032 (GroES (chaperonin 10)-like)%3B GO:0008270 (zinc ion binding)%2C GO:0016491 (oxidoreductase activity)%2C GO:0055114 (oxidation-reduction process)
Araip.LI4LD	Aradu.DQ52V	Homeobox-leucine zipper protein family%3B IPR003106 (Leucine zipper%2C homeobox-associated)%2C IPR009057 (Homeodomain-like)%3B GO:0003677 (DNA binding)%2C GO:0003700 (sequence-specific DNA binding transcription factor activity)%2C GO:0005634 (nucleus)%2C GO:0043565 (sequence-specific DNA binding)
Araip.125MX	Aradu.I3I8S	E3 ubiquitin-protein ligase synoviolin-like isoform X1 [Glycine max]%3B IPR013083 (Zinc finger%2C RING/FYVE/PHD-type)%3B GO:0005515 (protein binding)%2C GO:0008270 (zinc ion binding)
Araip.EWB8P	Aradu.750CN	xyloglucan endotransglucosylase/hydrolase 6%3B IPR008264 (Beta-glucanase)%2C IPR008985 (Concanavalin A-like lectin/glucanases superfamily)%2C IPR016455 (Xyloglucan endotransglucosylase/hydrolase)%3B GO:0005618 (cell wall)%2C GO:0005975 (carbohydrate metabolic process)%2C GO:0006073 (cellular glucan metabolic process)%2C GO:0016762 (xyloglucan:xyloglucosyl transferase activity)%2C GO:0048046 (apop…
Araip.38J51	Aradu.C3QXP	transcription factor jumonji (jmjC) domain-containing protein%3B IPR003347 (JmjC domain)%3B GO:0005515 (protein binding)
Araip.7TC2M	Aradu.I76UL	EPIDERMAL PATTERNING FACTOR-like protein 2-like [Glycine max]
Araip.C6ELD	Aradu.D400V	dentin sialophosphoprotein-like isoform X2 [Glycine max]
Araip.D71PR	Aradu.IH56X	FKBP-like peptidyl-prolyl cis-trans isomerase family protein%3B IPR001179 (Peptidyl-prolyl cis-trans isomerase%2C FKBP-type%2C domain)%2C IPR011990 (Tetratricopeptide-like helical)%2C IPR023566 (Peptidyl-prolyl cis-trans isomerase%2C FKBP-type)%3B GO:0005515 (protein binding)%2C GO:0006457 (protein folding)
Araip.ZJ1TJ	Aradu.TU79H	fumarate hydratase%3B IPR000362 (Fumarate lyase family)%2C IPR008948 (L-Aspartase-like)%2C IPR024083 (Fumarase/histidase%2C N-terminal)%3B GO:0003824 (catalytic activity)%2C GO:0006099 (tricarboxylic acid cycle)%2C GO:0016829 (lyase activity)
Araip.NZ8KT	Aradu.P72BL	receptor-like protein kinase 2%3B IPR001611 (Leucine-rich repeat)%2C IPR003591 (Leucine-rich repeat%2C typical subtype)%2C IPR011009 (Protein kinase-like domain)%2C IPR013210 (Leucine-rich repeat-containing N-terminal%2C type 2)%3B GO:0004672 (protein kinase activity)%2C GO:0005515 (protein binding)%2C GO:0005524 (ATP binding)%2C GO:0006468 (protein phosphorylation)
Araip.G9XMB	Aradu.Q4JMF	hexokinase-like 3%3B IPR001312 (Hexokinase)%3B GO:0005524 (ATP binding)%2C GO:0005975 (carbohydrate metabolic process)
Araip.SB6JF	Aradu.83N8C	transcription factor bHLH25-like [Glycine max]%3B IPR011598 (Myc-type%2C basic helix-loop-helix (bHLH) domain)%3B GO:0046983 (protein dimerization activity)
Araip.4ET6J	Aradu.Z80WZ	protein FAR1-RELATED SEQUENCE 6-like isoform X2 [Glycine max]%3B IPR007527 (Zinc finger%2C SWIM-type)%3B GO:0008270 (zinc ion binding)
Araip.EK37H	Aradu.92CB1	Unknown protein
Araip.14380	Aradu.ULI8B	ferredoxin 3%3B IPR012675 (Beta-grasp domain)%3B GO:0009055 (electron carrier activity)%2C GO:0051536 (iron-sulfur cluster binding)
Araip.9F2SW	Aradu.WE986	Intracellular protein transport-related protein%2C putative n%3D4 Tax%3DFilobasidiella/Cryptococcus neoformans species complex RepID%3DE6R109_CRYGW%3B IPR001392 (Clathrin adaptor%2C mu subunit)%2C IPR028565 (Mu homology domain)%3B GO:0005515 (protein binding)%2C GO:0006810 (transport)%2C GO:0006886 (intracellular protein transport)%2C GO:0016192 (vesicle-mediated transport)%2C GO:0030131 (clathri…
Araip.F80CQ	Aradu.YY49G	Tryptophan RNA-binding attenuator protein-like%3B IPR002838 (Mitochondrial biogenesis protein AIM24)%2C IPR016031 (Tryptophan RNA-binding attenuator protein-like domain)
Araip.RY734	Aradu.R9YEA	LSD1 zinc finger family protein%3B IPR005735 (Zinc finger%2C LSD1-type)
Araip.V0Z7U	Aradu.IXX3X	probable leucine-rich repeat receptor-like protein kinase At1g35710-like [Glycine max]%3B IPR003591 (Leucine-rich repeat%2C typical subtype)
Araip.6X4D8	Aradu.A7NHU	aluminum-activated%2C malate transporter 12%3B IPR020966 (Aluminum-activated malate transporter)%3B GO:0015743 (malate transport)
Araip.BI773	Aradu.GQ817	unknown protein%3B FUNCTIONS IN: molecular_function unknown%3B INVOLVED IN: biological_process unknown%3B LOCATED IN: chloroplast%3B EXPRESSED IN: 24 plant structures%3B EXPRESSED DURING: 15 growth stages%3B Has 143 Blast hits to 142 proteins in 34 species: Archae - 0%3B Bacteria - 0%3B Metazoa - 39%3B Fungi - 0%3B Plants - 56%3B Viruses - 0%3B Other Eukaryotes - 48 (source: NCBI BLink).%3B IPR00…
Araip.XK9AB	Aradu.L3QY1	NAC domain protein%2C%3B IPR003441 (NAC domain)%3B GO:0003677 (DNA binding)
Araip.45GIV	Aradu.TYG98	Protein phosphatase 2C family protein%3B IPR001932 (Protein phosphatase 2C (PP2C)-like domain)%2C IPR015655 (Protein phosphatase 2C)%3B GO:0003824 (catalytic activity)
Araip.RB4E5	Aradu.P2U93	Unknown protein
Araip.96418	Aradu.L7FJA	ubiquitin family protein%3B IPR019387 (Uncharacterised domain SAYSvFN)
Araip.L96J7	Aradu.G3ADH	Protein kinase superfamily protein%3B IPR011009 (Protein kinase-like domain)%2C IPR011990 (Tetratricopeptide-like helical)%3B GO:0004672 (protein kinase activity)%2C GO:0005515 (protein binding)%2C GO:0006468 (protein phosphorylation)
Araip.H9JFA	Aradu.E4IDB	26S protease regulatory subunit 6B homolog [Glycine max]%3B IPR005937 (26S proteasome subunit P45)%2C IPR027417 (P-loop containing nucleoside triphosphate hydrolase)%3B GO:0000166 (nucleotide binding)%2C GO:0005524 (ATP binding)%2C GO:0005737 (cytoplasm)%2C GO:0016787 (hydrolase activity)%2C GO:0017111 (nucleoside-triphosphatase activity)%2C GO:0030163 (protein catabolic process)
Araip.WS2K0	Aradu.L2RSA	nitrate transporter 1.5%3B IPR000109 (Proton-dependent oligopeptide transporter family)%2C IPR016196 (Major facilitator superfamily domain%2C general substrate transporter)%3B GO:0005215 (transporter activity)%2C GO:0006810 (transport)%2C GO:0016020 (membrane)
Araip.V7PRS	Aradu.KJ1WP	NFU1 iron-sulfur cluster scaffold homolog%2C mitochondrial n%3D10 Tax%3DBoreoeutheria RepID%3DNFU1_MOUSE%3B IPR017065 (HIRA-interacting protein 5)%3B GO:0005506 (iron ion binding)%2C GO:0005737 (cytoplasm)%2C GO:0016226 (iron-sulfur cluster assembly)%2C GO:0051536 (iron-sulfur cluster binding)
Araip.IL6IY	Aradu.LCZ1F	type I inositol-1%2C4%2C5-trisphosphate 5-phosphatase%3B IPR005135 (Endonuclease/exonuclease/phosphatase)%3B GO:0046856 (phosphatidylinositol dephosphorylation)
Araip.I6524	Aradu.PXG7F	tobamovirus multiplication protein 2A-like [Glycine max]%3B IPR018499 (Tetraspanin/Peripherin)%3B GO:0016021 (integral component of membrane)
Araip.HB4AE	Aradu.ZN6CN	two-component response regulator-like APRR2-like isoform X2 [Glycine max]%3B IPR009057 (Homeodomain-like)%2C IPR011006 (CheY-like superfamily)%3B GO:0003677 (DNA binding)%2C GO:0003682 (chromatin binding)
Araip.34I8K	Aradu.SP7U9	probable methyltransferase PMT2-like [Glycine max]%3B IPR004159 (Putative S-adenosyl-L-methionine-dependent methyltransferase)%3B GO:0008168 (methyltransferase activity)
Araip.IDM52	Aradu.T7TUD	purine permease 10%3B IPR004853 (Triose-phosphate transporter domain)%2C IPR016196 (Major facilitator superfamily domain%2C general substrate transporter)
Araip.N04DW	Aradu.8F945	purine permease 10%3B IPR004853 (Triose-phosphate transporter domain)
Araip.TV66E	Aradu.F00XS	expansin-like B1-like [Glycine max]%3B IPR007117 (Expansin%2C cellulose-binding-like domain)%2C IPR009009 (RlpA-like double-psi beta-barrel domain)
Araip.SP8PR	Aradu.R17B3	Pentatricopeptide repeat (PPR) superfamily protein%3B IPR002885 (Pentatricopeptide repeat)%2C IPR011990 (Tetratricopeptide-like helical)%3B GO:0005515 (protein binding)
Araip.4CZ22	Aradu.F360A	GTP-binding nuclear protein Ran-3 [Glycine max]%3B IPR001806 (Small GTPase superfamily)%2C IPR002041 (Ran GTPase)%2C IPR005225 (Small GTP-binding protein domain)%2C IPR027417 (P-loop containing nucleoside triphosphate hydrolase)%3B GO:0003924 (GTPase activity)%2C GO:0005525 (GTP binding)%2C GO:0005622 (intracellular)%2C GO:0006184 (GTP catabolic process)%2C GO:0006886 (intracellular protein trans…
Araip.K754F	Aradu.43MX5	DNAJ homologue 2%3B IPR001623 (DnaJ domain)%2C IPR026894 (DNAJ-containing protein%2C X-domain)
Araip.NA3IN	Aradu.T88Y0	lon protease 2%3B IPR020568 (Ribosomal protein S5 domain 2-type fold)%2C IPR027065 (Lon protease)%3B GO:0004176 (ATP-dependent peptidase activity)%2C GO:0004252 (serine-type endopeptidase activity)%2C GO:0005524 (ATP binding)%2C GO:0006508 (proteolysis)%2C GO:0030163 (protein catabolic process)
Araip.L7QCH	Aradu.1NV6M	lon protease 2%3B IPR015947 (PUA-like domain)%2C IPR027065 (Lon protease)%2C IPR027417 (P-loop containing nucleoside triphosphate hydrolase)%3B GO:0000166 (nucleotide binding)%2C GO:0004176 (ATP-dependent peptidase activity)%2C GO:0004252 (serine-type endopeptidase activity)%2C GO:0005524 (ATP binding)%2C GO:0006508 (proteolysis)%2C GO:0017111 (nucleoside-triphosphatase activity)%2C GO:0030163 (p…
Araip.EBV68	Aradu.X5SR9	ethphon-induced protein
Araip.GB32Y	Aradu.P9MHL	uncharacterized protein LOC100816049 isoform X2 [Glycine max]
Araip.I7JKU	Aradu.5GH6D	poly(U)-specific endoribonuclease-B-like protein%3B IPR018998 (Endoribonuclease XendoU)
Araip.67F6M	Aradu.690FP	beta-amylase 1%3B IPR001554 (Glycoside hydrolase%2C family 14)%2C IPR017853 (Glycoside hydrolase%2C superfamily)%3B GO:0000272 (polysaccharide catabolic process)%2C GO:0005975 (carbohydrate metabolic process)%2C GO:0016161 (beta-amylase activity)
Araip.MXV6P	Aradu.YXX50	Protein kinase superfamily protein%3B IPR011009 (Protein kinase-like domain)%2C IPR013320 (Concanavalin A-like lectin/glucanase%2C subgroup)%3B GO:0004672 (protein kinase activity)%2C GO:0006468 (protein phosphorylation)
Araip.CH27Q	Aradu.P0P5A	ubiquitin carboxyl-terminal hydrolase%3B IPR001394 (Peptidase C19%2C ubiquitin carboxyl-terminal hydrolase)%2C IPR001607 (Zinc finger%2C UBP-type)%2C IPR013083 (Zinc finger%2C RING/FYVE/PHD-type)%3B GO:0006511 (ubiquitin-dependent protein catabolic process)%2C GO:0008270 (zinc ion binding)
Araip.5GT5G	Aradu.G3XBG	casein kinase II beta subunit 4%3B IPR000704 (Casein kinase II%2C regulatory subunit)%3B GO:0005956 (protein kinase CK2 complex)%2C GO:0019887 (protein kinase regulator activity)
Araip.Y0BEB	Aradu.KMX7Q	phosphatidylinositol 4-phosphate 5-kinase 4-like [Glycine max]%3B IPR003409 (MORN motif)
Araip.B6CZM	Aradu.F8PBT	Tetratricopeptide repeat (TPR)-like superfamily protein%3B IPR011990 (Tetratricopeptide-like helical)%3B GO:0005515 (protein binding)
Araip.4CB7E	Aradu.628VW	uncharacterized protein LOC100805767 isoform X5 [Glycine max]
Araip.ZX3RU	Aradu.XD1PV	casein kinase II beta subunit 4%3B IPR000704 (Casein kinase II%2C regulatory subunit)%3B GO:0005956 (protein kinase CK2 complex)%2C GO:0019887 (protein kinase regulator activity)
Araip.PW5ES	Aradu.ZM9CR	calcineurin B-like protein 1%3B IPR011992 (EF-hand domain pair)%3B GO:0005509 (calcium ion binding)
Araip.WA8VW	Aradu.4N3TL	cationic amino acid transporter 6%3B IPR002293 (Amino acid/polyamine transporter I)%3B GO:0003333 (amino acid transmembrane transport)%2C GO:0015171 (amino acid transmembrane transporter activity)%2C GO:0016020 (membrane)
Araip.K8WAH	Aradu.IXS5D	ureidoglycine aminohydrolase%3B IPR014710 (RmlC-like jelly roll fold)
Araip.AG2FT	Aradu.JEF2W	UDP-Glycosyltransferase superfamily protein%3B IPR002213 (UDP-glucuronosyl/UDP-glucosyltransferase)%3B GO:0008152 (metabolic process)
Araip.U9P84	Aradu.BEH8G	uncharacterized protein LOC100781097 [Glycine max]
Araip.Q83B6	Aradu.P778G	tRNA/rRNA methyltransferase (SpoU) family protein%3B IPR001537 (tRNA/rRNA methyltransferase%2C SpoU type)%2C IPR016024 (Armadillo-type fold)%3B GO:0003723 (RNA binding)%2C GO:0005488 (binding)%2C GO:0006396 (RNA processing)%2C GO:0008173 (RNA methyltransferase activity)
Araip.VJ2HD	Aradu.QXP3X	glutamate dehydrogenase 2%3B IPR006095 (Glutamate/phenylalanine/leucine/valine dehydrogenase)%2C IPR016040 (NAD(P)-binding domain)%3B GO:0006520 (cellular amino acid metabolic process)%2C GO:0016491 (oxidoreductase activity)%2C GO:0055114 (oxidation-reduction process)
Araip.US2FW	Aradu.ZX52Y	light harvesting-like protein%3B IPR022796 (Chlorophyll A-B binding protein)%2C IPR023329 (Chlorophyll a/b binding protein domain)
Araip.95A8A	Aradu.E5SUC	ATP-dependent Clp protease proteolytic subunit%2C putative%3B IPR023562 (Clp protease proteolytic subunit /Translocation-enhancing protein TepA)%3B GO:0004252 (serine-type endopeptidase activity)%2C GO:0006508 (proteolysis)
Araip.ED5JD	Aradu.YUN33	expansin-like B1%3B IPR007117 (Expansin%2C cellulose-binding-like domain)%2C IPR009009 (RlpA-like double-psi beta-barrel domain)
Araip.59SDT	Aradu.LA40Z	Aminotransferase-like%2C plant mobile domain family protein%3B IPR019557 (Aminotransferase-like%2C plant mobile domain)
Araip.CP6UC	Aradu.MIM9N	expansin-like B1%3B IPR007118 (Expansin/Lol pI)%3B GO:0005576 (extracellular region)
Araip.BLG54	Aradu.6L2WH	hypothetical protein
Araip.T00B3	Aradu.73FR9	CTV.19 n%3D1 Tax%3DPoncirus trifoliata RepID%3DQ8H6Q9_PONTR
Araip.34P9B	Aradu.CAK7M	transmembrane protein 70 homolog%2C mitochondrial-like [Glycine max]%3B IPR009724 (Protein of unknown function DUF1301%2C TMEM70)
Araip.C8B17	Aradu.LXU7Y	Pentatricopeptide repeat (PPR) superfamily protein%3B IPR002885 (Pentatricopeptide repeat)%2C IPR011990 (Tetratricopeptide-like helical)%3B GO:0005515 (protein binding)
Araip.VZN05	Aradu.04GWS	ribosome maturation protein SBDS-like [Glycine max]%3B IPR002140 (Ribosome maturation protein SBDS)%3B GO:0042254 (ribosome biogenesis)
Araip.Y0GXG	Aradu.KH5IZ	expansin-like B1%3B IPR007118 (Expansin/Lol pI)%3B GO:0005576 (extracellular region)
Araip.0US7S	Aradu.WXM55	expansin-like B1%3B IPR007117 (Expansin%2C cellulose-binding-like domain)%2C IPR009009 (RlpA-like double-psi beta-barrel domain)
Araip.YCW58	Aradu.Z88A2	BAX inhibitor 1%3B IPR006214 (Bax inhibitor 1-related)
Araip.CU4DG	Aradu.QK77V	putative glycerol-3-phosphate transporter 4-like isoform X1 [Glycine max]%3B IPR011701 (Major facilitator superfamily)%2C IPR016196 (Major facilitator superfamily domain%2C general substrate transporter)%3B GO:0005215 (transporter activity)%2C GO:0006810 (transport)%2C GO:0016021 (integral component of membrane)%2C GO:0055085 (transmembrane transport)
Araip.S6MMV	Aradu.391ER	CTV.20 n%3D1 Tax%3DPoncirus trifoliata RepID%3DQ8H6Q8_PONTR
Araip.VR52M	Aradu.QWA84	Unknown protein
Araip.03LNY	Aradu.3VG2P	Unknown protein
Araip.IY2B6	Aradu.LQV5H	Unknown protein
Araip.47ZE8	Aradu.0AV3P	Unknown protein%3B IPR004252 (Probable transposase%2C Ptta/En/Spm%2C plant)
Araip.0YS5Y	Aradu.U9SCT	nudix hydrolase homolog 8%3B IPR003293 (Nudix hydrolase 6-like)%3B GO:0016787 (hydrolase activity)
Araip.V6ZHI	Aradu.TH5IF	PPPDE putative thiol peptidase family protein%3B IPR008580 (PPPDE putative peptidase domain)
Araip.Y7I76	Aradu.N3E1R	dual specificity protein phosphatase 1%3B IPR000340 (Dual specificity phosphatase%2C catalytic domain)%2C IPR003595 (Protein-tyrosine phosphatase%2C catalytic)%2C IPR020422 (Dual specificity phosphatase%2C subgroup%2C catalytic domain)%2C IPR024950 (Dual specificity phosphatase)%3B GO:0006470 (protein dephosphorylation)%2C GO:0008138 (protein tyrosine/serine/threonine phosphatase activity)
Araip.HJX61	Aradu.199XC	dentin sialophosphoprotein-like [Glycine max]%3B IPR008480 (Protein of unknown function DUF761%2C plant)
Araip.C24Z1	Aradu.TV7UN	probable 2-oxoglutarate/Fe(II)-dependent dioxygenase-like [Glycine max]%3B IPR002283 (Isopenicillin N synthase)%2C IPR026992 (Non-haem dioxygenase N-terminal domain)%2C IPR027443 (Isopenicillin N synthase-like)%3B GO:0005506 (iron ion binding)%2C GO:0016491 (oxidoreductase activity)%2C GO:0055114 (oxidation-reduction process)
Araip.5UM8M	Aradu.413T7	MYB transcription factor MYB93 [Glycine max]%3B IPR009057 (Homeodomain-like)%3B GO:0003677 (DNA binding)%2C GO:0003682 (chromatin binding)
Araip.7RJ08	Aradu.CPH08	acyl-CoA oxidase 1%3B IPR009075 (Acyl-CoA dehydrogenase/oxidase C-terminal)%2C IPR012258 (Acyl-CoA oxidase)%2C IPR013786 (Acyl-CoA dehydrogenase/oxidase%2C N-terminal)%3B GO:0003995 (acyl-CoA dehydrogenase activity)%2C GO:0003997 (acyl-CoA oxidase activity)%2C GO:0005777 (peroxisome)%2C GO:0006631 (fatty acid metabolic process)%2C GO:0006635 (fatty acid beta-oxidation)%2C GO:0008152 (metabolic pr…
Araip.QNB9U	Aradu.X6RS3	uncharacterized protein LOC100801649 [Glycine max]
Araip.4Y3P3	Aradu.JK51Z	myb transcription factor%3B IPR009057 (Homeodomain-like)%3B GO:0003677 (DNA binding)%2C GO:0003682 (chromatin binding)
Araip.5J63B	Aradu.F6CTF	Oxidoreductase family protein%3B IPR004104 (Oxidoreductase%2C C-terminal)%2C IPR016040 (NAD(P)-binding domain)%3B GO:0008152 (metabolic process)%2C GO:0016491 (oxidoreductase activity)%2C GO:0055114 (oxidation-reduction process)
Araip.SRQ4Z	Aradu.CV7P7	Unknown protein
Araip.8Z7ZC	Aradu.RA9CS	uncharacterized protein LOC100814154 isoform X3 [Glycine max]%3B IPR008546 (Domain of unknown function DUF828)%2C IPR013666 (Pleckstrin-like%2C plant)
Araip.08VK1	Aradu.VDX8A	formyltetrahydrofolate deformylase%2C putative%3B IPR004810 (Formyltetrahydrofolate deformylase)%3B GO:0006189 ('de novo' IMP biosynthetic process)%2C GO:0008864 (formyltetrahydrofolate deformylase activity)%2C GO:0009058 (biosynthetic process)
Araip.AM0J6	Aradu.DB459	uncharacterized protein At1g04910-like [Glycine max]%3B IPR019378 (GDP-fucose protein O-fucosyltransferase)
Araip.C6MS8	Aradu.JUJ81	hypothetical protein
Araip.FH6JL	Aradu.JCT7W	Nodulin MtN21 /EamA-like transporter family protein%3B IPR000620 (Drug/metabolite transporter)%3B GO:0016020 (membrane)
Araip.BYF4T	Aradu.W06MF	zinc-finger protein 1%3B IPR015880 (Zinc finger%2C C2H2-like)
Araip.A64GD	Aradu.N62S7	Unknown protein
Araip.A7F4V	Aradu.H4T6A	Polyprotein n%3D5 Tax%3DCitrus endogenous pararetrovirus RepID%3DV9QF33_9RETR
Araip.25PQY	Aradu.WN6K3	Unknown protein
Araip.EK5AY	Aradu.SF16R	RGPR-related%3B IPR024340 (Sec16%2C central conserved domain)%2C IPR024880 (COPII coat assembly protein%2C Sec16)%3B GO:0048208 (COPII vesicle coating)
Araip.UE0CZ	Aradu.Q75S4	Ribosomal protein S30 family protein%3B IPR006846 (Ribosomal protein S30)%3B GO:0003735 (structural constituent of ribosome)%2C GO:0005622 (intracellular)%2C GO:0005840 (ribosome)%2C GO:0006412 (translation)
Araip.Z7Y8M	Aradu.8N1HX	asparagine-tRNA ligase%3B IPR018150 (Aminoacyl-tRNA synthetase%2C class II (D/K/N)-like)%3B GO:0000166 (nucleotide binding)%2C GO:0003676 (nucleic acid binding)%2C GO:0004812 (aminoacyl-tRNA ligase activity)%2C GO:0004816 (asparagine-tRNA ligase activity)%2C GO:0005524 (ATP binding)%2C GO:0005737 (cytoplasm)%2C GO:0006418 (tRNA aminoacylation for protein translation)%2C GO:0006421 (asparaginyl-tR…
Araip.L30PN	Aradu.32A9T	RGPR-related%3B IPR024340 (Sec16%2C central conserved domain)%2C IPR024880 (COPII coat assembly protein%2C Sec16)%3B GO:0048208 (COPII vesicle coating)
Araip.F0BPT	Aradu.WLU86	Cwf15 / Cwc15 cell cycle control family protein%3B IPR006973 (Pre-mRNA-splicing factor Cwf15/Cwc15)%3B GO:0005681 (spliceosomal complex)
Araip.6Q446	Aradu.EV5B0	vesicle associated protein%3B IPR008962 (PapD-like)%3B GO:0005198 (structural molecule activity)
Araip.XWZ46	Aradu.H9GLR	uncharacterized protein LOC100814892 isoform X1 [Glycine max]%3B IPR001878 (Zinc finger%2C CCHC-type)%2C IPR007529 (Zinc finger%2C HIT-type)%3B GO:0003676 (nucleic acid binding)%2C GO:0008270 (zinc ion binding)
Araip.2P2F0	Aradu.58LEP	plant/MNJ7-17 protein%2C putative
Araip.X7Y0N	Aradu.U1NA9	plant/MNJ7-17 protein%2C putative
Araip.7ZD87	Aradu.4B7GY	AUTOPHAGY 8E%3B IPR004241 (Autophagy protein Atg8 ubiquitin like)
Araip.BIL3Y	Aradu.YN426	YbaK/aminoacyl-tRNA synthetase-associated domain%3B IPR007214 (YbaK/aminoacyl-tRNA synthetase-associated domain)%3B GO:0002161 (aminoacyl-tRNA editing activity)
Araip.VL48N	Aradu.J7JER	L-lactate dehydrogenase A-like protein%3B IPR001557 (L-lactate/malate dehydrogenase)%3B GO:0003824 (catalytic activity)%2C GO:0004459 (L-lactate dehydrogenase activity)%2C GO:0005737 (cytoplasm)%2C GO:0005975 (carbohydrate metabolic process)%2C GO:0016491 (oxidoreductase activity)%2C GO:0044262 (cellular carbohydrate metabolic process)%2C GO:0055114 (oxidation-reduction process)
Araip.WD04T	Aradu.J3Z3Y	DUF223 domain protein%3B IPR012340 (Nucleic acid-binding%2C OB-fold)
Araip.9621C	Aradu.NQY7S	NADH dehydrogenase [ubiquinone] 1 beta subcomplex subunit 8
Araip.TE7LG	Aradu.U4NZY	Unknown protein
Araip.74WUQ	Aradu.SRM2Y	receptor-like protein kinase 2%3B IPR001611 (Leucine-rich repeat)%3B GO:0005515 (protein binding)
Araip.LBY97	Aradu.LLV7T	receptor-like kinase%3B IPR001611 (Leucine-rich repeat)%3B GO:0005515 (protein binding)
Araip.ZA0L8	Aradu.GF7HK	THO complex subunit 1 isoform X2 [Glycine max]%3B IPR021861 (THO complex%2C subunit THOC1)
Araip.T5Y5K	Aradu.KSD9Y	Unknown protein
Araip.Z6IM5	Aradu.HK7DN	transaldolase total2 protein%3B IPR001585 (Transaldolase)%2C IPR013785 (Aldolase-type TIM barrel)%3B GO:0003824 (catalytic activity)%2C GO:0005975 (carbohydrate metabolic process)
Araip.RKE1H	Aradu.1B80H	beta-fructofuranosidase 5%3B IPR001362 (Glycoside hydrolase%2C family 32)%2C IPR008985 (Concanavalin A-like lectin/glucanases superfamily)%2C IPR021792 (Beta-fructofuranosidase)%2C IPR023296 (Glycosyl hydrolase%2C five-bladed beta-propellor domain)%3B GO:0004564 (beta-fructofuranosidase activity)%2C GO:0004575 (sucrose alpha-glucosidase activity)%2C GO:0005975 (carbohydrate metabolic process)
Araip.AFV9X	Aradu.5P7IF	zinc finger MYM-type protein 1-like [Glycine max]%3B IPR006580 (Zinc finger%2C TTF-type)%2C IPR025398 (Domain of unknown function DUF4371)
Araip.MW4Q1	Aradu.5IY1Y	L-ascorbate oxidase homolog [Glycine max]%3B IPR008972 (Cupredoxin)%3B GO:0005507 (copper ion binding)%2C GO:0016491 (oxidoreductase activity)%2C GO:0055114 (oxidation-reduction process)
Araip.7JC2C	Aradu.IAV7G	putative axial regulator YABBY 2-like isoform X3 [Glycine max]%3B IPR006780 (YABBY protein)
Araip.Q1JTJ	Aradu.30S8W	NAC domain protein%2C%3B IPR003441 (NAC domain)%3B GO:0003677 (DNA binding)
Araip.XX985	Aradu.FSC6M	vacuolar-processing enzyme-like [Glycine max]%3B IPR001096 (Peptidase C13%2C legumain)%3B GO:0004197 (cysteine-type endopeptidase activity)%2C GO:0006508 (proteolysis)
Araip.LC3XS	Aradu.5G7S4	NADH dehydrogenase (ubiquinone) complex I%2C assembly factor 6-like isoform X2 [Glycine max]%3B IPR002060 (Squalene/phytoene synthase)%3B GO:0009058 (biosynthetic process)%2C GO:0016740 (transferase activity)
Araip.ZKH0K	Aradu.73KGG	heat shock protein STI-like isoform X1 [Glycine max]%3B IPR006636 (Heat shock chaperonin-binding)%2C IPR011990 (Tetratricopeptide-like helical)%3B GO:0005515 (protein binding)
Araip.GVH79	Aradu.1I2B8	elongation factor Tu GTP-binding domain protein%3B IPR004540 (Translation elongation factor EFG/EF2)%2C IPR005225 (Small GTP-binding protein domain)%2C IPR027417 (P-loop containing nucleoside triphosphate hydrolase)%3B GO:0003746 (translation elongation factor activity)%2C GO:0003924 (GTPase activity)%2C GO:0005525 (GTP binding)%2C GO:0005622 (intracellular)%2C GO:0006414 (translational elongatio…
Araip.NG302	Aradu.X87PM	cysteine synthase 2-like [Glycine max]%3B IPR001926 (Tryptophan synthase beta subunit-like PLP-dependent enzymes superfamily)
Araip.W441F	Aradu.52TEA	viral movement protein
Araip.FY4IX	Aradu.1B139	ubiquitin-protein ligase 4%3B IPR000569 (HECT)%3B GO:0004842 (ubiquitin-protein ligase activity)
Araip.18UE9	Aradu.Q6596	Lipid transfer protein%3B IPR016140 (Bifunctional inhibitor/plant lipid transfer protein/seed storage helical domain)
Araip.4L18R	Aradu.64C9K	Cu/Zn-superoxide dismutase copper chaperone%3B IPR001424 (Superoxide dismutase%2C copper/zinc binding domain)%2C IPR006121 (Heavy metal-associated domain%2C HMA)%3B GO:0006801 (superoxide metabolic process)%2C GO:0030001 (metal ion transport)%2C GO:0046872 (metal ion binding)%2C GO:0055114 (oxidation-reduction process)
Araip.19X5L	Aradu.KQM6K	Pentatricopeptide repeat (PPR) superfamily protein%3B IPR002885 (Pentatricopeptide repeat)%2C IPR011990 (Tetratricopeptide-like helical)%2C IPR015797 (NUDIX hydrolase domain-like)%3B GO:0005515 (protein binding)%2C GO:0016787 (hydrolase activity)
Araip.V7V2P	Aradu.7QE0L	probable sugar phosphate/phosphate translocator [Glycine max]%3B IPR000620 (Drug/metabolite transporter)%2C IPR004853 (Triose-phosphate transporter domain)%3B GO:0016020 (membrane)
Araip.Q1RER	Aradu.CVT5N	blue copper protein-like [Glycine max]%3B IPR008972 (Cupredoxin)%3B GO:0005507 (copper ion binding)%2C GO:0009055 (electron carrier activity)
Araip.3HJ42	Aradu.VW946	C4-dicarboxylate transporter/malic acid transport protein%3B IPR004695 (Voltage-dependent anion channel)%3B GO:0016021 (integral component of membrane)%2C GO:0055085 (transmembrane transport)
Araip.R7SCV	Aradu.J2IBJ	protein TPX2 isoform X3 [Glycine max]%3B IPR009675 (TPX2)%2C IPR027330 (TPX2 central domain)%3B GO:0005819 (spindle)%2C GO:0005874 (microtubule)%2C GO:0007067 (mitosis)
Araip.XFN5H	Aradu.Q6K1U	programmed cell death protein%3B IPR002893 (Zinc finger%2C MYND-type)%2C IPR007320 (Programmed cell death protein 2%2C C-terminal)%3B GO:0005737 (cytoplasm)
Araip.FP48V	Aradu.JGQ7N	unknown protein%3B FUNCTIONS IN: molecular_function unknown%3B INVOLVED IN: biological_process unknown%3B LOCATED IN: endomembrane system%3B Has 35333 Blast hits to 34131 proteins in 2444 species: Archae - 798%3B Bacteria - 22429%3B Metazoa - 974%3B Fungi - 991%3B Plants - 531%3B Viruses - 0%3B Other Eukaryotes - 9610 (source: NCBI BLink).
Araip.J00PK	Aradu.L5KF2	AT hook motif DNA-binding family protein%3B IPR005175 (Domain of unknown function DUF296)
Araip.2H2XV	Aradu.JQ4B3	Cornichon family protein%3B IPR003377 (Cornichon)%3B GO:0016020 (membrane)%2C GO:0035556 (intracellular signal transduction)
Araip.V2CL1	Aradu.BG5HU	uncharacterized protein At4g22758-like [Glycine max]
Araip.P30LU	Aradu.03V6N	zinc finger MYM-type protein 1-like [Glycine max]
Araip.3GG4Y	Aradu.BTN1Q	protein FAR1-RELATED SEQUENCE 6-like isoform X2 [Glycine max]%3B IPR004330 (FAR1 DNA binding domain)
Araip.G0FLH	Aradu.79MUY	40S ribosomal protein S13 [Glycine max]%3B IPR000589 (Ribosomal protein S15)%2C IPR012606 (Ribosomal protein S13/S15%2C N-terminal)%3B GO:0003735 (structural constituent of ribosome)%2C GO:0005622 (intracellular)%2C GO:0005840 (ribosome)%2C GO:0006412 (translation)
Araip.W61UJ	Aradu.BV2ZB	alpha/beta-Hydrolases superfamily protein%3B IPR026151 (Maspardin)
Araip.EV8CZ	Aradu.7W9JR	UDP-D-glucuronate 4-epimerase 4%3B IPR001509 (NAD-dependent epimerase/dehydratase)%2C IPR008089 (Nucleotide sugar epimerase)%3B GO:0003824 (catalytic activity)%2C GO:0005975 (carbohydrate metabolic process)%2C GO:0044237 (cellular metabolic process)%2C GO:0050662 (coenzyme binding)
Araip.QX9UN	Aradu.MRQ6G	Cytochrome P450 superfamily protein%3B IPR001128 (Cytochrome P450)%3B GO:0005506 (iron ion binding)%2C GO:0020037 (heme binding)%2C GO:0055114 (oxidation-reduction process)
Araip.N6BQZ	Aradu.92KA6	TPR repeat-containing thioredoxin TDX-like [Glycine max]%3B IPR006636 (Heat shock chaperonin-binding)%2C IPR011990 (Tetratricopeptide-like helical)%3B GO:0005515 (protein binding)
Araip.PK5ZU	Aradu.1F8U9	hypothetical protein
Araip.KI7QB	Aradu.N93Y5	MBOAT (membrane bound O-acyl transferase) family protein%3B IPR004299 (Membrane bound O-acyl transferase%2C MBOAT)
Araip.B227D	Aradu.G68BX	BAG family molecular chaperone regulator 1-like [Glycine max]
Araip.WTN7U	Aradu.AI0EP	uncharacterized protein LOC102663212 [Glycine max]
Araip.Z37FU	Aradu.L8GY0	Glucose-methanol-choline (GMC) oxidoreductase family protein%3B IPR012132 (Glucose-methanol-choline oxidoreductase)%3B GO:0006066 (alcohol metabolic process)%2C GO:0008812 (choline dehydrogenase activity)%2C GO:0050660 (flavin adenine dinucleotide binding)%2C GO:0055114 (oxidation-reduction process)
Araip.4N8VM	Aradu.X5V4W	molybdenum cofactor sulfurase-like [Glycine max]%3B IPR015424 (Pyridoxal phosphate-dependent transferase)%3B GO:0003824 (catalytic activity)%2C GO:0030170 (pyridoxal phosphate binding)
Araip.YUE7J	Aradu.U1MJX	hydroxymethylglutaryl-CoA synthase-like [Glycine max]%3B IPR010122 (Hydroxymethylglutaryl-CoA synthase%2C eukaryotic)%3B GO:0003824 (catalytic activity)%2C GO:0004421 (hydroxymethylglutaryl-CoA synthase activity)%2C GO:0008152 (metabolic process)%2C GO:0008299 (isoprenoid biosynthetic process)
Araip.DDF9G	Aradu.WT71X	probable rhamnose biosynthetic enzyme 1-like isoform X3 [Glycine max]%3B IPR005913 (dTDP-4-dehydrorhamnose reductase)%3B GO:0008831 (dTDP-4-dehydrorhamnose reductase activity)%2C GO:0045226 (extracellular polysaccharide biosynthetic process)
Araip.FIG1J	Aradu.99WG9	Cytochrome P450 superfamily protein%3B IPR001128 (Cytochrome P450)%3B GO:0005506 (iron ion binding)%2C GO:0020037 (heme binding)%2C GO:0055114 (oxidation-reduction process)
Araip.P959S	Aradu.3K2DH	transmembrane amino acid transporter family protein%3B IPR013057 (Amino acid transporter%2C transmembrane)
Araip.8L6TR	Aradu.BD641	RNA-binding protein 1-like [Glycine max]%3B IPR012677 (Nucleotide-binding%2C alpha-beta plait)%3B GO:0000166 (nucleotide binding)%2C GO:0003676 (nucleic acid binding)
Araip.608WW	Aradu.RN1V3	protein-l-isoaspartate methyltransferase 1%3B IPR000682 (Protein-L-isoaspartate(D-aspartate) O-methyltransferase)%3B GO:0004719 (protein-L-isoaspartate (D-aspartate) O-methyltransferase activity)%2C GO:0006464 (cellular protein modification process)
Araip.NHE71	Aradu.76ZD5	centromere protein X-like [Glycine max]%3B IPR018552 (Centromere protein X)%3B GO:0006281 (DNA repair)%2C GO:0051382 (kinetochore assembly)
Araip.VP2HF	Aradu.0IN20	Transducin/WD40 repeat-like superfamily protein%3B IPR013923 (Autophagy-related protein 16)%2C IPR015943 (WD40/YVTN repeat-like-containing domain)%2C IPR020472 (G-protein beta WD-40 repeat)%3B GO:0005515 (protein binding)
Araip.YRL80	Aradu.KXE48	Cysteine proteinases superfamily protein%3B IPR013128 (Peptidase C1A)%3B GO:0006508 (proteolysis)%2C GO:0008234 (cysteine-type peptidase activity)
Araip.J5RQB	Aradu.599LW	BTB and TAZ domain protein 2%3B IPR000197 (Zinc finger%2C TAZ-type)%2C IPR011333 (BTB/POZ fold)%3B GO:0003712 (transcription cofactor activity)%2C GO:0004402 (histone acetyltransferase activity)%2C GO:0005515 (protein binding)%2C GO:0005634 (nucleus)%2C GO:0008270 (zinc ion binding)
Araip.GC9VN	Aradu.G3DHZ	Pectate lyase family protein%3B IPR011050 (Pectin lyase fold/virulence factor)%2C IPR018082 (AmbAllergen)
Araip.F8718	Aradu.5M48C	DNA polymerase III subunit gamma/tau%3B IPR012763 (DNA polymerase III%2C subunit gamma/ tau)%2C IPR027417 (P-loop containing nucleoside triphosphate hydrolase)%3B GO:0003677 (DNA binding)%2C GO:0003887 (DNA-directed DNA polymerase activity)%2C GO:0005524 (ATP binding)%2C GO:0006260 (DNA replication)%2C GO:0009360 (DNA polymerase III complex)
Araip.U2HU2	Aradu.N7L1J	peroxisomal membrane carrier protein%3B IPR018108 (Mitochondrial substrate/solute carrier)%2C IPR023395 (Mitochondrial carrier domain)
Araip.7G39W	Aradu.7A2KY	MA3 domain-containing protein%3B IPR003891 (Initiation factor eIF-4 gamma%2C MA3)%2C IPR016024 (Armadillo-type fold)%3B GO:0005488 (binding)
Araip.UGY6I	Aradu.FY7RL	RPM1 interacting protein 4%3B IPR008700 (Pathogenic type III effector avirulence factor Avr cleavage site)
Araip.P5Z86	Aradu.DZ5MV	senescence-associated protein%2C putative
Araip.79P5T	Aradu.97XXG	ATP synthase subunit beta n%3D1 Tax%3DMedicago truncatula RepID%3DG7LEH3_MEDTR
Araip.82RV8	Aradu.RPS70	senescence-associated protein
Araip.0B03Z	Aradu.EU1QI	senescence-associated protein%2C putative
Araip.4XG6H	Aradu.FJ2EW	senescence-associated protein%2C putative
Araip.GP8TB	Aradu.T82KB	protein DEHYDRATION-INDUCED 19 homolog 6-like isoform X2 [Glycine max]%3B IPR008598 (Drought induced 19 protein-like%2C zinc-binding domain)%2C IPR027935 (Protein dehydration-induced 19%2C C-terminal)
Araip.VD076	Aradu.1X2PC	component of high affinity nitrate transporter%3B IPR016605 (Transporter%2C high affinity nitrate%2C Nar2)
Araip.UIW35	Aradu.UM7TW	quinolinate synthase%3B IPR003473 (Quinolinate synthetase A)%2C IPR003808 (Fe-S metabolism associated domain%2C SufE-like)%3B GO:0008987 (quinolinate synthetase A activity)%2C GO:0009435 (NAD biosynthetic process)
Araip.UVY0A	Aradu.9FL9L	MADS-box transcription factor 6 [Glycine max]%3B IPR002100 (Transcription factor%2C MADS-box)%2C IPR002487 (Transcription factor%2C K-box)%3B GO:0003677 (DNA binding)%2C GO:0003700 (sequence-specific DNA binding transcription factor activity)%2C GO:0005634 (nucleus)%2C GO:0046983 (protein dimerization activity)
Araip.X73BM	Aradu.7PC3U	senescence-inducible chloroplast stay-green protein 2 [Glycine max]%3B IPR024438 (Staygreen protein)
Araip.AUQ13	Aradu.66PTX	WD repeat-containing protein 61-like [Glycine max]%3B IPR015943 (WD40/YVTN repeat-like-containing domain)%3B GO:0005515 (protein binding)
Araip.6ZC3D	Aradu.IV1W2	Cell wall protein EXP2 n%3D1 Tax%3DMirabilis jalapa RepID%3DQ84L40_MIRJA%3B IPR007118 (Expansin/Lol pI)%3B GO:0005576 (extracellular region)%2C GO:0009664 (plant-type cell wall organization)
Araip.Y73CN	Aradu.33HIQ	PGR5-LIKE A
Araip.WL9WC	Aradu.45B0T	GPI transamidase subunit PIG-U%3B IPR009600 (GPI transamidase subunit PIG-U)%3B GO:0005789 (endoplasmic reticulum membrane)%2C GO:0006506 (GPI anchor biosynthetic process)%2C GO:0016021 (integral component of membrane)
Araip.GZC6J	Aradu.7WI6W	protein IQ-DOMAIN 14-like [Glycine max]%3B IPR000048 (IQ motif%2C EF-hand binding site)%2C IPR025064 (Domain of unknown function DUF4005)%3B GO:0005515 (protein binding)
Araip.A8RDR	Aradu.BWX16	replication factor C subunit 3%3B IPR008921 (DNA polymerase III%2C clamp loader complex%2C gamma/delta/delta subunit%2C C-terminal)%2C IPR027417 (P-loop containing nucleoside triphosphate hydrolase)%3B GO:0000166 (nucleotide binding)%2C GO:0003677 (DNA binding)%2C GO:0005524 (ATP binding)%2C GO:0006260 (DNA replication)%2C GO:0017111 (nucleoside-triphosphatase activity)
Araip.7WD3J	Aradu.BT56C	HCP-like superfamily protein with MYND-type zinc finger%3B IPR001810 (F-box domain)%2C IPR002893 (Zinc finger%2C MYND-type)%2C IPR011990 (Tetratricopeptide-like helical)%3B GO:0005515 (protein binding)
Araip.K9XBM	Aradu.7LK6K	Unknown protein
Araip.AFP2R	Aradu.RI1ZA	DNA repair and recombination protein%3B IPR013765 (DNA recombination and repair protein RecA)%2C IPR027417 (P-loop containing nucleoside triphosphate hydrolase)%3B GO:0003697 (single-stranded DNA binding)%2C GO:0005524 (ATP binding)%2C GO:0006281 (DNA repair)%2C GO:0009432 (SOS response)
Araip.NN141	Aradu.4J3R3	purple acid phosphatase 27%3B IPR004843 (Calcineurin-like phosphoesterase domain%2C apaH type)%2C IPR008963 (Purple acid phosphatase-like%2C N-terminal)%2C IPR025733 (Iron/zinc purple acid phosphatase-like C-terminal domain)%3B GO:0003993 (acid phosphatase activity)%2C GO:0016787 (hydrolase activity)%2C GO:0046872 (metal ion binding)
Araip.67QDW	Aradu.EMM34	SNF1-related protein kinase regulatory subunit gamma 1%3B IPR000644 (CBS domain)%2C IPR013785 (Aldolase-type TIM barrel)%3B GO:0003824 (catalytic activity)%2C GO:0030554 (adenyl nucleotide binding)
Araip.1C58W	Aradu.E6L5R	SAP domain-containing protein%3B IPR018276 (Ubiquitin ligase%2C Det1/DDB1-complexing)
Araip.HDJ4D	Aradu.71DP5	SWI/SNF complex component SNF12 homolog isoform X2 [Glycine max]%3B IPR003121 (SWIB/MDM2 domain)%3B GO:0005515 (protein binding)
Araip.G7LCK	Aradu.WZD8V	plant/T10O8-60 protein
Araip.J6Y8Q	Aradu.EIA1E	conserved oligomeric Golgi complex subunit 2-like [Glycine max]%3B IPR009316 (COG complex component%2C COG2)%2C IPR024602 (Conserved oligomeric Golgi complex%2C subunit 2%2C N-terminal)%2C IPR024603 (COG complex component%2C COG2%2C C-terminal)%3B GO:0007030 (Golgi organization)%2C GO:0015031 (protein transport)%2C GO:0016020 (membrane)
Araip.02Z8U	Aradu.J4JB7	uridine kinase-like 2%3B IPR000764 (Uridine kinase like)%2C IPR026008 (Uridine kinase)%2C IPR027417 (P-loop containing nucleoside triphosphate hydrolase)%3B GO:0004849 (uridine kinase activity)%2C GO:0005524 (ATP binding)%2C GO:0008152 (metabolic process)%2C GO:0016301 (kinase activity)
Araip.GY8MM	Aradu.X9KQ5	adenylate kinase 1%3B IPR000850 (Adenylate kinase/UMP-CMP kinase)%2C IPR027417 (P-loop containing nucleoside triphosphate hydrolase)%3B GO:0004017 (adenylate kinase activity)%2C GO:0005524 (ATP binding)%2C GO:0006139 (nucleobase-containing compound metabolic process)%2C GO:0019205 (nucleobase-containing compound kinase activity)
Araip.L153Y	Aradu.JWM4N	Protein kinase superfamily protein%3B IPR011009 (Protein kinase-like domain)%3B GO:0004672 (protein kinase activity)%2C GO:0005524 (ATP binding)%2C GO:0006468 (protein phosphorylation)
Araip.70GRX	Aradu.BNJ3E	probable aspartyl aminopeptidase-like [Glycine max]%3B IPR001948 (Peptidase M18)%2C IPR023358 (Peptidase M18%2C domain 2)%3B GO:0004177 (aminopeptidase activity)%2C GO:0006508 (proteolysis)%2C GO:0008270 (zinc ion binding)
Araip.ATJ43	Aradu.97TKQ	malate synthase%3B IPR001465 (Malate synthase)%2C IPR011076 (Malate synthase-like)%3B GO:0003824 (catalytic activity)%2C GO:0004474 (malate synthase activity)%2C GO:0006097 (glyoxylate cycle)
Araip.WB254	Aradu.9Y4ZZ	cyclic nucleotide gated channel 19
Araip.FHJ5F	Aradu.Q9FU4	RNA-directed DNA polymerase homolog [Glycine max]%3B IPR000477 (Reverse transcriptase domain)%2C IPR001878 (Zinc finger%2C CCHC-type)%3B GO:0003676 (nucleic acid binding)%2C GO:0003723 (RNA binding)%2C GO:0003964 (RNA-directed DNA polymerase activity)%2C GO:0006278 (RNA-dependent DNA replication)%2C GO:0008270 (zinc ion binding)
Araip.66QY3	Aradu.EGV3U	nucleoside diphosphate kinase 2%3B IPR001564 (Nucleoside diphosphate kinase)%3B GO:0004550 (nucleoside diphosphate kinase activity)%2C GO:0005524 (ATP binding)%2C GO:0006165 (nucleoside diphosphate phosphorylation)%2C GO:0006183 (GTP biosynthetic process)%2C GO:0006228 (UTP biosynthetic process)%2C GO:0006241 (CTP biosynthetic process)
Araip.P3YMZ	Aradu.P02U9	26S proteasome non-ATPase regulatory subunit 6%3B IPR000717 (Proteasome component (PCI) domain)%2C IPR019585 (26S proteasome%2C regulatory subunit Rpn7)%3B GO:0005515 (protein binding)
Araip.A4H7Q	Aradu.72WPB	uncharacterized protein LOC100527694 isoform X3 [Glycine max]
Araip.LSW6W	Aradu.M970R	GDSL-like Lipase/Acylhydrolase superfamily protein%3B IPR001087 (Lipase%2C GDSL)%3B GO:0006629 (lipid metabolic process)%2C GO:0016787 (hydrolase activity)
Araip.FH4VX	Aradu.MT561	senescence-associated protein
Araip.FY5HP	Aradu.FF0MA	Unknown protein
Araip.T39I1	Aradu.I454F	nucleolin 1-like [Glycine max]
Araip.WB197	Aradu.QS32F	histone deacetylase 6%3B IPR000286 (Histone deacetylase superfamily)%2C IPR023801 (Histone deacetylase domain)%3B GO:0004407 (histone deacetylase activity)%2C GO:0016575 (histone deacetylation)
Araip.BH0CH	Aradu.J1T4C	Protein of Unknown Function (DUF239)%3B IPR004314 (Domain of unknown function DUF239)%2C IPR025521 (Domain of unknown function DUF4409)
Araip.77A2T	Aradu.5T969	Unknown protein
Araip.4R8ZS	Aradu.KDH0U	SOUL heme-binding family protein%3B IPR006917 (SOUL haem-binding protein)%2C IPR011256 (Regulatory factor%2C effector binding domain)
Araip.HSV9Y	Aradu.724NR	GDA1/CD39 nucleoside phosphatase family protein%3B IPR000407 (Nucleoside phosphatase GDA1/CD39)%3B GO:0016787 (hydrolase activity)
Araip.DHL0C	Aradu.8PV0T	uncharacterized protein LOC100797101 [Glycine max]
Araip.97NC5	Aradu.MM1J3	CTV.20 n%3D1 Tax%3DPoncirus trifoliata RepID%3DQ8H6Q8_PONTR%3B IPR001878 (Zinc finger%2C CCHC-type)%3B GO:0003676 (nucleic acid binding)%2C GO:0008270 (zinc ion binding)
Araip.0DP9U	Aradu.NFH0D	uncharacterized protein LOC100802447 isoform X1 [Glycine max]
Araip.BC7RG	Aradu.32PA7	MORC family CW-type zinc finger protein 3-like isoform X2 [Glycine max]%3B IPR003594 (Histidine kinase-like ATPase%2C ATP-binding domain)%3B GO:0005524 (ATP binding)
Araip.UNH79	Aradu.CDM5G	FAR1-related sequence 5%3B IPR004330 (FAR1 DNA binding domain)
Araip.Q58BJ	Aradu.GC1Z5	wall-associated receptor kinase-like 15-like [Glycine max]%3B IPR025287 (Wall-associated receptor kinase galacturonan-binding domain)%3B GO:0030247 (polysaccharide binding)
Araip.PGR32	Aradu.X8UPZ	WD repeat-containing protein 3-like isoform X1 [Glycine max]%3B IPR013934 (Small-subunit processome%2C Utp13)%2C IPR015943 (WD40/YVTN repeat-like-containing domain)%2C IPR020472 (G-protein beta WD-40 repeat)%3B GO:0005515 (protein binding)%2C GO:0006364 (rRNA processing)%2C GO:0032040 (small-subunit processome)
Araip.6FW03	Aradu.H3AX1	iron-sulfur cluster assembly protein IscU%3B IPR011339 (ISC system FeS cluster assembly%2C IscU scaffold)%3B GO:0005506 (iron ion binding)%2C GO:0016226 (iron-sulfur cluster assembly)%2C GO:0051536 (iron-sulfur cluster binding)
Araip.S0CS7	Aradu.4Q75D	GDSL esterase/lipase [Glycine max]%3B IPR001087 (Lipase%2C GDSL)%3B GO:0006629 (lipid metabolic process)%2C GO:0016787 (hydrolase activity)
Araip.K73B3	Aradu.AKG36	probable inactive poly [ADP-ribose] polymerase SRO5-like isoform X3 [Glycine max]%3B IPR012317 (Poly(ADP-ribose) polymerase%2C catalytic domain)%2C IPR022003 (RST domain of plant C-terminal)%3B GO:0003950 (NAD+ ADP-ribosyltransferase activity)
Araip.THY1M	Aradu.X34WV	Helicase-like protein n%3D1 Tax%3DMedicago truncatula RepID%3DG7JN83_MEDTR
Araip.9BY88	Aradu.11Q08	kinesin light chain%3B IPR011990 (Tetratricopeptide-like helical)%3B GO:0005515 (protein binding)
Araip.SX4XH	Aradu.DP0L6	Protein kinase superfamily protein%3B IPR011009 (Protein kinase-like domain)%3B GO:0004672 (protein kinase activity)%2C GO:0005524 (ATP binding)%2C GO:0006468 (protein phosphorylation)
Araip.5883S	Aradu.X7413	Dynamin related protein 4C%3B IPR001401 (Dynamin%2C GTPase domain)%2C IPR022812 (Dynamin superfamily)%2C IPR027417 (P-loop containing nucleoside triphosphate hydrolase)%3B GO:0003924 (GTPase activity)%2C GO:0005525 (GTP binding)
Araip.MZF65	Aradu.C10LV	Uncharacterised protein family (UPF0497)%3B IPR006702 (Uncharacterised protein family UPF0497%2C trans-membrane plant)
Araip.TX4H4	Aradu.ATH33	protein EXECUTER 1%2C chloroplastic-like [Glycine max]%3B IPR021894 (Protein of unknown function DUF3506)
Araip.VZI7Y	Aradu.4T64T	Phosphoglycerate mutase family protein%3B IPR013078 (Histidine phosphatase superfamily%2C clade-1)
Araip.RC9RM	Aradu.LYL2P	Protein kinase superfamily protein%3B IPR011009 (Protein kinase-like domain)%3B GO:0004672 (protein kinase activity)%2C GO:0005524 (ATP binding)%2C GO:0006468 (protein phosphorylation)
Araip.N9ELU	Aradu.93DN3	Sugar transporter SWEET n%3D2 Tax%3DSolanum RepID%3DM1CKY6_SOLTU %3B GO:0016021 (integral component of membrane)
Araip.798H5	Aradu.F2VIG	aldehyde dehydrogenase family 2 member C4-like [Glycine max]%3B IPR016161 (Aldehyde/histidinol dehydrogenase)%3B GO:0008152 (metabolic process)%2C GO:0016491 (oxidoreductase activity)%2C GO:0055114 (oxidation-reduction process)
Araip.0IQ14	Aradu.5V20C	n%3D3 Tax%3DOryza sativa RepID%3DQ7XUY4_ORYSJ
Araip.PS258	Aradu.4D9C8	RNA binding protein n%3D1 Tax%3DZea mays RepID%3DB6SGY5_MAIZE%3B IPR011907 (Ribonuclease III)%3B GO:0003723 (RNA binding)%2C GO:0004525 (ribonuclease III activity)%2C GO:0006396 (RNA processing)%2C GO:0016075 (rRNA catabolic process)
Araip.63JS7	Aradu.0K8SM	RNA-dependent RNA polymerase 2%3B IPR007855 (RNA-dependent RNA polymerase%2C eukaryotic-type)%2C IPR012677 (Nucleotide-binding%2C alpha-beta plait)%3B GO:0000166 (nucleotide binding)%2C GO:0003968 (RNA-directed RNA polymerase activity)
Araip.04VV6	Aradu.WLZ4Q	receptor-like kinase 1%3B IPR001611 (Leucine-rich repeat)%2C IPR011009 (Protein kinase-like domain)%3B GO:0004672 (protein kinase activity)%2C GO:0005515 (protein binding)%2C GO:0005524 (ATP binding)%2C GO:0006468 (protein phosphorylation)
Araip.BI95U	Aradu.Q5Q2B	ubiquitin-conjugating enzyme 5%3B IPR016135 (Ubiquitin-conjugating enzyme/RWD-like)%3B GO:0016881 (acid-amino acid ligase activity)
Araip.NK29C	Aradu.7EM5N	RING-H2 finger ATL48-like protein%3B IPR007667 (Hypoxia induced protein%2C domain)
Araip.8R560	Aradu.TG927	Zinc knuckle family protein n%3D1 Tax%3DOryza sativa subsp. japonica RepID%3DH2KWL4_ORYSJ
Araip.LC2PG	Aradu.DTW5Z	nodulin MtN21 /EamA-like transporter family protein%3B IPR000620 (Drug/metabolite transporter)%3B GO:0016020 (membrane)
Araip.3LL8X	Aradu.SKC35	Serine-type endopeptidase isoform 2 n%3D2 Tax%3DGaldieria sulphuraria RepID%3DM2XV60_GALSU%3B IPR001940 (Peptidase S1C)%2C IPR009003 (Trypsin-like cysteine/serine peptidase domain)%2C IPR015724 (Serine endopeptidase DegP2)%3B GO:0003824 (catalytic activity)%2C GO:0004252 (serine-type endopeptidase activity)%2C GO:0005515 (protein binding)%2C GO:0006508 (proteolysis)
Araip.JYD7I	Aradu.W9Q7M	rac-like GTP-binding protein 7-like [Glycine max]%3B IPR001806 (Small GTPase superfamily)%2C IPR005225 (Small GTP-binding protein domain)%2C IPR027417 (P-loop containing nucleoside triphosphate hydrolase)%3B GO:0005525 (GTP binding)%2C GO:0005622 (intracellular)%2C GO:0006184 (GTP catabolic process)%2C GO:0007165 (signal transduction)%2C GO:0007264 (small GTPase mediated signal transduction)%2C G…
Araip.82JRR	Aradu.GG1YT	protein FAR1-RELATED SEQUENCE 5-like [Glycine max]%3B IPR004330 (FAR1 DNA binding domain)
Araip.LCN5D	Aradu.CG9KF	protein FAR1-RELATED SEQUENCE 5-like [Glycine max]
Araip.RJB8E	Aradu.GRQ6M	Ulp1 protease family%2C carboxy-terminal domain protein
Araip.V9DJK	Aradu.L7JLH	Unknown protein%3B IPR009027 (Ribosomal protein L9/RNase H1%2C N-terminal)
Araip.FVJ3V	Aradu.40KHK	Ycf2 [Glycine max]%3B IPR008543 (Uncharacterised protein family Ycf2)%3B GO:0005524 (ATP binding)%2C GO:0009507 (chloroplast)
Araip.4D1E0	Aradu.ZQ4AK	photosystem II protein D1 [Glycine max]%3B IPR000484 (Photosynthetic reaction centre%2C L/M)%3B GO:0009055 (electron carrier activity)%2C GO:0009772 (photosynthetic electron transport in photosystem II)
Araip.QZ6BX	Aradu.2PP17	HhH-GPD base excision DNA repair family protein%3B IPR011257 (DNA glycosylase)%2C IPR023170 (Helix-turn-helix%2C base-excision DNA repair%2C C-terminal)%3B GO:0003824 (catalytic activity)%2C GO:0006281 (DNA repair)%2C GO:0006284 (base-excision repair)
Araip.A9KM0	Aradu.QD844	betaine aldehyde dehydrogenase%3B IPR016161 (Aldehyde/histidinol dehydrogenase)%3B GO:0008152 (metabolic process)%2C GO:0016491 (oxidoreductase activity)%2C GO:0055114 (oxidation-reduction process)
Araip.HB9YP	Aradu.HB8K6	E2F transcription factor 3%3B IPR011991 (Winged helix-turn-helix DNA-binding domain)%2C IPR015633 (E2F Family)%3B GO:0003700 (sequence-specific DNA binding transcription factor activity)%2C GO:0005667 (transcription factor complex)
Araip.FTB04	Aradu.T0KLB	arginine/serine-rich coiled coil protein
Araip.2QS8R	Aradu.764WC	response regulator 5%3B IPR011006 (CheY-like superfamily)%3B GO:0000156 (phosphorelay response regulator activity)%2C GO:0000160 (phosphorelay signal transduction system)
Araip.77U0S	Aradu.6N6VF	formin 8%3B IPR015425 (Formin%2C FH2 domain)
Araip.K7J0E	Aradu.H0TGX	uncharacterized protein YMR317W-like isoform X1 [Glycine max]%3B IPR013083 (Zinc finger%2C RING/FYVE/PHD-type)
Araip.E8ZA8	Aradu.96YCY	microtubule-associated protein TORTIFOLIA1-like isoform X3 [Glycine max]%3B IPR016024 (Armadillo-type fold)%3B GO:0005488 (binding)
Araip.N4XC2	Aradu.GD973	transmembrane protein%2C putative
Araip.77DVZ	Aradu.ML40F	uncharacterized protein LOC100797926 [Glycine max]
Araip.S5WSZ	Aradu.M7GCE	uncharacterized protein LOC100776940 isoform X4 [Glycine max]%3B IPR004332 (Transposase%2C MuDR%2C plant)%2C IPR007527 (Zinc finger%2C SWIM-type)%3B GO:0008270 (zinc ion binding)
Araip.URC8W	Aradu.ME9L4	protein serine/threonine phosphatases%3B protein kinases%3B catalytics%3B cAMP-dependent protein kinase regulators%3B ATP binding%3B protein serine/threonine phosphatases%3B IPR000961 (AGC-kinase%2C C-terminal)%2C IPR011009 (Protein kinase-like domain)%3B GO:0004672 (protein kinase activity)%2C GO:0004674 (protein serine/threonine kinase activity)%2C GO:0005524 (ATP binding)%2C GO:0006468 (protei…
Araip.Q84YK	Aradu.48MTL	ARM repeat superfamily protein%3B IPR016024 (Armadillo-type fold)%3B GO:0005488 (binding)
Araip.HD07R	Aradu.VHP9G	Unknown protein
Araip.F7SV5	Aradu.RD99A	uncharacterized protein LOC100800595 isoform X4 [Glycine max]%3B IPR007656 (Zein-binding domain)
Araip.7C9L6	Aradu.85INT	transcription factor bHLH79-like [Glycine max]%3B IPR011598 (Myc-type%2C basic helix-loop-helix (bHLH) domain)%3B GO:0046983 (protein dimerization activity)
Araip.118R7	Aradu.96IA2	probable mitochondrial chaperone bcs1-like [Glycine max]%3B IPR025753 (AAA-type ATPase%2C N-terminal domain)%2C IPR027417 (P-loop containing nucleoside triphosphate hydrolase)%3B GO:0000166 (nucleotide binding)%2C GO:0005524 (ATP binding)%2C GO:0017111 (nucleoside-triphosphatase activity)
Araip.X2AQN	Aradu.2V3YU	aminoacyl-tRNA synthetase%3B IPR004022 (DDT domain)
Araip.PR810	Aradu.HN6FL	HIPL1 protein-like [Glycine max]%3B IPR011042 (Six-bladed beta-propeller%2C TolB-like)%3B GO:0003824 (catalytic activity)%2C GO:0005975 (carbohydrate metabolic process)%2C GO:0048038 (quinone binding)
Araip.99J68	Aradu.WB45H	WW domain-binding protein%3B IPR019007 (WW domain binding protein 11)%3B GO:0006396 (RNA processing)
Araip.69YUJ	Aradu.2119N	zinc finger protein-related%3B IPR004039 (Rubredoxin-type fold)%2C IPR008913 (Zinc finger%2C CHY-type)%2C IPR013083 (Zinc finger%2C RING/FYVE/PHD-type)%3B GO:0005515 (protein binding)%2C GO:0008270 (zinc ion binding)
Araip.YQ21T	Aradu.T5PPZ	LOB domain-containing protein 27%3B IPR004883 (Lateral organ boundaries%2C LOB)
Araip.77UV5	Aradu.1QM5Z	Ubiquitin carboxyl-terminal hydrolase-related protein%3B IPR001394 (Peptidase C19%2C ubiquitin carboxyl-terminal hydrolase)%2C IPR006865 (Domain of unknown function DUF629)%2C IPR006866 (Domain of unknown function DUF627%2C N-terminal)%2C IPR011990 (Tetratricopeptide-like helical)%3B GO:0005515 (protein binding)%2C GO:0006511 (ubiquitin-dependent protein catabolic process)
Araip.VKP29	Aradu.URN8W	uncharacterized protein LOC100806270 isoform X2 [Glycine max]%3B IPR010604 (Plant nuclear matrix 1)
Araip.84W5E	Aradu.B5T68	plasma membrane H+-ATPase%3B IPR001757 (Cation-transporting P-type ATPase)%2C IPR023214 (HAD-like domain)%2C IPR023298 (P-type ATPase%2C transmembrane domain)%3B GO:0000166 (nucleotide binding)%2C GO:0006200 (ATP catabolic process)%2C GO:0006754 (ATP biosynthetic process)%2C GO:0006812 (cation transport)%2C GO:0016021 (integral component of membrane)%2C GO:0016887 (ATPase activity)%2C GO:0019829 …
Araip.EZ5CX	Aradu.P2M19	nitrate transporter 1.7%3B IPR000109 (Proton-dependent oligopeptide transporter family)%2C IPR016196 (Major facilitator superfamily domain%2C general substrate transporter)%3B GO:0005215 (transporter activity)%2C GO:0006810 (transport)%2C GO:0016020 (membrane)
Araip.2K86D	Aradu.GCP3K	nitrate transporter 1.7%3B IPR000109 (Proton-dependent oligopeptide transporter family)%2C IPR016196 (Major facilitator superfamily domain%2C general substrate transporter)%3B GO:0005215 (transporter activity)%2C GO:0006810 (transport)%2C GO:0016020 (membrane)
Araip.PVF3Y	Aradu.CLQ9M	nitrate transporter 1.7%3B IPR000109 (Proton-dependent oligopeptide transporter family)%2C IPR016196 (Major facilitator superfamily domain%2C general substrate transporter)%3B GO:0005215 (transporter activity)%2C GO:0006810 (transport)%2C GO:0016020 (membrane)
Araip.FT1CW	Aradu.YRI3B	nitrate transporter 1.7%3B IPR000109 (Proton-dependent oligopeptide transporter family)%2C IPR016196 (Major facilitator superfamily domain%2C general substrate transporter)%3B GO:0005215 (transporter activity)%2C GO:0006810 (transport)%2C GO:0016020 (membrane)
Araip.B14TB	Aradu.9W4JC	receptor-like kinase 1%3B IPR001611 (Leucine-rich repeat)%2C IPR011009 (Protein kinase-like domain)%2C IPR013210 (Leucine-rich repeat-containing N-terminal%2C type 2)%3B GO:0004672 (protein kinase activity)%2C GO:0005515 (protein binding)%2C GO:0005524 (ATP binding)%2C GO:0006468 (protein phosphorylation)
Araip.ZG28U	Aradu.RKH9D	Integral membrane HPP family protein%3B IPR007065 (HPP)
Araip.87MIE	Aradu.B7BPA	DNA-binding protein n%3D1 Tax%3DDaucus carota RepID%3DQ43427_DAUCA%3B IPR003106 (Leucine zipper%2C homeobox-associated)%2C IPR009057 (Homeodomain-like)%3B GO:0003677 (DNA binding)%2C GO:0003700 (sequence-specific DNA binding transcription factor activity)%2C GO:0005634 (nucleus)%2C GO:0043565 (sequence-specific DNA binding)
Araip.TYG09	Aradu.L805Z	Transposon protein n%3D1 Tax%3DArachis hypogaea RepID%3DG0Y6V7_ARAHY
Araip.Z8ZP8	Aradu.WK612	Transposon protein n%3D1 Tax%3DArachis hypogaea RepID%3DG0Y6V7_ARAHY
Araip.09AXD	Aradu.P24XG	nitrate transporter 1:2%3B IPR000109 (Proton-dependent oligopeptide transporter family)%2C IPR016196 (Major facilitator superfamily domain%2C general substrate transporter)%3B GO:0005215 (transporter activity)%2C GO:0006810 (transport)%2C GO:0016020 (membrane)
Araip.CE7Q8	Aradu.0B0KP	SPFH/Band 7/PHB domain-containing membrane-associated protein family%3B IPR001107 (Band 7 protein)%3B GO:0016020 (membrane)
Araip.7Y21E	Aradu.G8W4L	mitochondrial outer membrane protein porin 1-like [Glycine max]%3B IPR023614 (Porin domain)%2C IPR027246 (Eukaryotic porin/Tom40)%3B GO:0005741 (mitochondrial outer membrane)%2C GO:0055085 (transmembrane transport)
Araip.I39IS	Aradu.EM2UC	18.1 kDa class I heat shock protein-like [Glycine max]%3B IPR008978 (HSP20-like chaperone)
Araip.L7Z01	Aradu.I1RXA	Pectate lyase family protein%3B IPR007524 (Pectate lyase%2C N-terminal)%2C IPR011050 (Pectin lyase fold/virulence factor)%2C IPR018082 (AmbAllergen)%3B GO:0030570 (pectate lyase activity)
Araip.86AI0	Aradu.Y391G	P-loop containing nucleoside triphosphate hydrolases superfamily protein%3B IPR026314 (YLP motif-containing protein 1)%2C IPR027417 (P-loop containing nucleoside triphosphate hydrolase)%3B GO:0005634 (nucleus)
Araip.90S94	Aradu.MZ2PS	uncharacterized protein LOC100797101 [Glycine max]
Araip.NP9KT	Aradu.A0Z5X	aldehyde dehydrogenase 12A1%3B IPR016161 (Aldehyde/histidinol dehydrogenase)%3B GO:0008152 (metabolic process)%2C GO:0016491 (oxidoreductase activity)%2C GO:0055114 (oxidation-reduction process)
Araip.H6QSZ	Aradu.51KU5	muscle M-line assembly protein unc-89-like isoform X1 [Glycine max]
Araip.BXV13	Aradu.KVX0Z	protein IQ-DOMAIN 31-like isoform X1 [Glycine max]%3B IPR000048 (IQ motif%2C EF-hand binding site)%2C IPR025064 (Domain of unknown function DUF4005)%3B GO:0005515 (protein binding)
Araip.M7L7S	Aradu.RV9GW	ATP binding cassette subfamily A4%3B IPR026082 (ABC transporter A%2C ABCA)%2C IPR027417 (P-loop containing nucleoside triphosphate hydrolase)%3B GO:0000166 (nucleotide binding)%2C GO:0005524 (ATP binding)%2C GO:0016887 (ATPase activity)%2C GO:0017111 (nucleoside-triphosphatase activity)
Araip.AL2JW	Aradu.GTJ2E	aldose 1-epimerase-like [Glycine max]%3B IPR008183 (Aldose 1-/Glucose-6-phosphate 1-epimerase)%2C IPR011013 (Galactose mutarotase-like domain)%3B GO:0003824 (catalytic activity)%2C GO:0005975 (carbohydrate metabolic process)%2C GO:0016853 (isomerase activity)%2C GO:0019318 (hexose metabolic process)%2C GO:0030246 (carbohydrate binding)
Araip.BJM1C	Aradu.008V1	protein kinase 2B%3B IPR011009 (Protein kinase-like domain)%3B GO:0004672 (protein kinase activity)%2C GO:0006468 (protein phosphorylation)
Araip.UAK9J	Aradu.K1HGS	transcription factor bHLH135 [Glycine max]%3B IPR011598 (Myc-type%2C basic helix-loop-helix (bHLH) domain)%3B GO:0046983 (protein dimerization activity)
Araip.ZF9XB	Aradu.X5JN9	nucleolin 1-like [Glycine max]
Araip.B7SPM	Aradu.CYN81	protein FAR1-RELATED SEQUENCE 5-like [Glycine max]%3B IPR004330 (FAR1 DNA binding domain)
Araip.ATM4H	Aradu.KE2BF	CTV.19 n%3D1 Tax%3DPoncirus trifoliata RepID%3DQ8H6Q9_PONTR
Araip.W380D	Aradu.F39ZV	tubulin alpha-2 chain-like [Glycine max]
Araip.9PC2H	Aradu.3SM7F	microtubule end binding protein EB1A%3B IPR001715 (Calponin homology domain)%2C IPR004953 (EB1%2C C-terminal)%2C IPR027328 (Microtubule-associated protein RP/EB)%3B GO:0005515 (protein binding)%2C GO:0008017 (microtubule binding)
Araip.9U2AW	Aradu.G4DCM	HVA22 homologue A%3B IPR004345 (TB2/DP1/HVA22-related protein)
Araip.6S5NP	Aradu.RL2B3	BHLH transcription factor%3B IPR011598 (Myc-type%2C basic helix-loop-helix (bHLH) domain)%3B GO:0046983 (protein dimerization activity)
Araip.TB3T6	Aradu.JG88J	nucleolin 1-like [Glycine max]
Araip.T04J5	Aradu.76MZ9	CTV.20 n%3D1 Tax%3DPoncirus trifoliata RepID%3DQ8H6Q8_PONTR
Araip.GE9LQ	Aradu.IL6DH	n%3D1 Tax%3DOryza sativa subsp. japonica RepID%3DQ7X8F3_ORYSJ
Araip.I11J5	Aradu.RC9DQ	nucleosome assembly protein 1%3B 2%3B IPR002164 (Nucleosome assembly protein (NAP))%3B GO:0005634 (nucleus)%2C GO:0006334 (nucleosome assembly)
Araip.L4KXF	Aradu.47ARL	probable methyltransferase PMT2-like [Glycine max]%3B IPR004159 (Putative S-adenosyl-L-methionine-dependent methyltransferase)%3B GO:0008168 (methyltransferase activity)
Araip.12A3Y	Aradu.IW8J6	transcription regulators%3B zinc ion binding%3B IPR009349 (Zinc finger%2C C2HC5-type)%3B GO:0005634 (nucleus)%2C GO:0008270 (zinc ion binding)
Araip.6SM8U	Aradu.WWY9R	Pentatricopeptide repeat (PPR) superfamily protein%3B IPR002885 (Pentatricopeptide repeat)%2C IPR011990 (Tetratricopeptide-like helical)%3B GO:0005515 (protein binding)
Araip.8HC20	Aradu.V7ZLW	alpha/beta hydrolase family protein
Araip.LVH57	Aradu.17JE2	DNA binding protein n%3D1 Tax%3DZea mays RepID%3DB6TVL1_MAIZE%3B IPR009057 (Homeodomain-like)%3B GO:0003677 (DNA binding)%2C GO:0003682 (chromatin binding)
Araip.WE177	Aradu.M78YV	Unknown protein%3B IPR015300 (DNA-binding pseudobarrel domain)%3B GO:0003677 (DNA binding)
Araip.XCU15	Aradu.6ZQ40	replication protein A 70 kDa DNA-binding subunit C-like [Glycine max]%3B IPR012340 (Nucleic acid-binding%2C OB-fold)
Araip.U2LLP	Aradu.7WL5U	ZF-HD homeobox protein At4g24660-like [Glycine max]%3B IPR006456 (ZF-HD homeobox protein%2C Cys/His-rich dimerisation domain)
Araip.UMW8F	Aradu.R5YE9	RWP-RK domain-containing protein%3B IPR003035 (RWP-RK domain)
Araip.520RW	Aradu.646B6	geranylgeranyl diphosphate reductase%2C chloroplastic [Glycine max]%3B IPR003042 (Aromatic-ring hydroxylase-like)%2C IPR011777 (Geranylgeranyl reductase family)%2C IPR016040 (NAD(P)-binding domain)%2C IPR023753 (Pyridine nucleotide-disulphide oxidoreductase%2C FAD/NAD(P)-binding domain)%3B GO:0008152 (metabolic process)%2C GO:0015979 (photosynthesis)%2C GO:0015995 (chlorophyll biosynthetic proces…
Araip.9KK68	Aradu.TMP0B	GDSL-like Lipase/Acylhydrolase superfamily protein%3B IPR001087 (Lipase%2C GDSL)%3B GO:0006629 (lipid metabolic process)%2C GO:0016787 (hydrolase activity)
Araip.RYZ75	Aradu.DGR2N	DOF zinc finger protein 2%3B IPR003851 (Zinc finger%2C Dof-type)%3B GO:0003677 (DNA binding)
Araip.WL151	Aradu.Z0H3H	HNH endonuclease
Araip.Z2LTK	Aradu.8JL27	MADS-box transcription factor family protein%3B IPR002100 (Transcription factor%2C MADS-box)%3B GO:0003677 (DNA binding)%2C GO:0046983 (protein dimerization activity)
Araip.5T1RR	Aradu.ZD9KZ	Cell wall protein Exp4 n%3D1 Tax%3DMirabilis jalapa RepID%3DQ84L38_MIRJA%3B IPR007118 (Expansin/Lol pI)%3B GO:0005576 (extracellular region)%2C GO:0009664 (plant-type cell wall organization)
Araip.F5AGL	Aradu.F6Z4G	NAC domain protein%2C%3B IPR003441 (NAC domain)%3B GO:0003677 (DNA binding)
Araip.SG5G2	Aradu.30K6Q	Helicase-like protein n%3D1 Tax%3DOryza sativa subsp. japonica RepID%3DQ5NAA4_ORYSJ
Araip.GJ2VW	Aradu.405P3	galactoside 2-alpha-L-fucosyltransferase-like protein%3B IPR004938 (Xyloglucan fucosyltransferase)%3B GO:0008107 (galactoside 2-alpha-L-fucosyltransferase activity)%2C GO:0016020 (membrane)%2C GO:0042546 (cell wall biogenesis)
Araip.AB1C2	Aradu.70NBC	Polynucleotidyl transferase%2C ribonuclease H-like superfamily protein%3B IPR012337 (Ribonuclease H-like domain)%3B GO:0003676 (nucleic acid binding)%2C GO:0004527 (exonuclease activity)
Araip.78TK8	Aradu.Z156R	response regulator 1%3B IPR010402 (CCT domain)%2C IPR011006 (CheY-like superfamily)%3B GO:0000156 (phosphorelay response regulator activity)%2C GO:0000160 (phosphorelay signal transduction system)%2C GO:0005515 (protein binding)
Araip.U0MS2	Aradu.H56AH	Zinc finger C-x8-C-x5-C-x3-H type family protein%3B IPR000571 (Zinc finger%2C CCCH-type)%3B GO:0046872 (metal ion binding)
Araip.EWD02	Aradu.FA64P	actin-binding FH2 (formin-like) protein%3B IPR000008 (C2 domain)%2C IPR015425 (Formin%2C FH2 domain)%2C IPR027643 (Formin-like family%2C plant)%3B GO:0005515 (protein binding)%2C GO:0005884 (actin filament)%2C GO:0045010 (actin nucleation)
Araip.L91K6	Aradu.YJ28C	Protein kinase superfamily protein%3B IPR011009 (Protein kinase-like domain)%3B GO:0004672 (protein kinase activity)%2C GO:0005524 (ATP binding)%2C GO:0006468 (protein phosphorylation)
Araip.FZ58C	Aradu.6R675	HNH endonuclease%3B IPR003615 (HNH nuclease)%3B GO:0003676 (nucleic acid binding)%2C GO:0004519 (endonuclease activity)
Araip.KI3NB	Aradu.ZBM8X	eukaryotic translation initiation factor 5A%3B IPR001884 (Translation elongation factor IF5A)%3B GO:0003723 (RNA binding)%2C GO:0003746 (translation elongation factor activity)%2C GO:0006452 (translational frameshifting)%2C GO:0008612 (peptidyl-lysine modification to hypusine)%2C GO:0043022 (ribosome binding)%2C GO:0045901 (positive regulation of translational elongation)%2C GO:0045905 (positive …
Araip.UV9BG	Aradu.50A3W	Unknown protein
Araip.W1UKI	Aradu.N7C89	RWP-RK domain-containing protein%3B IPR003035 (RWP-RK domain)
Araip.32U31	Aradu.230WM	DNA-directed RNA polymerase IV subunit 1-like isoform X3 [Glycine max]%3B IPR015801 (Copper amine oxidase%2C N2/N3-terminal)%2C IPR021602 (Protein of unknown function DUF3223)%3B GO:0005507 (copper ion binding)%2C GO:0009308 (amine metabolic process)%2C GO:0048038 (quinone binding)
Araip.CSK91	Aradu.Q7MQC	RNA-binding protein 40-like [Glycine max]%3B IPR012677 (Nucleotide-binding%2C alpha-beta plait)%3B GO:0000166 (nucleotide binding)%2C GO:0003676 (nucleic acid binding)
Araip.K9WKL	Aradu.J5HFQ	SUN domain-containing protein 1-like isoform X3 [Glycine max]%3B IPR012919 (Sad1/UNC-like%2C C-terminal)
Araip.RQ84L	Aradu.YLF6X	Zinc knuckle family protein n%3D1 Tax%3DOryza sativa subsp. japonica RepID%3DH2KWL4_ORYSJ
Araip.8BQ65	Aradu.W5HLP	thioredoxin F2%3B IPR005746 (Thioredoxin)%2C IPR012336 (Thioredoxin-like fold)%3B GO:0006662 (glycerol ether metabolic process)%2C GO:0015035 (protein disulfide oxidoreductase activity)%2C GO:0045454 (cell redox homeostasis)
Araip.31UA1	Aradu.ZQK52	CCR4-NOT transcription complex subunit 3-like [Glycine max]%3B IPR012270 (CCR4-NOT complex%2C subunit 3/ 5)%3B GO:0005634 (nucleus)
Araip.F202J	Aradu.GA4F3	WEAK movement UNDER BLUE LIGHT-like protein%3B IPR008545 (WEB family)
Araip.5X9ZF	Aradu.R4DYR	receptor-like protein kinase 2%3B IPR001611 (Leucine-rich repeat)%2C IPR003591 (Leucine-rich repeat%2C typical subtype)%2C IPR011009 (Protein kinase-like domain)%2C IPR013210 (Leucine-rich repeat-containing N-terminal%2C type 2)%2C IPR013320 (Concanavalin A-like lectin/glucanase%2C subgroup)%3B GO:0004672 (protein kinase activity)%2C GO:0005515 (protein binding)%2C GO:0005524 (ATP binding)%2C GO:…
Araip.WUV4J	Aradu.K1BYW	dCTP pyrophosphatase 1-like [Glycine max]%3B IPR004518 (NTP pyrophosphohydrolase MazG%2C putative catalytic core)%2C IPR011394 (NTP Pyrophosphohydrolase MazG-related%2C RS21-C6)
Araip.GTR5Y	Aradu.12QMV	uncharacterized protein LOC102662706 isoform X3 [Glycine max]%3B IPR008581 (Protein of unknown function DUF863%2C plant)
Araip.FD8WP	Aradu.80DFM	Plant calmodulin-binding protein-related%3B IPR012417 (Calmodulin-binding domain%2C plant)%3B GO:0005516 (calmodulin binding)
Araip.U3D0D	Aradu.94QGL	remorin-like [Glycine max]%3B IPR005516 (Remorin%2C C-terminal)
Araip.HL73L	Aradu.ZZD2I	soluble N-ethylmaleimide-sensitive factor adaptor protein 33%3B IPR000727 (Target SNARE coiled-coil domain)%3B GO:0005515 (protein binding)
Araip.4P78F	Aradu.F0FER	UDP-glucose 6-dehydrogenase family protein%3B IPR017476 (UDP-glucose/GDP-mannose dehydrogenase)%3B GO:0003979 (UDP-glucose 6-dehydrogenase activity)%2C GO:0051287 (NAD binding)%2C GO:0055114 (oxidation-reduction process)
Araip.2528D	Aradu.W9G7C	diacylglycerol kinase 2%3B IPR000756 (Diacylglycerol kinase%2C accessory domain)%2C IPR001206 (Diacylglycerol kinase%2C catalytic domain)%2C IPR002219 (Protein kinase C-like%2C phorbol ester/diacylglycerol binding)%2C IPR016064 (ATP-NAD kinase-like domain)%3B GO:0003951 (NAD+ kinase activity)%2C GO:0004143 (diacylglycerol kinase activity)%2C GO:0007205 (protein kinase C-activating G-protein coupl…
Araip.H1VBH	Aradu.ZE0ZY	uncharacterized protein LOC100810428 isoform X5 [Glycine max]
Araip.LQP1R	Aradu.BR9PD	RNA polymerase-associated Leo1-like protein%3B IPR007149 (Leo1-like protein)
Araip.27Q72	Aradu.2LH1B	ATP-dependent chaperone ClpB%3B IPR001270 (ClpA/B family)%2C IPR004176 (Clp%2C N-terminal)%2C IPR019489 (Clp ATPase%2C C-terminal)%2C IPR023150 (Double Clp-N motif)%2C IPR027417 (P-loop containing nucleoside triphosphate hydrolase)%3B GO:0000166 (nucleotide binding)%2C GO:0005524 (ATP binding)%2C GO:0017111 (nucleoside-triphosphatase activity)%2C GO:0019538 (protein metabolic process)
Araip.JG5RP	Aradu.16E7C	transmembrane protein adipocyte-associated 1 homolog [Glycine max]%3B IPR018781 (Transmembrane protein adipocyte-associated 1)
Araip.Z4PR3	Aradu.ZLG6U	histone deacetylase 5%3B IPR000286 (Histone deacetylase superfamily)%2C IPR023801 (Histone deacetylase domain)
Araip.TB7YD	Aradu.F7Z5Y	histone deacetylase 5
Araip.A74FX	Aradu.Z194X	DNAJ-like 20%3B IPR001623 (DnaJ domain)
Araip.3V48G	Aradu.TQ7E6	respiratory burst oxidase protein F%3B IPR011992 (EF-hand domain pair)%2C IPR013121 (Ferric reductase%2C NAD binding)%2C IPR013130 (Ferric reductase transmembrane component-like domain)%2C IPR017938 (Riboflavin synthase-like beta-barrel)%3B GO:0004601 (peroxidase activity)%2C GO:0005509 (calcium ion binding)%2C GO:0016491 (oxidoreductase activity)%2C GO:0055114 (oxidation-reduction process)
Araip.XY5S3	Aradu.WM3XW	uncharacterized protein LOC100792679 isoform X1 [Glycine max]
Araip.CJ6VB	Aradu.S2AJS	F-box protein interaction domain protein%3B IPR017451 (F-box associated interaction domain)
Araip.I4TE1	Aradu.JLJ0X	replication protein A 70 kDa DNA-binding subunit D-like [Glycine max]%3B IPR012340 (Nucleic acid-binding%2C OB-fold)%3B GO:0003676 (nucleic acid binding)%2C GO:0003677 (DNA binding)%2C GO:0005634 (nucleus)%2C GO:0006260 (DNA replication)
Araip.LM9YF	Aradu.NB34P	glycerophosphoryl diester phosphodiesterase family protein%3B IPR004129 (Glycerophosphoryl diester phosphodiesterase)%3B GO:0006071 (glycerol metabolic process)%2C GO:0006629 (lipid metabolic process)%2C GO:0008081 (phosphoric diester hydrolase activity)%2C GO:0008889 (glycerophosphodiester phosphodiesterase activity)
Araip.Z0XNP	Aradu.75AIB	ninja-family protein mc410%3B IPR012463 (Ninja)
Araip.28VL4	Aradu.75XZR	mitochondrial import receptor subunit TOM5 homolog
Araip.SPI6Z	Aradu.P4HDF	ras GTPase-activating binding-like protein%3B IPR002075 (Nuclear transport factor 2)%2C IPR012677 (Nucleotide-binding%2C alpha-beta plait)%3B GO:0000166 (nucleotide binding)%2C GO:0003676 (nucleic acid binding)%2C GO:0005622 (intracellular)%2C GO:0006810 (transport)
Araip.JZD7M	Aradu.BED7B	uncharacterized protein LOC100803217 [Glycine max]
Araip.ESV2B	Aradu.SL3YH	protein LONGIFOLIA 2-like isoform X2 [Glycine max]%3B IPR025486 (Domain of unknown function DUF4378)
Araip.KU3NI	Aradu.FN4CD	acyl-CoA-binding domain-containing protein 4-like isoform X2 [Glycine max]%3B IPR011043 (Galactose oxidase/kelch%2C beta-propeller)%2C IPR015916 (Galactose oxidase%2C beta-propeller)%3B GO:0005515 (protein binding)
Araip.2J2XP	Aradu.94IQ0	Rhomboid-related intramembrane serine protease family protein%3B IPR022764 (Peptidase S54%2C rhomboid domain)%3B GO:0004252 (serine-type endopeptidase activity)%2C GO:0016021 (integral component of membrane)
Araip.D5IA2	Aradu.HG7ZI	serine/threonine-protein phosphatase 7 long form homolog [Glycine max]%3B IPR019557 (Aminotransferase-like%2C plant mobile domain)
Araip.Q0PGD	Aradu.9SL2J	ATP-binding ABC transporter%3B IPR011527 (ABC transporter type 1%2C transmembrane domain)%2C IPR027417 (P-loop containing nucleoside triphosphate hydrolase)%3B GO:0000166 (nucleotide binding)%2C GO:0005524 (ATP binding)%2C GO:0006810 (transport)%2C GO:0016021 (integral component of membrane)%2C GO:0016887 (ATPase activity)%2C GO:0017111 (nucleoside-triphosphatase activity)%2C GO:0055085 (transmem…
Araip.7J81A	Aradu.61A42	cytochrome P450%2C family 78%2C subfamily A%2C polypeptide 10%3B IPR001128 (Cytochrome P450)%3B GO:0005506 (iron ion binding)%2C GO:0020037 (heme binding)%2C GO:0055114 (oxidation-reduction process)
Araip.TH463	Aradu.VUV2J	protein COBRA-like [Glycine max]%3B IPR006918 (COBRA%2C plant)%3B GO:0010215 (cellulose microfibril organization)%2C GO:0016049 (cell growth)%2C GO:0031225 (anchored component of membrane)
Araip.EMI4R	Aradu.QVN0R	alpha-1%2C4-glucan-protein synthase [UDP-forming]-like protein%3B IPR004901 (Reversibly glycosylated polypeptide family)%3B GO:0016866 (intramolecular transferase activity)%2C GO:0030244 (cellulose biosynthetic process)
Araip.EDF1T	Aradu.SD5C0	squamosa promoter-binding-like protein 6-like [Glycine max]%3B IPR004333 (Transcription factor%2C SBP-box)%3B GO:0003677 (DNA binding)%2C GO:0005634 (nucleus)
Araip.RDA4Z	Aradu.BNK96	Ribosomal protein L12 family protein%3B IPR000206 (Ribosomal protein L7/L12)%3B GO:0003735 (structural constituent of ribosome)%2C GO:0005622 (intracellular)%2C GO:0005840 (ribosome)%2C GO:0006412 (translation)
Araip.PB6S5	Aradu.UJ9WA	MADS-box transcription factor family protein%3B IPR002100 (Transcription factor%2C MADS-box)%2C IPR002487 (Transcription factor%2C K-box)%3B GO:0003677 (DNA binding)%2C GO:0003700 (sequence-specific DNA binding transcription factor activity)%2C GO:0005634 (nucleus)%2C GO:0046983 (protein dimerization activity)
Araip.21V90	Aradu.92XHB	MADS-box transcription factor 6 [Glycine max]%3B IPR002100 (Transcription factor%2C MADS-box)%2C IPR002487 (Transcription factor%2C K-box)%3B GO:0003677 (DNA binding)%2C GO:0003700 (sequence-specific DNA binding transcription factor activity)%2C GO:0005634 (nucleus)%2C GO:0046983 (protein dimerization activity)
Araip.GV2U7	Aradu.S13AZ	Adenine nucleotide alpha hydrolases-like superfamily protein%3B IPR014729 (Rossmann-like alpha/beta/alpha sandwich fold)%3B GO:0006950 (response to stress)
Araip.HD2YV	Aradu.MA9EX	probable galacturonosyltransferase 11-like [Glycine max]%3B IPR002495 (Glycosyl transferase%2C family 8)
Araip.S43AV	Aradu.PYF2H	N-terminal nucleophile aminohydrolases (Ntn hydrolases) superfamily protein%3B IPR000246 (Peptidase T2%2C asparaginase 2)%3B GO:0016787 (hydrolase activity)
Araip.VA0NI	Aradu.S7SVA	breaking of asymmetry in the stomatal lineage
Araip.A4U29	Aradu.Y65N7	TMV-MP30 binding protein 2C%2C putative
Araip.KH5PP	Aradu.BS32U	uncharacterized protein LOC102664526 isoform X3 [Glycine max]
Araip.59PUH	Aradu.SYP8J	BSD domain-containing protein%3B IPR005607 (BSD)
Araip.7AV6U	Aradu.NB660	uncharacterized protein At1g04910-like [Glycine max]%3B IPR019378 (GDP-fucose protein O-fucosyltransferase)
Araip.RM65A	Aradu.5FE4Y	transcription factor BIM2-like protein%3B IPR011598 (Myc-type%2C basic helix-loop-helix (bHLH) domain)%3B GO:0046983 (protein dimerization activity)
Araip.ZXB9C	Aradu.70JJH	PHD and RING finger domain-containing protein 1 n%3D2 Tax%3DTriticum RepID%3DM7YFR1_TRIUA%3B IPR013083 (Zinc finger%2C RING/FYVE/PHD-type)%3B GO:0005515 (protein binding)%2C GO:0008270 (zinc ion binding)
Araip.DY7F3	Aradu.3S1J8	uncharacterized protein LOC102663554 isoform X3 [Glycine max]
Araip.3S6UM	Aradu.4Z8HY	signal peptide peptidase A (SppA) 36 kDa type protein%3B IPR004634 (Peptidase S49%2C protease IV)%3B GO:0006465 (signal peptide processing)%2C GO:0006508 (proteolysis)%2C GO:0008233 (peptidase activity)%2C GO:0016021 (integral component of membrane)
Araip.FE0J7	Aradu.34CIB	Unknown protein
Araip.8G10D	Aradu.3N51U	porphyromonas-type peptidyl-arginine deiminase%3B IPR007466 (Peptidyl-arginine deiminase%2C Porphyromonas-type)%3B GO:0004668 (protein-arginine deiminase activity)%2C GO:0009446 (putrescine biosynthetic process)
Araip.4J7U0	Aradu.K14NU	H/ACA ribonucleoprotein complex subunit 2%2C putative%3B IPR004038 (Ribosomal protein L7Ae/L30e/S12e/Gadd45)%2C IPR018492 (Ribosomal protein L7Ae/L8/Nhp2 family)%3B GO:0003723 (RNA binding)%2C GO:0005730 (nucleolus)
Araip.Y9YGK	Aradu.19FU1	tRNA synthetase beta subunit family protein%3B IPR002319 (Phenylalanyl-tRNA synthetase)%2C IPR004531 (Phenylalanyl-tRNA synthetase%2C class IIc%2C beta subunit%2C archae/euk cytosolic)%3B GO:0000049 (tRNA binding)%2C GO:0000166 (nucleotide binding)%2C GO:0000287 (magnesium ion binding)%2C GO:0003723 (RNA binding)%2C GO:0004812 (aminoacyl-tRNA ligase activity)%2C GO:0004826 (phenylalanine-tRNA lig…
Araip.313P6	Aradu.U1RBP	strictosidine synthase 3%3B IPR011042 (Six-bladed beta-propeller%2C TolB-like)%3B GO:0009058 (biosynthetic process)%2C GO:0016844 (strictosidine synthase activity)
Araip.0JU1Y	Aradu.SE8E9	tetraspanin-11 [Glycine max]%3B IPR018499 (Tetraspanin/Peripherin)%3B GO:0016021 (integral component of membrane)
Araip.1K8HQ	Aradu.PT4HK	molecular chaperone DnaJ n%3D1 Tax%3DAnabaena sp. PCC 7108 RepID%3DUPI0003473ED6%3B IPR021788 (Protein of unknown function DUF3353)
Araip.U0CS0	Aradu.L5Z6S	calcium sensing receptor%3B IPR001763 (Rhodanese-like domain)
Araip.8DE0C	Aradu.9YL8X	uncharacterized protein LOC102669256 [Glycine max]
Araip.N4RJ5	Aradu.V9VEN	putative phospholipid-transporting ATPase 9-like isoform X1 [Glycine max]%3B IPR001757 (Cation-transporting P-type ATPase)%2C IPR023214 (HAD-like domain)%3B GO:0000166 (nucleotide binding)%2C GO:0000287 (magnesium ion binding)%2C GO:0004012 (phospholipid-translocating ATPase activity)%2C GO:0005524 (ATP binding)%2C GO:0006812 (cation transport)%2C GO:0015914 (phospholipid transport)%2C GO:0016021…
Araip.MBJ9W	Aradu.ZG9B2	RNA binding protein%2C putative n%3D1 Tax%3DRicinus communis RepID%3DB9RE60_RICCO%3B IPR000061 (SWAP/Surp)%3B GO:0003723 (RNA binding)%2C GO:0006396 (RNA processing)
Araip.T9DPL	Aradu.S37LQ	nuclear transcription factor Y subunit B-10-like [Glycine max]%3B IPR009072 (Histone-fold)%3B GO:0005622 (intracellular)%2C GO:0043565 (sequence-specific DNA binding)%2C GO:0046982 (protein heterodimerization activity)
Araip.W6TR0	Aradu.M6HNT	ATP binding microtubule motor family protein n%3D1 Tax%3DTheobroma cacao RepID%3DUPI00042B89EE%3B IPR001752 (Kinesin%2C motor domain)%2C IPR027417 (P-loop containing nucleoside triphosphate hydrolase)%2C IPR027640 (Kinesin-like protein)%3B GO:0003777 (microtubule motor activity)%2C GO:0005524 (ATP binding)%2C GO:0005871 (kinesin complex)%2C GO:0007018 (microtubule-based movement)%2C GO:0008017 (m…
Araip.M1BGP	Aradu.01UKP	DEAD-box ATP-dependent RNA helicase-like protein%3B IPR001650 (Helicase%2C C-terminal)%2C IPR014001 (Helicase%2C superfamily 1/2%2C ATP-binding domain)%2C IPR025313 (Domain of unknown function DUF4217)%2C IPR027417 (P-loop containing nucleoside triphosphate hydrolase)%3B GO:0003676 (nucleic acid binding)%2C GO:0004386 (helicase activity)%2C GO:0005524 (ATP binding)%2C GO:0008026 (ATP-dependent he…
Araip.S3F31	Aradu.C5SSW	signal recognition particle 19 kDa protein%3B IPR002778 (Signal recognition particle%2C SRP19 subunit)%3B GO:0006614 (SRP-dependent cotranslational protein targeting to membrane)%2C GO:0008312 (7S RNA binding)%2C GO:0048500 (signal recognition particle)
Araip.1L3HC	Aradu.4L0F2	TRAF-like family protein%3B IPR008974 (TRAF-like)%3B GO:0005515 (protein binding)
Araip.9M4V3	Aradu.Y99HX	AUTOPHAGY 8E%3B IPR004241 (Autophagy protein Atg8 ubiquitin like)
Araip.R3ZHD	Aradu.6XL0V	Unknown protein
Araip.J78KM	Aradu.UML62	pleiotropic drug resistance 9%3B IPR013525 (ABC-2 type transporter)%2C IPR013581 (Plant PDR ABC transporter associated)%2C IPR027417 (P-loop containing nucleoside triphosphate hydrolase)%3B GO:0000166 (nucleotide binding)%2C GO:0005524 (ATP binding)%2C GO:0016020 (membrane)%2C GO:0016887 (ATPase activity)%2C GO:0017111 (nucleoside-triphosphatase activity)
Araip.XH3SH	Aradu.ZR4H7	ATP-binding ABC transporter%3B IPR013525 (ABC-2 type transporter)%2C IPR013581 (Plant PDR ABC transporter associated)%2C IPR027417 (P-loop containing nucleoside triphosphate hydrolase)%3B GO:0000166 (nucleotide binding)%2C GO:0005524 (ATP binding)%2C GO:0016020 (membrane)%2C GO:0016887 (ATPase activity)%2C GO:0017111 (nucleoside-triphosphatase activity)
Araip.IAU9S	Aradu.N441K	ATP-binding ABC transporter%3B IPR013525 (ABC-2 type transporter)%2C IPR013581 (Plant PDR ABC transporter associated)%2C IPR027417 (P-loop containing nucleoside triphosphate hydrolase)%3B GO:0000166 (nucleotide binding)%2C GO:0005524 (ATP binding)%2C GO:0016020 (membrane)%2C GO:0016887 (ATPase activity)%2C GO:0017111 (nucleoside-triphosphatase activity)
Araip.SG39L	Aradu.P8D0B	Pentatricopeptide repeat (PPR) superfamily protein%3B IPR002885 (Pentatricopeptide repeat)%2C IPR011990 (Tetratricopeptide-like helical)%3B GO:0005515 (protein binding)
Araip.021VS	Aradu.8PM8C	squamosa promoter binding protein-like 1%3B IPR004333 (Transcription factor%2C SBP-box)%2C IPR020683 (Ankyrin repeat-containing domain)%3B GO:0003677 (DNA binding)%2C GO:0005634 (nucleus)
Araip.AH1WN	Aradu.I0X0M	Protein kinase superfamily protein%3B IPR011009 (Protein kinase-like domain)%3B GO:0004672 (protein kinase activity)%2C GO:0006468 (protein phosphorylation)
Araip.V9LL2	Aradu.E2IC0	Protein kinase superfamily protein%3B IPR011009 (Protein kinase-like domain)%3B GO:0004672 (protein kinase activity)%2C GO:0005524 (ATP binding)%2C GO:0006468 (protein phosphorylation)
Araip.0XT2W	Aradu.33VFZ	probable sugar phosphate/phosphate translocator [Glycine max]%3B IPR004853 (Triose-phosphate transporter domain)
Araip.J2M2E	Aradu.44KAK	haloacid dehalogenase-like hydrolase family protein%3B IPR006439 (HAD hydrolase%2C subfamily IA)%2C IPR023214 (HAD-like domain)%3B GO:0008152 (metabolic process)%2C GO:0016787 (hydrolase activity)
Araip.74WX2	Aradu.F3E02	novel plant snare 13%3B IPR000727 (Target SNARE coiled-coil domain)%2C IPR005606 (Sec20)%3B GO:0005515 (protein binding)
Araip.I6C5W	Aradu.SX4F9	protein kinase family protein%3B IPR004041 (NAF domain)%2C IPR011009 (Protein kinase-like domain)%3B GO:0004672 (protein kinase activity)%2C GO:0005524 (ATP binding)%2C GO:0006468 (protein phosphorylation)%2C GO:0007165 (signal transduction)
Araip.FYJ9U	Aradu.3YJ2J	late embryogenesis abundant protein%2C putative / LEA protein%2C putative%3B IPR004238 (Late embryogenesis abundant protein%2C LEA-3)
Araip.S9E3J	Aradu.TYU1B	uncharacterized protein LOC100776940 isoform X2 [Glycine max]%3B IPR000270 (Phox/Bem1p)%2C IPR004332 (Transposase%2C MuDR%2C plant)%2C IPR007527 (Zinc finger%2C SWIM-type)%3B GO:0005515 (protein binding)%2C GO:0008270 (zinc ion binding)
Araip.4I67D	Aradu.81WTS	Pseudouridine synthase family protein%3B IPR001406 (Pseudouridine synthase I%2C TruA)%2C IPR020103 (Pseudouridine synthase%2C catalytic domain)%3B GO:0001522 (pseudouridine synthesis)%2C GO:0003723 (RNA binding)%2C GO:0009451 (RNA modification)%2C GO:0009982 (pseudouridine synthase activity)
Araip.VXQ1N	Aradu.REH5K	HAD-superfamily hydrolase%2C subfamily IG%2C 5'-nucleotidase%3B IPR008380 (HAD-superfamily hydrolase%2C subfamily IG%2C 5'-nucleotidase)%2C IPR023214 (HAD-like domain)
Araip.00JXM	Aradu.81LXC	protein CHUP1%2C chloroplastic-like isoform X6 [Glycine max]
Araip.G3EM2	Aradu.92MYK	Soluble diacylglycerol acyltransferase n%3D2 Tax%3DArachis hypogaea RepID%3DQ2KP14_ARAHY%3B IPR002023 (NADH-quinone oxidoreductase subunit E-like)%2C IPR012336 (Thioredoxin-like fold)%3B GO:0016491 (oxidoreductase activity)%2C GO:0055114 (oxidation-reduction process)
Araip.ICG5Y	Aradu.JM51G	chromodomain-helicase-DNA-binding protein 1-like isoform X2 [Glycine max]%3B IPR000330 (SNF2-related)%2C IPR001650 (Helicase%2C C-terminal)%2C IPR027417 (P-loop containing nucleoside triphosphate hydrolase)%3B GO:0003676 (nucleic acid binding)%2C GO:0003677 (DNA binding)%2C GO:0004386 (helicase activity)%2C GO:0005524 (ATP binding)
Araip.485LJ	Aradu.37C4I	aspartic proteinase A1%3B IPR001461 (Aspartic peptidase)%2C IPR011001 (Saposin-like)%2C IPR021109 (Aspartic peptidase domain)%3B GO:0004190 (aspartic-type endopeptidase activity)%2C GO:0006508 (proteolysis)%2C GO:0006629 (lipid metabolic process)
Araip.UM7ZN	Aradu.R2RMR	F-box protein
Araip.T3X46	Aradu.ZZD53	CMP/dCMP deaminase zinc-binding protein n%3D7 Tax%3DClostridium thermocellum RepID%3DA3DID8_CLOTH%3B IPR016193 (Cytidine deaminase-like)%3B GO:0003824 (catalytic activity)%2C GO:0008270 (zinc ion binding)%2C GO:0016787 (hydrolase activity)
Araip.FS8NF	Aradu.AV7V5	chromatin structure-remodeling complex protein BSH%3B IPR006939 (SNF5/SMARCB1/INI1)%3B GO:0000228 (nuclear chromosome)%2C GO:0006338 (chromatin remodeling)
Araip.C7PJE	Aradu.P33NE	indole-3-acetic acid inducible 31%3B IPR003311 (AUX/IAA protein)%3B GO:0005634 (nucleus)
Araip.97TWR	Aradu.G09L8	protein notum homolog isoform X1 [Glycine max]%3B IPR004963 (Protein notum homologue)
Araip.D2MPV	Aradu.HD2NG	probable peptide/nitrate transporter [Glycine max]%3B IPR000109 (Proton-dependent oligopeptide transporter family)%2C IPR002591 (Type I phosphodiesterase/nucleotide pyrophosphatase/phosphate transferase)%2C IPR016196 (Major facilitator superfamily domain%2C general substrate transporter)%3B GO:0003824 (catalytic activity)%2C GO:0005215 (transporter activity)%2C GO:0006810 (transport)%2C GO:000815…
Araip.HH13B	Aradu.W8JHF	RHOMBOID-like protein 14%3B IPR001876 (Zinc finger%2C RanBP2-type)%2C IPR022764 (Peptidase S54%2C rhomboid domain)%3B GO:0004252 (serine-type endopeptidase activity)%2C GO:0008270 (zinc ion binding)%2C GO:0016021 (integral component of membrane)
Araip.8VU19	Aradu.BX9V6	cation/H+ exchanger 19%3B IPR006153 (Cation/H+ exchanger)%3B GO:0006812 (cation transport)%2C GO:0015299 (solute:hydrogen antiporter activity)%2C GO:0016021 (integral component of membrane)%2C GO:0055085 (transmembrane transport)
Araip.YBY9J	Aradu.YC3N7	Transmembrane proteins 14C%3B IPR005349 (Uncharacterised protein family UPF0136%2C Transmembrane)%3B GO:0016020 (membrane)
Araip.H94QL	Aradu.33VZ6	TIFY domain/Divergent CCT motif family protein%3B IPR010399 (Tify)%2C IPR018467 (CO/COL/TOC1%2C conserved site)
Araip.KS63Q	Aradu.U2NUZ	F-box/ankyrin repeat protein SKIP35-like isoform X2 [Glycine max]%3B IPR020683 (Ankyrin repeat-containing domain)
Araip.363DR	Aradu.VY9WF	type I inositol-1%2C4%2C5-trisphosphate 5-phosphatase%3B IPR005135 (Endonuclease/exonuclease/phosphatase)%2C IPR008962 (PapD-like)%2C IPR015943 (WD40/YVTN repeat-like-containing domain)%3B GO:0005515 (protein binding)%2C GO:0046856 (phosphatidylinositol dephosphorylation)
Araip.HZ0DX	Aradu.HX26W	chloroplast outer envelope protein 37
Araip.MF9Y9	Aradu.CPE13	unknown protein%3B LOCATED IN: chloroplast
Araip.9Z2FL	Aradu.20BN3	Cox19 family protein (CHCH motif)%3B IPR009069 (Cysteine alpha-hairpin motif superfamily)
Araip.AB0RD	Aradu.019PN	FAD dependent oxidoreductase n%3D1 Tax%3DCyanothece sp. (strain PCC 7424) RepID%3DB7KCG8_CYAP7
Araip.NG9G9	Aradu.76YTI	FAD dependent oxidoreductase n%3D1 Tax%3DCyanothece sp. (strain PCC 7424) RepID%3DB7KCG8_CYAP7
Araip.0QE02	Aradu.3N4WU	Acyl-CoA N-acyltransferase isoform 1 n%3D2 Tax%3DTheobroma cacao RepID%3DUPI00042B7C11%3B IPR007434 (Protein of unknown function DUF482)
Araip.7E7XY	Aradu.2R2WH	mitotic spindle assembly checkpoint protein%2C putative%3B IPR008672 (Spindle assembly checkpoint component Mad1)%3B GO:0007094 (mitotic spindle assembly checkpoint)
Araip.RZ756	Aradu.A058G	peptide transporter 1%3B IPR000109 (Proton-dependent oligopeptide transporter family)%2C IPR016196 (Major facilitator superfamily domain%2C general substrate transporter)%3B GO:0005215 (transporter activity)%2C GO:0006810 (transport)%2C GO:0016020 (membrane)
Araip.YTZ7H	Aradu.C0R7D	nucleic acid binding%3B RNA binding%3B IPR002999 (Tudor domain)%2C IPR010304 (Survival motor neuron)%3B GO:0003723 (RNA binding)%2C GO:0005634 (nucleus)%2C GO:0005737 (cytoplasm)%2C GO:0006397 (mRNA processing)
Araip.DKG32	Aradu.LQL2B	Myb/SANT-like DNA-binding domain protein%3B IPR024752 (Myb/SANT-like domain)
Araip.JHU7J	Aradu.0992L	cullin-associated NEDD8-dissociated protein%3B IPR016024 (Armadillo-type fold)%3B GO:0005488 (binding)
Araip.PT4G7	Aradu.2S5VQ	UPF0420 C16orf58-like protein%3B IPR006968 (Vitamin B6 photo-protection and homoeostasis)
Araip.MJY5K	Aradu.IU972	n%3D1 Tax%3DOryza sativa subsp. japonica RepID%3DQ7X8F3_ORYSJ
Araip.5J5X2	Aradu.RJ582	2-C-methyl-D-erythritol 4-phosphate cytidylyltransferase%3B IPR001228 (2-C-methyl-D-erythritol 4-phosphate cytidylyltransferase)%3B GO:0003824 (catalytic activity)%2C GO:0008299 (isoprenoid biosynthetic process)
Araip.3B3VN	Aradu.V1NXI	PHD finger protein ALFIN-LIKE 2-like [Glycine max]%3B IPR013083 (Zinc finger%2C RING/FYVE/PHD-type)%2C IPR021998 (Alfin)%3B GO:0005515 (protein binding)%2C GO:0008270 (zinc ion binding)%2C GO:0042393 (histone binding)
Araip.ZTF9F	Aradu.V2YDB	UDP-D-glucose/UDP-D-galactose 4-epimerase 1%3B IPR001509 (NAD-dependent epimerase/dehydratase)%2C IPR005886 (UDP-glucose 4-epimerase GalE)%2C IPR025308 (UDP-glucose 4-epimerase C-terminal domain)%3B GO:0003824 (catalytic activity)%2C GO:0003978 (UDP-glucose 4-epimerase activity)%2C GO:0006012 (galactose metabolic process)%2C GO:0044237 (cellular metabolic process)%2C GO:0050662 (coenzyme binding)
Araip.U9RGH	Aradu.13D06	NAC domain containing protein 35%3B IPR003441 (NAC domain)%3B GO:0003677 (DNA binding)
Araip.P0CER	Aradu.VSQ1I	uncharacterized protein LOC100804585 isoform X1 [Glycine max]%3B IPR010298 (Protein of unknown function DUF901)
Araip.ZG914	Aradu.V3C05	homeobox/lipid-binding domain protein%3B IPR002913 (START domain)%2C IPR023393 (START-like domain)%3B GO:0008289 (lipid binding)
Araip.84TK2	Aradu.DZ58R	Protein kinase superfamily protein%3B IPR011009 (Protein kinase-like domain)%2C IPR013320 (Concanavalin A-like lectin/glucanase%2C subgroup)%3B GO:0004672 (protein kinase activity)%2C GO:0005524 (ATP binding)%2C GO:0006468 (protein phosphorylation)
Araip.Q3KHN	Aradu.EK5R9	Glutathione S-transferase family protein%3B IPR005955 (Maleylacetoacetate isomerase)%2C IPR010987 (Glutathione S-transferase%2C C-terminal-like)%2C IPR012336 (Thioredoxin-like fold)%3B GO:0003824 (catalytic activity)%2C GO:0005515 (protein binding)%2C GO:0005737 (cytoplasm)%2C GO:0009072 (aromatic amino acid family metabolic process)
Araip.LM9A4	Aradu.GH6V7	endo-1%2C4-beta-glucanase%3B IPR001701 (Glycoside hydrolase%2C family 9)%2C IPR008928 (Six-hairpin glycosidase-like)%3B GO:0003824 (catalytic activity)%2C GO:0005975 (carbohydrate metabolic process)
Araip.B0DA9	Aradu.2H96K	endo-1%2C4-beta-glucanase%3B IPR001701 (Glycoside hydrolase%2C family 9)%2C IPR008928 (Six-hairpin glycosidase-like)%3B GO:0003824 (catalytic activity)%2C GO:0005975 (carbohydrate metabolic process)
Araip.19CBQ	Aradu.F40AG	SNARE associated Golgi protein family%3B IPR015414 (SNARE associated Golgi protein)
Araip.W43MJ	Aradu.15B5T	sodium hydrogen exchanger 5%3B IPR006153 (Cation/H+ exchanger)%2C IPR018422 (Cation/H+ exchanger%2C CPA1 family)%3B GO:0006812 (cation transport)%2C GO:0006814 (sodium ion transport)%2C GO:0006885 (regulation of pH)%2C GO:0015299 (solute:hydrogen antiporter activity)%2C GO:0015385 (sodium:hydrogen antiporter activity)%2C GO:0016021 (integral component of membrane)%2C GO:0055085 (transmembrane tra…
Araip.V29R6	Aradu.QH4HY	alpha/beta hydrolase domain-containing protein 13-like [Glycine max]
Araip.L0YAL	Aradu.V0F31	myb family transcription factor APL-like isoform X3 [Glycine max]%3B IPR009057 (Homeodomain-like)%2C IPR025756 (MYB-CC type transcription factor%2C LHEQLE-containing domain)%3B GO:0003677 (DNA binding)%2C GO:0003682 (chromatin binding)
Araip.ST976	Aradu.Y12MD	probable galacturonosyltransferase 4-like [Glycine max]%3B IPR002495 (Glycosyl transferase%2C family 8)
Araip.N8SC0	Aradu.V8XAP	subtilisin-like serine protease 2%3B IPR015500 (Peptidase S8%2C subtilisin-related)%3B GO:0004252 (serine-type endopeptidase activity)%2C GO:0006508 (proteolysis)%2C GO:0042802 (identical protein binding)%2C GO:0043086 (negative regulation of catalytic activity)
Araip.IWA7R	Aradu.WJ709	phosphofructokinase 2%3B IPR000023 (Phosphofructokinase domain)%2C IPR012004 (Pyrophosphate-dependent phosphofructokinase TP0108)%2C IPR022953 (Phosphofructokinase)%3B GO:0003872 (6-phosphofructokinase activity)%2C GO:0005524 (ATP binding)%2C GO:0005945 (6-phosphofructokinase complex)%2C GO:0006002 (fructose 6-phosphate metabolic process)%2C GO:0006096 (glycolysis)
Araip.CW8LJ	Aradu.TK1NR	glucan endo-1%2C3-beta-glucosidase 5-like [Glycine max]%3B IPR000490 (Glycoside hydrolase%2C family 17)%2C IPR012946 (X8)%2C IPR017853 (Glycoside hydrolase%2C superfamily)%3B GO:0005975 (carbohydrate metabolic process)
Araip.92STN	Aradu.HW921	calcineurin B-like 3%3B IPR011992 (EF-hand domain pair)%3B GO:0005509 (calcium ion binding)
Araip.YZ8C7	Aradu.DQQ0U	BTB/POZ domain-containing protein At5g47800-like isoform X1 [Glycine max]%3B IPR011333 (BTB/POZ fold)%2C IPR027356 (NPH3 domain)
Araip.8K93P	Aradu.AI3MM	C2 and GRAM domain-containing protein At1g03370-like [Glycine max]%3B IPR000008 (C2 domain)%3B GO:0005515 (protein binding)
Araip.FQ9GE	Aradu.A32HC	D6 protein kinase like 2%3B IPR011009 (Protein kinase-like domain)%2C IPR011993 (Pleckstrin homology-like domain)%3B GO:0004672 (protein kinase activity)%2C GO:0005524 (ATP binding)%2C GO:0006468 (protein phosphorylation)
Araip.GZX6T	Aradu.M0247	receptor-like protein kinase 2%3B IPR001611 (Leucine-rich repeat)%2C IPR003591 (Leucine-rich repeat%2C typical subtype)%3B GO:0005515 (protein binding)
Araip.ZB2QQ	Aradu.K3YEA	tetratricopeptide repeat protein 1-like isoform X1 [Glycine max]%3B IPR011990 (Tetratricopeptide-like helical)%3B GO:0005515 (protein binding)
Araip.A6Q3K	Aradu.Y8Q46	U-box domain-containing protein 35-like isoform X1 [Glycine max]%3B IPR014729 (Rossmann-like alpha/beta/alpha sandwich fold)%3B GO:0006950 (response to stress)
Araip.L9U3B	Aradu.R9S8R	phosphatidylinositol/phosphatidylcholine transfer protein SFH9-like [Glycine max]%3B IPR001251 (CRAL-TRIO domain)%2C IPR011074 (CRAL/TRIO%2C N-terminal domain)
Araip.Q7D64	Aradu.L6IIL	WEB family protein At1g12150-like [Glycine max]%3B IPR008545 (WEB family)
Araip.2PB8F	Aradu.NR2UV	probable acetyl-CoA acetyltransferase%2C cytosolic 2 isoform X3 [Glycine max]%3B IPR002155 (Thiolase)%2C IPR016039 (Thiolase-like)%3B GO:0003824 (catalytic activity)%2C GO:0008152 (metabolic process)
Araip.GV8BT	Aradu.HY1A1	Calcium-dependent lipid-binding (CaLB domain) family protein%3B IPR000008 (C2 domain)%3B GO:0005515 (protein binding)
Araip.7S8I3	Aradu.G9K9R	sister chromatid cohesion protein PDS5 homolog B-B-like [Glycine max]%3B IPR016024 (Armadillo-type fold)%3B GO:0005488 (binding)
Araip.E5NHA	Aradu.31RFE	nudix hydrolase homolog 2%3B IPR003293 (Nudix hydrolase 6-like)%3B GO:0016787 (hydrolase activity)
Araip.Z2CSM	Aradu.846E8	Pollen Ole e 1 allergen and extensin family protein%3B IPR006041 (Pollen Ole e 1 allergen/extensin)
Araip.L4GJ8	Aradu.7Z35Q	SNF1-related kinase regulatory subunit beta-2%3B IPR006828 (5-AMP-activated protein kinase%2C beta subunit%2C interaction domain)%2C IPR014756 (Immunoglobulin E-set)%3B GO:0005515 (protein binding)
Araip.GPN3I	Aradu.J92L5	oligopeptide transporter%3B IPR004813 (Oligopeptide transporter%2C OPT superfamily)%3B GO:0055085 (transmembrane transport)
Araip.GK5JR	Aradu.YMR36	Heavy metal transport/detoxification superfamily protein%3B IPR006121 (Heavy metal-associated domain%2C HMA)%3B GO:0030001 (metal ion transport)%2C GO:0046872 (metal ion binding)
Araip.XH9B3	Aradu.E2VTX	microtubule-associated proteins 70-5%3B IPR009768 (Microtubule-associated protein 70)%3B GO:0007010 (cytoskeleton organization)%2C GO:0008017 (microtubule binding)
Araip.R9REP	Aradu.Q0PGE	Outward rectifying potassium channel protein%3B IPR003280 (Two pore domain potassium channel)%2C IPR011992 (EF-hand domain pair)%3B GO:0005267 (potassium channel activity)%2C GO:0005509 (calcium ion binding)%2C GO:0016020 (membrane)%2C GO:0071805 (potassium ion transmembrane transport)
Araip.08T0E	Aradu.B74ZD	uncharacterized protein LOC100792919 isoform X4 [Glycine max]
Araip.11WF7	Aradu.K51ZU	Cytochrome P450 superfamily protein%3B IPR001128 (Cytochrome P450)%3B GO:0005506 (iron ion binding)%2C GO:0020037 (heme binding)%2C GO:0055114 (oxidation-reduction process)
Araip.PV20X	Aradu.X7ZD5	Cytochrome P450 superfamily protein%3B IPR001128 (Cytochrome P450)%3B GO:0005506 (iron ion binding)%2C GO:0020037 (heme binding)%2C GO:0055114 (oxidation-reduction process)
Araip.I1EY6	Aradu.8GS2N	CASP-like protein RCOM_0864260-like [Glycine max]%3B IPR006702 (Uncharacterised protein family UPF0497%2C trans-membrane plant)
Araip.C3KCW	Aradu.9L3AL	glucan endo-1%2C3-beta-glucosidase 12-like [Glycine max]%3B IPR012946 (X8)
Araip.W4YJD	Aradu.TY35U	Membrane transporter D1 n%3D3 Tax%3DAndropogoneae RepID%3DB6U4Q3_MAIZE%3B IPR005828 (General substrate transporter)%2C IPR016196 (Major facilitator superfamily domain%2C general substrate transporter)%3B GO:0016020 (membrane)%2C GO:0016021 (integral component of membrane)%2C GO:0022857 (transmembrane transporter activity)%2C GO:0022891 (substrate-specific transmembrane transporter activity)%2C GO…
Araip.CFV2T	Aradu.GE3P8	Auxin-responsive family protein%3B IPR004877 (Cytochrome b561%2C eukaryote)%2C IPR005018 (DOMON domain)%2C IPR017214 (Uncharacterised conserved protein UCP037471)%3B GO:0016021 (integral component of membrane)
Araip.N3JDF	Aradu.KYQ8M	Inositol monophosphatase family protein%3B IPR000760 (Inositol monophosphatase)%3B GO:0046854 (phosphatidylinositol phosphorylation)
Araip.ZVT8T	Aradu.0VP5J	Mo25 family protein%3B IPR013878 (Mo25-like)%3B GO:0005488 (binding)
Araip.G1K2Q	Aradu.GBR6V	cysteine proteinase inhibitor 1 [Glycine max]%3B IPR000010 (Proteinase inhibitor I25%2C cystatin)%2C IPR027214 (Cystatin)%3B GO:0004869 (cysteine-type endopeptidase inhibitor activity)
Araip.ASB4R	Aradu.SN0JN	tonoplast dicarboxylate transporter%3B IPR001898 (Sodium/sulphate symporter)%3B GO:0005215 (transporter activity)%2C GO:0006814 (sodium ion transport)%2C GO:0016020 (membrane)%2C GO:0055085 (transmembrane transport)
Araip.0E8VY	Aradu.NQ8H0	F-box family protein%3B IPR001810 (F-box domain)%2C IPR015916 (Galactose oxidase%2C beta-propeller)%2C IPR017451 (F-box associated interaction domain)%3B GO:0005515 (protein binding)
Araip.QH6X0	Aradu.70V4M	ubiquitin protein ligase 5%3B IPR000569 (HECT)%2C IPR000626 (Ubiquitin-like)%2C IPR019956 (Ubiquitin)%3B GO:0004842 (ubiquitin-protein ligase activity)%2C GO:0005515 (protein binding)
Araip.82XGB	Aradu.4M8RF	SWIB/MDM2 domain superfamily protein%3B IPR003121 (SWIB/MDM2 domain)%2C IPR009057 (Homeodomain-like)%2C IPR014876 (DEK%2C C-terminal)%3B GO:0003677 (DNA binding)%2C GO:0005515 (protein binding)
Araip.U73BJ	Aradu.9G0UZ	unknown protein%3B Has 30201 Blast hits to 17322 proteins in 780 species: Archae - 12%3B Bacteria - 1396%3B Metazoa - 17338%3B Fungi - 3422%3B Plants - 5037%3B Viruses - 0%3B Other Eukaryotes - 2996 (source: NCBI BLink).
Araip.LVV0R	Aradu.U0JD3	Unknown protein
Araip.Q779B	Aradu.LT240	Protein kinase superfamily protein%3B IPR011009 (Protein kinase-like domain)%3B GO:0004672 (protein kinase activity)%2C GO:0005524 (ATP binding)%2C GO:0006468 (protein phosphorylation)
Araip.0L4G2	Aradu.A0ESY	NAD(P)-binding Rossmann-fold superfamily protein%3B IPR002347 (Glucose/ribitol dehydrogenase)%3B GO:0008152 (metabolic process)%2C GO:0016491 (oxidoreductase activity)
Araip.X1FMY	Aradu.SLK9Y	calcium-binding EF hand protein%3B IPR000261 (EPS15 homology (EH))%2C IPR001401 (Dynamin%2C GTPase domain)%2C IPR011992 (EF-hand domain pair)%2C IPR027417 (P-loop containing nucleoside triphosphate hydrolase)%3B GO:0003924 (GTPase activity)%2C GO:0005509 (calcium ion binding)%2C GO:0005515 (protein binding)%2C GO:0005525 (GTP binding)
Araip.BZ0SY	Aradu.UB2GG	RPM1 interacting protein 4%3B IPR008700 (Pathogenic type III effector avirulence factor Avr cleavage site)
Araip.L5XGY	Aradu.3I0JC	Tyrosine phosphatase family protein%3B IPR004861 (Protein-tyrosine phosphatase%2C SIW14-like)%3B GO:0004725 (protein tyrosine phosphatase activity)
Araip.VW0QI	Aradu.CV82P	1-aminocyclopropane-1-carboxylate oxidase%3B IPR005123 (Oxoglutarate/iron-dependent dioxygenase)%2C IPR026992 (Non-haem dioxygenase N-terminal domain)%2C IPR027443 (Isopenicillin N synthase-like)%3B GO:0016491 (oxidoreductase activity)%2C GO:0055114 (oxidation-reduction process)
Araip.Q5RAQ	Aradu.SJK47	diphosphate--fructose-6-phosphate 1-phosphotransferase n%3D1 Tax%3DProteiniphilum acetatigenes RepID%3DUPI0003652DBE%3B IPR000023 (Phosphofructokinase domain)%2C IPR011183 (Pyrophosphate-dependent phosphofructokinase PfpB)%2C IPR022953 (Phosphofructokinase)%3B GO:0003872 (6-phosphofructokinase activity)%2C GO:0005524 (ATP binding)%2C GO:0005945 (6-phosphofructokinase complex)%2C GO:0006002 (fruct…
Araip.B110E	Aradu.672VX	UBX domain-containing protein%3B IPR001012 (UBX domain)%2C IPR012989 (SEP domain)%3B GO:0005515 (protein binding)
Araip.L12RP	Aradu.I940M	homeobox protein knotted-1-like 2-like [Glycine max]%3B IPR005539 (ELK)%2C IPR005540 (KNOX1)%2C IPR005541 (KNOX2)%2C IPR009057 (Homeodomain-like)%3B GO:0003677 (DNA binding)%2C GO:0003700 (sequence-specific DNA binding transcription factor activity)%2C GO:0005634 (nucleus)%2C GO:0043565 (sequence-specific DNA binding)
Araip.60HFL	Aradu.6UQ9U	subtilisin-like serine protease 3%3B IPR015500 (Peptidase S8%2C subtilisin-related)%3B GO:0004252 (serine-type endopeptidase activity)%2C GO:0006508 (proteolysis)%2C GO:0042802 (identical protein binding)%2C GO:0043086 (negative regulation of catalytic activity)
Araip.E50JE	Aradu.YZ6Q1	uncharacterized protein At1g04910-like [Glycine max]%3B IPR019378 (GDP-fucose protein O-fucosyltransferase)
Araip.L3K21	Aradu.L1J51	ERD (early-responsive to dehydration stress) family protein%3B IPR003864 (Domain of unknown function DUF221)%2C IPR027815 (Domain of unknown function DUF4463)%3B GO:0016020 (membrane)
Araip.W6LCH	Aradu.PQ2ZZ	ATP binding%3B valine-tRNA ligases%3B aminoacyl-tRNA ligases%3B nucleotide binding%3B ATP binding%3B aminoacyl-tRNA ligases%3B IPR002302 (Leucine-tRNA ligase)%2C IPR009080 (Aminoacyl-tRNA synthetase%2C class 1a%2C anticodon-binding)%3B GO:0000166 (nucleotide binding)%2C GO:0002161 (aminoacyl-tRNA editing activity)%2C GO:0004812 (aminoacyl-tRNA ligase activity)%2C GO:0004823 (leucine-tRNA ligase a…
Araip.HP9ZJ	Aradu.MW13W	Auxin-responsive family protein%3B IPR006593 (Cytochrome b561/ferric reductase transmembrane)
Araip.0Q5CU	Aradu.SQ2QT	Pectate lyase family protein%3B IPR011050 (Pectin lyase fold/virulence factor)%2C IPR018082 (AmbAllergen)
Araip.YJ489	Aradu.UJJ9I	aspartyl/glutamyl-tRNA(Asn/Gln) amidotransferase subunit C%3B IPR003837 (Aspartyl/glutamyl-tRNA(Asn/Gln) amidotransferase%2C C subunit)%3B GO:0006450 (regulation of translational fidelity)
Araip.YH2FD	Aradu.DD3VV	Pentatricopeptide repeat (PPR) superfamily protein%3B IPR002885 (Pentatricopeptide repeat)%2C IPR011990 (Tetratricopeptide-like helical)%3B GO:0005515 (protein binding)
Araip.MJ8I2	Aradu.GI8Z2	WRKY family transcription factor%3B IPR003657 (DNA-binding WRKY)%3B GO:0003700 (sequence-specific DNA binding transcription factor activity)%2C GO:0043565 (sequence-specific DNA binding)
Araip.PFR0R	Aradu.K4NXS	aspartic proteinase A1%3B IPR001461 (Aspartic peptidase)%2C IPR011001 (Saposin-like)%2C IPR021109 (Aspartic peptidase domain)%3B GO:0004190 (aspartic-type endopeptidase activity)%2C GO:0006508 (proteolysis)%2C GO:0006629 (lipid metabolic process)
Araip.SH208	Aradu.891AV	mitogen-activated protein kinase kinase kinase 20%3B IPR011009 (Protein kinase-like domain)
Araip.DJU8S	Aradu.L9IYH	B-cell receptor-associated 31-like%3B IPR008417 (B-cell receptor-associated protein 29/31)%3B GO:0005783 (endoplasmic reticulum)%2C GO:0006886 (intracellular protein transport)%2C GO:0016021 (integral component of membrane)
Araip.B6U37	Aradu.2P1ME	unknown protein%3B LOCATED IN: chloroplast%3B EXPRESSED IN: 23 plant structures%3B EXPRESSED DURING: 15 growth stages%3B Has 30 Blast hits to 30 proteins in 13 species: Archae - 0%3B Bacteria - 0%3B Metazoa - 0%3B Fungi - 0%3B Plants - 30%3B Viruses - 0%3B Other Eukaryotes - 0 (source: NCBI BLink).
Araip.X44C7	Aradu.DNJ9W	U3 small nucleolar RNA-associated protein 6 homolog [Glycine max]%3B IPR011990 (Tetratricopeptide-like helical)%2C IPR013949 (U3 small nucleolar RNA-associated protein 6)%3B GO:0005515 (protein binding)%2C GO:0005622 (intracellular)%2C GO:0006396 (RNA processing)
Araip.GX3JF	Aradu.T00FF	L-ascorbate oxidase homolog [Glycine max]%3B IPR008972 (Cupredoxin)%3B GO:0005507 (copper ion binding)%2C GO:0016491 (oxidoreductase activity)%2C GO:0055114 (oxidation-reduction process)
Araip.XT5HV	Aradu.BHB13	endonuclease/exonuclease/phosphatase family protein%3B IPR005135 (Endonuclease/exonuclease/phosphatase)
Araip.KHA6T	Aradu.VIE1Z	putative lactoylglutathione lyase-like isoform X2 [Glycine max]%3B IPR004360 (Glyoxalase/fosfomycin resistance/dioxygenase domain)%2C IPR004361 (Glyoxalase I)%3B GO:0004462 (lactoylglutathione lyase activity)%2C GO:0046872 (metal ion binding)
Araip.EBH0J	Aradu.8479S	arogenate dehydratase 1%3B IPR001086 (Prephenate dehydratase)%2C IPR002912 (ACT domain)%3B GO:0004664 (prephenate dehydratase activity)%2C GO:0008152 (metabolic process)%2C GO:0009094 (L-phenylalanine biosynthetic process)%2C GO:0016597 (amino acid binding)
Araip.P1A7T	Aradu.E6YUV	Unknown protein
Araip.GDW3P	Aradu.C87QT	Ankyrin repeat family protein%3B IPR020683 (Ankyrin repeat-containing domain)%2C IPR021832 (Ankyrin repeat domain-containing protein 13)%3B GO:0005515 (protein binding)
Araip.R0RLC	Aradu.G3S98	AUTOPHAGY 8E%3B IPR004241 (Autophagy protein Atg8 ubiquitin like)
Araip.FA9IV	Aradu.EGG67	Galactosyltransferase family protein%3B IPR002659 (Glycosyl transferase%2C family 31)%2C IPR025298 (Domain of unknown function DUF4094)%3B GO:0006486 (protein glycosylation)%2C GO:0008378 (galactosyltransferase activity)%2C GO:0016020 (membrane)
Araip.W78MR	Aradu.7JR06	uncharacterized protein LOC100818470 isoform X1 [Glycine max]
Araip.RX3N3	Aradu.5JX5D	Pentatricopeptide repeat (PPR) superfamily protein%3B IPR002885 (Pentatricopeptide repeat)%2C IPR011990 (Tetratricopeptide-like helical)%2C IPR023214 (HAD-like domain)%3B GO:0005515 (protein binding)
Araip.68K5U	Aradu.M8CZU	starch synthase 3%3B IPR001296 (Glycosyl transferase%2C family 1)%2C IPR005085 (Carbohydrate binding module family 25)%2C IPR013534 (Starch synthase%2C catalytic domain)%3B GO:0009058 (biosynthetic process)%2C GO:2001070 (starch binding)
Araip.P3GYJ	Aradu.0Z3MY	phosphoribosylaminoimidazole-succinocarboxamide synthase%3B IPR001636 (Phosphoribosylaminoimidazole-succinocarboxamide synthase)%3B GO:0004639 (phosphoribosylaminoimidazolesuccinocarboxamide synthase activity)%2C GO:0005524 (ATP binding)%2C GO:0006164 (purine nucleotide biosynthetic process)
Araip.872NE	Aradu.LNV6X	Glutathione S-transferase family protein%3B IPR010987 (Glutathione S-transferase%2C C-terminal-like)%2C IPR012336 (Thioredoxin-like fold)%3B GO:0005515 (protein binding)
Araip.V99DX	Aradu.RQ5UT	tRNA wybutosine-synthesizing protein 2/3/4-like [Glycine max]%3B IPR003402 (tRNA transferase Trm5/Tyw2)%2C IPR003827 (tRNA wybutosine-synthesizing protein)%2C IPR015915 (Kelch-type beta propeller)%3B GO:0005515 (protein binding)%2C GO:0016740 (transferase activity)
Araip.Z1F3X	Aradu.DAV01	Peroxidase superfamily protein%3B IPR010255 (Haem peroxidase)%3B GO:0004601 (peroxidase activity)%2C GO:0006979 (response to oxidative stress)%2C GO:0020037 (heme binding)%2C GO:0055114 (oxidation-reduction process)
Araip.DF1HE	Aradu.ZW925	uncharacterized protein LOC102665389 [Glycine max]
Araip.EL16E	Aradu.BUU8X	uncharacterized protein At5g41620-like [Glycine max]
Araip.NP2I4	Aradu.3J46P	RNA-binding protein 42-like [Glycine max]%3B IPR012677 (Nucleotide-binding%2C alpha-beta plait)%3B GO:0000166 (nucleotide binding)%2C GO:0003676 (nucleic acid binding)
Araip.2N0IM	Aradu.P23GL	abnormal spindle-like microcephaly-associated protein homolog isoform X4 [Glycine max]
Araip.V660H	Aradu.7BI0U	tobamovirus multiplication 1%3B IPR009457 (Domain of unknown function DUF1084)
Araip.2T4WR	Aradu.J4Z1M	cardiolipin synthase%3B IPR000462 (CDP-alcohol phosphatidyltransferase)%3B GO:0008654 (phospholipid biosynthetic process)%2C GO:0016020 (membrane)
Araip.JI98T	Aradu.DN043	Calcium-independent phospholipase A2-gamma n%3D1 Tax%3DMedicago truncatula RepID%3DG7JI15_MEDTR%3B IPR003591 (Leucine-rich repeat%2C typical subtype)%2C IPR016024 (Armadillo-type fold)%2C IPR016035 (Acyl transferase/acyl hydrolase/lysophospholipase)%2C IPR025875 (Leucine rich repeat 4)%3B GO:0005488 (binding)%2C GO:0005515 (protein binding)%2C GO:0006629 (lipid metabolic process)%2C GO:0008152 (m…
Araip.HX0P8	Aradu.19TQA	adenosine/AMP deaminase%3B IPR001365 (Adenosine/AMP deaminase domain)%3B GO:0019239 (deaminase activity)
Araip.LT700	Aradu.W7CVG	beta glucosidase 46%3B IPR001360 (Glycoside hydrolase%2C family 1)%2C IPR017853 (Glycoside hydrolase%2C superfamily)%3B GO:0005975 (carbohydrate metabolic process)
Araip.XWA9Y	Aradu.MYS8G	beta-glucosidase 47-like [Glycine max]%3B IPR001360 (Glycoside hydrolase%2C family 1)%2C IPR004696 (Triose phosphate/phosphoenolpyruvate translocator)%2C IPR004853 (Triose-phosphate transporter domain)%2C IPR017853 (Glycoside hydrolase%2C superfamily)%3B GO:0005215 (transporter activity)%2C GO:0005975 (carbohydrate metabolic process)%2C GO:0006810 (transport)%2C GO:0016020 (membrane)%2C GO:001602…
Araip.I3Z8V	Aradu.3TM2J	receptor-like protein kinase 2%3B IPR003591 (Leucine-rich repeat%2C typical subtype)%2C IPR011009 (Protein kinase-like domain)%2C IPR013210 (Leucine-rich repeat-containing N-terminal%2C type 2)%2C IPR013320 (Concanavalin A-like lectin/glucanase%2C subgroup)%3B GO:0004672 (protein kinase activity)%2C GO:0005524 (ATP binding)%2C GO:0006468 (protein phosphorylation)
Araip.D7SMJ	Aradu.C70ST	receptor-like protein kinase 2%3B IPR001611 (Leucine-rich repeat)%2C IPR003591 (Leucine-rich repeat%2C typical subtype)%2C IPR011009 (Protein kinase-like domain)%2C IPR013210 (Leucine-rich repeat-containing N-terminal%2C type 2)%2C IPR013320 (Concanavalin A-like lectin/glucanase%2C subgroup)%3B GO:0004672 (protein kinase activity)%2C GO:0005515 (protein binding)%2C GO:0005524 (ATP binding)%2C GO:…
Araip.2D5JR	Aradu.F8ZRN	Glucose-1-phosphate adenylyltransferase family protein%3B IPR011831 (Glucose-1-phosphate adenylyltransferase)%3B GO:0005978 (glycogen biosynthetic process)%2C GO:0008878 (glucose-1-phosphate adenylyltransferase activity)%2C GO:0009058 (biosynthetic process)%2C GO:0016779 (nucleotidyltransferase activity)
Araip.7X70M	Aradu.D51RM	DEAD-box ATP-dependent RNA helicase%3B IPR001650 (Helicase%2C C-terminal)%2C IPR014001 (Helicase%2C superfamily 1/2%2C ATP-binding domain)%2C IPR027417 (P-loop containing nucleoside triphosphate hydrolase)%3B GO:0003676 (nucleic acid binding)%2C GO:0004386 (helicase activity)%2C GO:0005524 (ATP binding)%2C GO:0008026 (ATP-dependent helicase activity)
Araip.YH2MG	Aradu.Y0GMD	E3 ubiquitin-protein ligase RHF2A-like [Glycine max]
Araip.H76K9	Aradu.64BNM	short-chain dehydrogenase-reductase B%3B IPR002347 (Glucose/ribitol dehydrogenase)%3B GO:0008152 (metabolic process)%2C GO:0016491 (oxidoreductase activity)
Araip.XEC0N	Aradu.F4EPB	uncharacterized protein LOC100800379 isoform X1 [Glycine max]
Araip.WNH0S	Aradu.84U8V	protein YLS7-like [Glycine max]%3B IPR025846 (PMR5 N-terminal domain)%2C IPR026057 (PC-Esterase)
Araip.ZX8HU	Aradu.04RDY	Aluminium induced protein with YGL and LRDR motifs%3B IPR024286 (Domain of unknown function DUF3700)
Araip.1H1H0	Aradu.CT2LH	dual specificity protein phosphatase 1%3B IPR000340 (Dual specificity phosphatase%2C catalytic domain)%2C IPR020422 (Dual specificity phosphatase%2C subgroup%2C catalytic domain)%2C IPR024950 (Dual specificity phosphatase)%3B GO:0006470 (protein dephosphorylation)%2C GO:0008138 (protein tyrosine/serine/threonine phosphatase activity)
Araip.D6WDG	Aradu.7Y76M	Heavy metal transport/detoxification superfamily protein%3B IPR006121 (Heavy metal-associated domain%2C HMA)%3B GO:0030001 (metal ion transport)%2C GO:0046872 (metal ion binding)
Araip.EJU9L	Aradu.Q1RM3	probable E3 ubiquitin-protein ligase LUL4-like [Glycine max]%3B IPR013083 (Zinc finger%2C RING/FYVE/PHD-type)%3B GO:0005515 (protein binding)%2C GO:0008270 (zinc ion binding)
Araip.MI2SQ	Aradu.R63XS	SNARE associated Golgi protein family%3B IPR015414 (SNARE associated Golgi protein)
Araip.ZZU03	Aradu.SA4HY	UPF0613 protein PB24D3.06c-like [Glycine max]%3B IPR013744 (Protein of unknown function DUF1749)
Araip.9U01V	Aradu.MD14G	CBS domain-containing protein with a domain of unknown function (DUF21)%3B IPR002550 (Domain of unknown function DUF21)
Araip.0C3W7	Aradu.SA27C	Ribosomal protein L34e superfamily protein%3B IPR008195 (Ribosomal protein L34Ae)%3B GO:0003735 (structural constituent of ribosome)%2C GO:0005622 (intracellular)%2C GO:0005840 (ribosome)%2C GO:0006412 (translation)
Araip.UX6GD	Aradu.0XH9I	mediator of RNA polymerase II transcription subunit 33A-like [Glycine max]
Araip.GY1A9	Aradu.S3DH3	ribonucleoside-diphosphate reductase small chain-like [Glycine max]%3B IPR000358 (Ribonucleotide reductase small subunit)%2C IPR009078 (Ferritin-like superfamily)%3B GO:0009186 (deoxyribonucleoside diphosphate metabolic process)%2C GO:0016491 (oxidoreductase activity)%2C GO:0055114 (oxidation-reduction process)
Araip.AY6FQ	Aradu.KN7EE	endo-1%2C3%3B 1%2C4-beta-D-glucanase [Glycine max]%3B IPR002925 (Dienelactone hydrolase)%3B GO:0016787 (hydrolase activity)
Araip.GGJ75	Aradu.ZV7LR	endo-1%2C3%3B 1%2C4-beta-D-glucanase [Glycine max]%3B IPR002925 (Dienelactone hydrolase)%3B GO:0016787 (hydrolase activity)
Araip.MA9F1	Aradu.G8GYX	ribosomal protein S15A%3B IPR000630 (Ribosomal protein S8)%3B GO:0003735 (structural constituent of ribosome)%2C GO:0005840 (ribosome)%2C GO:0006412 (translation)
Araip.Y7IQI	Aradu.B41M6	Protein kinase superfamily protein%3B IPR011009 (Protein kinase-like domain)%3B GO:0004672 (protein kinase activity)%2C GO:0005524 (ATP binding)%2C GO:0006468 (protein phosphorylation)
Araip.RL90M	Aradu.7X8FI	ARM repeat superfamily protein%3B IPR016024 (Armadillo-type fold)%3B GO:0005488 (binding)
Araip.HB9KC	Aradu.5NW8W	alpha/beta hydrolase domain-containing protein 13-like [Glycine max]
Araip.26B5V	Aradu.NCJ0H	Copper amine oxidase family protein%3B IPR000269 (Copper amine oxidase)%3B GO:0005507 (copper ion binding)%2C GO:0008131 (primary amine oxidase activity)%2C GO:0009308 (amine metabolic process)%2C GO:0048038 (quinone binding)%2C GO:0055114 (oxidation-reduction process)
Araip.SH3RA	Aradu.I1DFV	Bax inhibitor-1 family protein%3B IPR006214 (Bax inhibitor 1-related)
Araip.10FU5	Aradu.15BNX	F-box/LRR protein%3B IPR001810 (F-box domain)%2C IPR006553 (Leucine-rich repeat%2C cysteine-containing subtype)%3B GO:0005515 (protein binding)
Araip.HLG7R	Aradu.HJ5GZ	DNA repair helicase XPB1-like isoform X2 [Glycine max]
Araip.QLL2I	Aradu.ZM4HW	clathrin adaptor complexes medium subunit family protein%3B IPR028565 (Mu homology domain)%3B GO:0005515 (protein binding)%2C GO:0006886 (intracellular protein transport)%2C GO:0016192 (vesicle-mediated transport)%2C GO:0030131 (clathrin adaptor complex)
Araip.D1KV2	Aradu.DSV3Z	putative E3 ubiquitin-protein ligase RF298-like isoform X1 [Glycine max]%3B IPR013083 (Zinc finger%2C RING/FYVE/PHD-type)
Araip.Q7UP3	Aradu.F8QAT	pyruvate orthophosphate dikinase%3B IPR001537 (tRNA/rRNA methyltransferase%2C SpoU type)%2C IPR010121 (Pyruvate%2C phosphate dikinase)%2C IPR015813 (Pyruvate/Phosphoenolpyruvate kinase-like domain)%3B GO:0003723 (RNA binding)%2C GO:0003824 (catalytic activity)%2C GO:0005524 (ATP binding)%2C GO:0006090 (pyruvate metabolic process)%2C GO:0006396 (RNA processing)%2C GO:0008173 (RNA methyltransferase…
Araip.3J7YT	Aradu.AZ9IW	uncharacterized protein At4g15545-like isoform X1 [Glycine max]
Araip.3E86P	Aradu.CCT0A	Protein kinase superfamily protein%3B IPR011009 (Protein kinase-like domain)%2C IPR013320 (Concanavalin A-like lectin/glucanase%2C subgroup)%3B GO:0004672 (protein kinase activity)%2C GO:0005524 (ATP binding)%2C GO:0006468 (protein phosphorylation)
Araip.26FIE	Aradu.MP8TG	prolyl 4-hydroxylase subunit alpha-1-like [Glycine max]%3B IPR003582 (ShKT domain)%2C IPR005123 (Oxoglutarate/iron-dependent dioxygenase)%2C IPR008207 (Signal transduction histidine kinase%2C phosphotransfer (Hpt) domain)%3B GO:0000160 (phosphorelay signal transduction system)%2C GO:0004871 (signal transducer activity)%2C GO:0005506 (iron ion binding)%2C GO:0016491 (oxidoreductase activity)%2C GO…
Araip.CF54H	Aradu.8Q9T1	inosine-uridine preferring nucleoside hydrolase family protein%3B IPR001910 (Inosine/uridine-preferring nucleoside hydrolase domain)%2C IPR023186 (Inosine/uridine-preferring nucleoside hydrolase)
Araip.21JG8	Aradu.B8L2Y	uncharacterized protein LOC100784672 [Glycine max]
Araip.J68AX	Aradu.55RDX	sugar transporter 1%3B IPR005828 (General substrate transporter)%2C IPR016196 (Major facilitator superfamily domain%2C general substrate transporter)%3B GO:0016020 (membrane)%2C GO:0016021 (integral component of membrane)%2C GO:0022857 (transmembrane transporter activity)%2C GO:0022891 (substrate-specific transmembrane transporter activity)%2C GO:0055085 (transmembrane transport)
Araip.59RAM	Aradu.T9461	serine/arginine-rich splicing factor 33 isoform 1 [Glycine max]%3B IPR012677 (Nucleotide-binding%2C alpha-beta plait)%3B GO:0000166 (nucleotide binding)%2C GO:0003676 (nucleic acid binding)
Araip.NL7BI	Aradu.TWP4N	1-deoxy-D-xylulose 5-phosphate synthase 1%3B IPR005477 (Deoxyxylulose-5-phosphate synthase)%2C IPR009014 (Transketolase%2C C-terminal/Pyruvate-ferredoxin oxidoreductase%2C domain II)%3B GO:0003824 (catalytic activity)%2C GO:0008152 (metabolic process)%2C GO:0008661 (1-deoxy-D-xylulose-5-phosphate synthase activity)%2C GO:0016114 (terpenoid biosynthetic process)
Araip.RCT1Q	Aradu.98FLM	Heavy metal transport/detoxification superfamily protein%3B IPR006121 (Heavy metal-associated domain%2C HMA)%3B GO:0030001 (metal ion transport)%2C GO:0046872 (metal ion binding)
Araip.R0C6X	Aradu.ZI2XT	Pentatricopeptide repeat (PPR) superfamily protein%3B IPR002885 (Pentatricopeptide repeat)%2C IPR011990 (Tetratricopeptide-like helical)%3B GO:0005515 (protein binding)
Araip.WD59I	Aradu.C1KH2	chromodomain-helicase-DNA-binding protein 1-like isoform X2 [Glycine max]%3B IPR000330 (SNF2-related)%2C IPR001650 (Helicase%2C C-terminal)%2C IPR014978 (Glutamine-Leucine-Glutamine%2C QLQ)%2C IPR027417 (P-loop containing nucleoside triphosphate hydrolase)%3B GO:0003676 (nucleic acid binding)%2C GO:0003677 (DNA binding)%2C GO:0004386 (helicase activity)%2C GO:0005524 (ATP binding)%2C GO:0005634 (…
Araip.PTL4T	Aradu.M9MA0	vesicle associated protein%3B IPR016763 (Vesicle-associated membrane protein)%3B GO:0005198 (structural molecule activity)
Araip.TT7Q9	Aradu.WEB9R	sodium hydrogen exchanger 2%3B IPR006153 (Cation/H+ exchanger)%2C IPR018422 (Cation/H+ exchanger%2C CPA1 family)%3B GO:0006812 (cation transport)%2C GO:0006814 (sodium ion transport)%2C GO:0006885 (regulation of pH)%2C GO:0015299 (solute:hydrogen antiporter activity)%2C GO:0015385 (sodium:hydrogen antiporter activity)%2C GO:0016021 (integral component of membrane)%2C GO:0055085 (transmembrane tra…
Araip.V9264	Aradu.8U2UA	uncharacterized protein LOC100807655 isoform X1 [Glycine max]%3B IPR001810 (F-box domain)%3B GO:0005515 (protein binding)
Araip.VL81T	Aradu.QYM4C	Uncharacterised protein family (UPF0497)%3B IPR006702 (Uncharacterised protein family UPF0497%2C trans-membrane plant)
Araip.UE9MA	Aradu.9G9GJ	Uncharacterised protein family (UPF0497)%3B IPR006702 (Uncharacterised protein family UPF0497%2C trans-membrane plant)
Araip.K4ZG6	Aradu.7R15V	germin-like protein 2%3B IPR001929 (Germin)%3B GO:0030145 (manganese ion binding)%2C GO:0045735 (nutrient reservoir activity)
Araip.ERC12	Aradu.5CF9R	basic helix loop helix (bHLH) DNA-binding family protein%3B IPR011598 (Myc-type%2C basic helix-loop-helix (bHLH) domain)%3B GO:0046983 (protein dimerization activity)
Araip.UWL42	Aradu.8H6VF	unknown protein
Araip.P4GTJ	Aradu.UD5FH	RING finger and CHY zinc finger protein%3B IPR004039 (Rubredoxin-type fold)%2C IPR008913 (Zinc finger%2C CHY-type)%2C IPR013083 (Zinc finger%2C RING/FYVE/PHD-type)%3B GO:0005515 (protein binding)%2C GO:0008270 (zinc ion binding)
Araip.P2CK0	Aradu.8QQ2G	acyl-CoA-binding domain-containing protein 4-like isoform X2 [Glycine max]%3B IPR015915 (Kelch-type beta propeller)%3B GO:0005515 (protein binding)
Araip.5PR6L	Aradu.96F9C	transcription termination factor%2C mitochondrial-like [Glycine max]%3B IPR003690 (Mitochodrial transcription termination factor-related)
Araip.KL8B7	Aradu.XUP5X	RING/U-box superfamily protein%3B IPR013083 (Zinc finger%2C RING/FYVE/PHD-type)%3B GO:0005515 (protein binding)%2C GO:0008270 (zinc ion binding)
Araip.Q6V99	Aradu.VK3QU	serine/threonine-protein phosphatase 2A regulatory subunit B%3B IPR011992 (EF-hand domain pair)%3B GO:0005509 (calcium ion binding)
Araip.F4UUL	Aradu.0BA0A	zinc finger CCCH domain protein%3B IPR000571 (Zinc finger%2C CCCH-type)%3B GO:0046872 (metal ion binding)
Araip.NA6EQ	Aradu.12NGZ	protein ALWAYS EARLY 3-like isoform X1 [Glycine max]%3B IPR009057 (Homeodomain-like)%2C IPR010561 (Protein LIN-9/Protein ALWAYS EARLY)%3B GO:0003677 (DNA binding)%2C GO:0003682 (chromatin binding)%2C GO:0007049 (cell cycle)%2C GO:0017053 (transcriptional repressor complex)
Araip.X4EHZ	Aradu.V0VX5	sucrose nonfermenting 4-like protein-like isoform X1 [Glycine max]%3B IPR000644 (CBS domain)%2C IPR014756 (Immunoglobulin E-set)%3B GO:0030554 (adenyl nucleotide binding)
Araip.FW2CL	Aradu.73S33	Pentatricopeptide repeat (PPR) superfamily protein%3B IPR002885 (Pentatricopeptide repeat)%2C IPR011990 (Tetratricopeptide-like helical)%3B GO:0005515 (protein binding)
Araip.69K1T	Aradu.BF125	probable 2-oxoglutarate/Fe(II)-dependent dioxygenase-like [Glycine max]%3B IPR005123 (Oxoglutarate/iron-dependent dioxygenase)%2C IPR026992 (Non-haem dioxygenase N-terminal domain)%2C IPR027443 (Isopenicillin N synthase-like)%3B GO:0016491 (oxidoreductase activity)%2C GO:0055114 (oxidation-reduction process)
Araip.MYV7D	Aradu.L6MX4	ubiquitin-protein ligase%2C cullin 4%3B IPR001373 (Cullin%2C N-terminal)%2C IPR011991 (Winged helix-turn-helix DNA-binding domain)%3B GO:0006511 (ubiquitin-dependent protein catabolic process)%2C GO:0031461 (cullin-RING ubiquitin ligase complex)%2C GO:0031625 (ubiquitin protein ligase binding)
Araip.FZ3D1	Aradu.EY5U3	E3 ubiquitin ligase SCF complex subunit SKP1/ASK1 family protein%3B IPR001232 (SKP1 component)%2C IPR001373 (Cullin%2C N-terminal)%3B GO:0006511 (ubiquitin-dependent protein catabolic process)%2C GO:0031461 (cullin-RING ubiquitin ligase complex)%2C GO:0031625 (ubiquitin protein ligase binding)
Araip.4XG15	Aradu.779UX	Transducin/WD40 repeat-like superfamily protein%3B IPR015943 (WD40/YVTN repeat-like-containing domain)%2C IPR020472 (G-protein beta WD-40 repeat)%3B GO:0005515 (protein binding)
Araip.JJ685	Aradu.2CQ5F	dentin sialophosphoprotein-like isoform X4 [Glycine max]%3B IPR009057 (Homeodomain-like)%3B GO:0003677 (DNA binding)
Araip.YL7AI	Aradu.34MDI	unknown protein%3B FUNCTIONS IN: molecular_function unknown%3B INVOLVED IN: N-terminal protein myristoylation%3B EXPRESSED IN: 22 plant structures%3B EXPRESSED DURING: 13 growth stages%3B Has 29 Blast hits to 29 proteins in 12 species: Archae - 0%3B Bacteria - 0%3B Metazoa - 2%3B Fungi - 0%3B Plants - 27%3B Viruses - 0%3B Other Eukaryotes - 0 (source: NCBI BLink).
Araip.H6TT6	Aradu.IN2S6	mitochondrial substrate carrier family protein B-like [Glycine max]%3B IPR002067 (Mitochondrial carrier protein)%2C IPR023395 (Mitochondrial carrier domain)%3B GO:0055085 (transmembrane transport)
Araip.B96WX	Aradu.D46RH	Heavy metal transport/detoxification superfamily protein%3B IPR006121 (Heavy metal-associated domain%2C HMA)%3B GO:0030001 (metal ion transport)%2C GO:0046872 (metal ion binding)
Araip.9J4X2	Aradu.MLY6C	Protein phosphatase 2C family protein%3B IPR001932 (Protein phosphatase 2C (PP2C)-like domain)%2C IPR015655 (Protein phosphatase 2C)%3B GO:0003824 (catalytic activity)
Araip.94H0T	Aradu.0QZ0H	alanine-tRNA ligases%3B nucleic acid binding%3B ligases%2C forming aminoacyl-tRNA and related compounds%3B nucleotide binding%3B ATP binding%3B IPR018163 (Threonyl/alanyl tRNA synthetase%2C class II-like%2C putative editing domain)%3B GO:0000166 (nucleotide binding)%2C GO:0005524 (ATP binding)%2C GO:0043039 (tRNA aminoacylation)
Araip.5TX82	Aradu.XQX0I	translocase of chloroplast 90%2C chloroplastic-like isoform X2 [Glycine max]%3B IPR006703 (AIG1)%2C IPR027417 (P-loop containing nucleoside triphosphate hydrolase)%3B GO:0005525 (GTP binding)
Araip.T3V30	Aradu.DRV34	hypothetical protein
Araip.K3KGD	Aradu.S6ATU	ARM repeat superfamily protein%3B IPR016024 (Armadillo-type fold)%2C IPR024395 (CLASP N-terminal domain)%3B GO:0005488 (binding)
Araip.D5WZP	Aradu.GFZ76	SUMO-specific protease/ cysteine-type peptidase n%3D1 Tax%3DGaldieria sulphuraria RepID%3DM2VV71_GALSU%3B IPR003653 (Peptidase C48%2C SUMO/Sentrin/Ubl1)%3B GO:0006508 (proteolysis)%2C GO:0008234 (cysteine-type peptidase activity)
Araip.9A6T0	Aradu.0YE33	Late embryogenesis abundant 3 (LEA3) family protein%3B IPR004926 (Late embryogenesis abundant protein%2C LEA-5)%3B GO:0006950 (response to stress)
Araip.NI3S3	Aradu.Z3MEQ	3-hydroxyacyl-CoA dehydrogenase family protein%3B IPR001753 (Crotonase superfamily)%2C IPR008927 (6-phosphogluconate dehydrogenase%2C C-terminal-like)%2C IPR016040 (NAD(P)-binding domain)%3B GO:0003824 (catalytic activity)%2C GO:0003857 (3-hydroxyacyl-CoA dehydrogenase activity)%2C GO:0006631 (fatty acid metabolic process)%2C GO:0008152 (metabolic process)%2C GO:0016491 (oxidoreductase activity)%…
Araip.99TS6	Aradu.M4KBY	Dynein light chain type 1 family protein%3B IPR001372 (Dynein light chain%2C type 1/2)%3B GO:0005875 (microtubule associated complex)%2C GO:0007017 (microtubule-based process)
Araip.60DVD	Aradu.I8CUJ	uncharacterized protein LOC100818870 [Glycine max]
Araip.9X8GM	Aradu.N3IKS	Lipoamide acyltransferase component of branched-chain alpha-keto acid dehydrogenase complex%2C putative n%3D9 Tax%3DPhytophthora RepID%3DD0MQU7_PHYIT%3B IPR015761 (Lipoamide Acyltransferase)%2C IPR023213 (Chloramphenicol acetyltransferase-like domain)%3B GO:0008152 (metabolic process)%2C GO:0043754 (dihydrolipoyllysine-residue (2-methylpropanoyl)transferase activity)%2C GO:0046949 (fatty-acyl-CoA…
Araip.ND6SW	Aradu.7FH1C	Membrane transporter D1 n%3D3 Tax%3DAndropogoneae RepID%3DB6U4Q3_MAIZE%3B IPR005828 (General substrate transporter)%2C IPR016196 (Major facilitator superfamily domain%2C general substrate transporter)%3B GO:0016020 (membrane)%2C GO:0016021 (integral component of membrane)%2C GO:0022857 (transmembrane transporter activity)%2C GO:0022891 (substrate-specific transmembrane transporter activity)%2C GO…
Araip.VNY2V	Aradu.ZUU1H	Membrane transporter D1 n%3D3 Tax%3DAndropogoneae RepID%3DB6U4Q3_MAIZE%3B IPR005828 (General substrate transporter)%2C IPR016196 (Major facilitator superfamily domain%2C general substrate transporter)%3B GO:0016020 (membrane)%2C GO:0016021 (integral component of membrane)%2C GO:0022857 (transmembrane transporter activity)%2C GO:0022891 (substrate-specific transmembrane transporter activity)%2C GO…
Araip.JL47L	Aradu.VEM6N	Membrane transporter D1 n%3D3 Tax%3DAndropogoneae RepID%3DB6U4Q3_MAIZE%3B IPR005828 (General substrate transporter)%2C IPR016196 (Major facilitator superfamily domain%2C general substrate transporter)%3B GO:0016020 (membrane)%2C GO:0016021 (integral component of membrane)%2C GO:0022857 (transmembrane transporter activity)%2C GO:0022891 (substrate-specific transmembrane transporter activity)%2C GO…
Araip.X3G6P	Aradu.3MV5M	lipoamide acyltransferase component of branched-chain alpha-keto acid dehydrogenase complex%2C mitochondrial-like isoform X1 [Glycine max]%3B IPR011234 (Fumarylacetoacetase%2C C-terminal-related)%2C IPR015761 (Lipoamide Acyltransferase)%2C IPR023213 (Chloramphenicol acetyltransferase-like domain)%3B GO:0003824 (catalytic activity)%2C GO:0008152 (metabolic process)%2C GO:0043754 (dihydrolipoyllysi…
Araip.RM0UB	Aradu.JJ61J	epoxide hydrolase%3B IPR000073 (Alpha/beta hydrolase fold-1)%2C IPR000639 (Epoxide hydrolase-like)%3B GO:0003824 (catalytic activity)
Araip.S3E2A	Aradu.0S3RJ	pectinesterase/pectinesterase inhibitor-like [Glycine max]%3B IPR006501 (Pectinesterase inhibitor domain)%2C IPR011050 (Pectin lyase fold/virulence factor)%3B GO:0004857 (enzyme inhibitor activity)%2C GO:0005618 (cell wall)%2C GO:0030599 (pectinesterase activity)%2C GO:0042545 (cell wall modification)
Araip.S7247	Aradu.UF3KQ	polygalacturonase [Glycine max]%3B IPR000743 (Glycoside hydrolase%2C family 28)%2C IPR011050 (Pectin lyase fold/virulence factor)%3B GO:0004650 (polygalacturonase activity)%2C GO:0005975 (carbohydrate metabolic process)
Araip.NG6P6	Aradu.Z4D1S	polygalacturonase-like [Glycine max]%3B IPR000743 (Glycoside hydrolase%2C family 28)%2C IPR011050 (Pectin lyase fold/virulence factor)%3B GO:0004650 (polygalacturonase activity)%2C GO:0005975 (carbohydrate metabolic process)
Araip.A7MMQ	Aradu.H88U3	plastid developmental protein DAG%2C putative
Araip.19472	Aradu.9CT7A	tetratricopeptide repeat protein 1-like isoform X1 [Glycine max]%3B IPR011990 (Tetratricopeptide-like helical)%3B GO:0005515 (protein binding)
Araip.C34P5	Aradu.AF7PL	phospholipase D P1%3B IPR011993 (Pleckstrin homology-like domain)%2C IPR015679 (Phospholipase D family)%2C IPR025202 (Phospholipase D-like domain)%3B GO:0003824 (catalytic activity)%2C GO:0008152 (metabolic process)
Araip.XI230	Aradu.2E1F0	Protein phosphatase 2C family protein%3B IPR001932 (Protein phosphatase 2C (PP2C)-like domain)%2C IPR015655 (Protein phosphatase 2C)%3B GO:0003824 (catalytic activity)
Araip.L7BV5	Aradu.B7RDM	hypothetical protein%3B IPR013024 (Butirosin biosynthesis%2C BtrG-like)
Araip.D3BJQ	Aradu.1R5WG	sn1-specific diacylglycerol lipase beta-like [Glycine max]%3B IPR002921 (Lipase%2C class 3)%2C IPR005592 (Mono-/di-acylglycerol lipase%2C N-terminal)%3B GO:0004806 (triglyceride lipase activity)%2C GO:0006629 (lipid metabolic process)%2C GO:0016042 (lipid catabolic process)
Araip.V4WLJ	Aradu.W0FED	dnaJ homolog subfamily B member 1-like [Glycine max]%3B IPR001623 (DnaJ domain)
Araip.XX4P0	Aradu.C7BQ6	Pumilio/Puf RNA-binding domain-containing family protein n%3D1 Tax%3DPopulus trichocarpa RepID%3DB9N014_POPTR%3B IPR016024 (Armadillo-type fold)%3B GO:0003723 (RNA binding)%2C GO:0005488 (binding)
Araip.M4PVE	Aradu.D4FDN	probable polygalacturonase-like [Glycine max]%3B IPR000743 (Glycoside hydrolase%2C family 28)%2C IPR011050 (Pectin lyase fold/virulence factor)%3B GO:0004650 (polygalacturonase activity)%2C GO:0005975 (carbohydrate metabolic process)
Araip.AK7E2	Aradu.Z226V	WD repeat-containing protein 43-like isoform X2 [Glycine max]%3B IPR007148 (Small-subunit processome%2C Utp12)%2C IPR015943 (WD40/YVTN repeat-like-containing domain)%3B GO:0005515 (protein binding)
Araip.H0BWT	Aradu.KI3UZ	disease-resistance response protein%3B IPR000916 (Bet v I domain)%2C IPR023393 (START-like domain)%2C IPR024949 (Bet v I type allergen)%3B GO:0006952 (defense response)%2C GO:0009607 (response to biotic stimulus)
Araip.DT0G1	Aradu.Q5UQV	uncharacterized protein LOC100803393 [Glycine max]%3B IPR008507 (Protein of unknown function DUF789)
Araip.E2EAN	Aradu.N3B3B	Drought-responsive family protein%3B IPR008598 (Drought induced 19 protein-like%2C zinc-binding domain)%2C IPR027935 (Protein dehydration-induced 19%2C C-terminal)
Araip.EC30Y	Aradu.YD7VI	two-component response regulator ARR2-like [Glycine max]%3B IPR009057 (Homeodomain-like)%2C IPR011006 (CheY-like superfamily)%2C IPR017053 (Response regulator%2C plant B-type)%3B GO:0000156 (phosphorelay response regulator activity)%2C GO:0000160 (phosphorelay signal transduction system)%2C GO:0003677 (DNA binding)%2C GO:0003682 (chromatin binding)
Araip.QW1VD	Aradu.T6VPT	Cell wall protein-like n%3D3 Tax%3DOryza RepID%3DQ8H3Y9_ORYSJ%3B IPR006918 (COBRA%2C plant)%3B GO:0010215 (cellulose microfibril organization)%2C GO:0016049 (cell growth)%2C GO:0031225 (anchored component of membrane)
Araip.S7FL3	Aradu.79JBS	ADP/ATP carrier 3%3B IPR002067 (Mitochondrial carrier protein)%2C IPR023395 (Mitochondrial carrier domain)%3B GO:0005215 (transporter activity)%2C GO:0005743 (mitochondrial inner membrane)%2C GO:0006810 (transport)%2C GO:0055085 (transmembrane transport)
Araip.1196H	Aradu.K9P9T	GATA transcription factor 15%3B IPR013088 (Zinc finger%2C NHR/GATA-type)%3B GO:0003700 (sequence-specific DNA binding transcription factor activity)%2C GO:0008270 (zinc ion binding)%2C GO:0043565 (sequence-specific DNA binding)
Araip.6U8R9	Aradu.CV1R5	GATA transcription factor 16%3B IPR013088 (Zinc finger%2C NHR/GATA-type)%3B GO:0003700 (sequence-specific DNA binding transcription factor activity)%2C GO:0008270 (zinc ion binding)%2C GO:0043565 (sequence-specific DNA binding)
Araip.97GJP	Aradu.N7LCR	transmembrane protein%2C putative%3B IPR009606 (Protein of unknown function DUF1218)
Araip.VPX46	Aradu.RC4V1	uncharacterized protein LOC100777900 isoform X3 [Glycine max]%3B IPR025486 (Domain of unknown function DUF4378)
Araip.TJ2TW	Aradu.2Z52F	myb transcription factor%3B IPR009057 (Homeodomain-like)%3B GO:0003677 (DNA binding)%2C GO:0003682 (chromatin binding)
Araip.0W4C0	Aradu.ZU307	AMSH-like ubiquitin thioesterase 3-like [Glycine max]%3B IPR000555 (JAB1/MPN/MOV34 metalloenzyme domain)%2C IPR015063 (USP8 dimerisation domain)%3B GO:0005515 (protein binding)
Araip.X4BWJ	Aradu.E0DLI	protein YLS7-like [Glycine max]%3B IPR025846 (PMR5 N-terminal domain)%2C IPR026057 (PC-Esterase)
Araip.S78WF	Aradu.LBZ6D	3-oxo-delta(4%2C5)-steroid 5-beta-reductase-like protein%3B IPR016040 (NAD(P)-binding domain)
Araip.6S73T	Aradu.D29ZD	acyl-CoA synthetase 5%3B IPR000873 (AMP-dependent synthetase/ligase)%2C IPR025110 (AMP-binding enzyme C-terminal domain)%3B GO:0003824 (catalytic activity)%2C GO:0008152 (metabolic process)
Araip.4CU64	Aradu.1LG94	calmodulin-binding transcription activator%3B IPR000048 (IQ motif%2C EF-hand binding site)%2C IPR005559 (CG-1 DNA-binding domain)%2C IPR013783 (Immunoglobulin-like fold)%2C IPR014756 (Immunoglobulin E-set)%2C IPR020683 (Ankyrin repeat-containing domain)%2C IPR027417 (P-loop containing nucleoside triphosphate hydrolase)%3B GO:0003677 (DNA binding)%2C GO:0005515 (protein binding)%2C GO:0005634 (nuc…
Araip.RA9BV	Aradu.C0HL8	Ras-related small GTP-binding family protein%3B IPR001806 (Small GTPase superfamily)%2C IPR005225 (Small GTP-binding protein domain)%2C IPR006689 (Small GTPase superfamily%2C ARF/SAR type)%2C IPR027417 (P-loop containing nucleoside triphosphate hydrolase)%3B GO:0005525 (GTP binding)%2C GO:0005622 (intracellular)%2C GO:0006886 (intracellular protein transport)%2C GO:0007264 (small GTPase mediated …
Araip.B8T00	Aradu.27YDR	Ras-related small GTP-binding family protein%3B IPR005225 (Small GTP-binding protein domain)%2C IPR006689 (Small GTPase superfamily%2C ARF/SAR type)%2C IPR027417 (P-loop containing nucleoside triphosphate hydrolase)%3B GO:0005525 (GTP binding)%2C GO:0005622 (intracellular)%2C GO:0006886 (intracellular protein transport)%2C GO:0007264 (small GTPase mediated signal transduction)
Araip.13YYL	Aradu.K03FU	60S ribosomal protein L29-1%3B IPR002673 (Ribosomal protein L29e)%3B GO:0003735 (structural constituent of ribosome)%2C GO:0005622 (intracellular)%2C GO:0005840 (ribosome)%2C GO:0006412 (translation)
Araip.K6ZMV	Aradu.HW77V	glutathione reductase%2C cytosolic-like isoform X3 [Glycine max]%3B IPR013027 (FAD-dependent pyridine nucleotide-disulphide oxidoreductase)%2C IPR016156 (FAD/NAD-linked reductase%2C dimerisation domain)%2C IPR023753 (Pyridine nucleotide-disulphide oxidoreductase%2C FAD/NAD(P)-binding domain)%3B GO:0016491 (oxidoreductase activity)%2C GO:0045454 (cell redox homeostasis)%2C GO:0050660 (flavin adeni…
Araip.22U9L	Aradu.131HS	serine/threonine-protein phosphatase 4 regulatory subunit 3-like isoform X1 [Glycine max]%3B IPR016024 (Armadillo-type fold)%3B GO:0005488 (binding)
Araip.T7PRK	Aradu.S7WZG	Mitochondrial import inner membrane translocase subunit Tim17/Tim22/Tim23 family protein%3B IPR003397 (Mitochondrial inner membrane translocase subunit Tim17/Tim22/Tim23/peroxisomal protein PMP24)
Araip.5812W	Aradu.PD5G5	uncharacterized protein LOC100800557 [Glycine max]
Araip.CSG3E	Aradu.WB7Y4	seed maturation PM36-like protein%3B IPR016084 (Haem oxygenase-like%2C multi-helical)%2C IPR026285 (PET18/seed maturation protein PM36)
Araip.72FUN	Aradu.GY08R	ubiquitin-conjugating enzyme 32%3B IPR016135 (Ubiquitin-conjugating enzyme/RWD-like)%3B GO:0016881 (acid-amino acid ligase activity)
Araip.3485Y	Aradu.288JJ	aldehyde dehydrogenase family 2 member C4-like [Glycine max]%3B IPR016161 (Aldehyde/histidinol dehydrogenase)%3B GO:0008152 (metabolic process)%2C GO:0016491 (oxidoreductase activity)%2C GO:0055114 (oxidation-reduction process)
Araip.1T29I	Aradu.558PZ	uncharacterized protein LOC100807658 isoform X1 [Glycine max]%3B IPR012340 (Nucleic acid-binding%2C OB-fold)
Araip.V1MAW	Aradu.AZ3MG	PsbB mRNA maturation factor Mbb1%3B IPR011990 (Tetratricopeptide-like helical)%3B GO:0005515 (protein binding)%2C GO:0005622 (intracellular)%2C GO:0006396 (RNA processing)
Araip.JNJ91	Aradu.VA2XQ	ATP-citrate synthase (ATP-citrate (Pro-S-)-lyase) n%3D2 Tax%3DNautiliaceae RepID%3DB9L917_NAUPA%3B IPR002020 (Citrate synthase-like)%2C IPR016040 (NAD(P)-binding domain)%2C IPR016102 (Succinyl-CoA synthetase-like)%3B GO:0003824 (catalytic activity)%2C GO:0008152 (metabolic process)%2C GO:0044262 (cellular carbohydrate metabolic process)
Araip.UH3IE	Aradu.UIF60	protein kinase family protein%3B IPR000014 (PAS domain)%2C IPR011009 (Protein kinase-like domain)%2C IPR028324 (Serine/threonine-protein kinase CTR1)%3B GO:0004672 (protein kinase activity)%2C GO:0004871 (signal transducer activity)%2C GO:0005524 (ATP binding)%2C GO:0006468 (protein phosphorylation)%2C GO:0007165 (signal transduction)
Araip.1ZG04	Aradu.K5HNP	enoyl-CoA hydratase/isomerase A%3B IPR001753 (Crotonase superfamily)%3B GO:0003824 (catalytic activity)%2C GO:0008152 (metabolic process)
Araip.YK4U0	Aradu.191YZ	Ubiquitin-conjugating enzyme family protein%3B IPR016135 (Ubiquitin-conjugating enzyme/RWD-like)%3B GO:0016881 (acid-amino acid ligase activity)
Araip.GR4Q0	Aradu.MJ2SD	ubiquitin-conjugating enzyme 25%3B IPR016135 (Ubiquitin-conjugating enzyme/RWD-like)%3B GO:0016881 (acid-amino acid ligase activity)
Araip.L4H9I	Aradu.G0YXP	Protein phosphatase 2C family protein%3B IPR001932 (Protein phosphatase 2C (PP2C)-like domain)%2C IPR015655 (Protein phosphatase 2C)%3B GO:0003824 (catalytic activity)
Araip.98635	Aradu.NXY6C	unknown protein%3B FUNCTIONS IN: molecular_function unknown%3B INVOLVED IN: biological_process unknown%3B LOCATED IN: plasma membrane
Araip.K79R5	Aradu.JF3WA	DNA replication licensing factor MCM2%2C putative%3B IPR001208 (Mini-chromosome maintenance%2C DNA-dependent ATPase)%2C IPR027417 (P-loop containing nucleoside triphosphate hydrolase)%2C IPR027925 (MCM N-terminal domain)%3B GO:0003677 (DNA binding)%2C GO:0003678 (DNA helicase activity)%2C GO:0005524 (ATP binding)%2C GO:0005634 (nucleus)%2C GO:0006260 (DNA replication)%2C GO:0006270 (DNA replicati…
Araip.QHW9F	Aradu.ZRL2E	prefoldin 3%3B IPR009053 (Prefoldin)%2C IPR016655 (Prefoldin%2C subunit 3)%3B GO:0006457 (protein folding)%2C GO:0016272 (prefoldin complex)%2C GO:0051082 (unfolded protein binding)
Araip.WH7IR	Aradu.Z5BX3	probable WRKY transcription factor 48 [Glycine max]%3B IPR003657 (DNA-binding WRKY)%3B GO:0003700 (sequence-specific DNA binding transcription factor activity)%2C GO:0043565 (sequence-specific DNA binding)
Araip.99L3G	Aradu.7XY8V	Peroxidase superfamily protein%3B IPR010255 (Haem peroxidase)%3B GO:0004601 (peroxidase activity)%2C GO:0006979 (response to oxidative stress)%2C GO:0020037 (heme binding)%2C GO:0055114 (oxidation-reduction process)
Araip.S0EL9	Aradu.B58RP	polyadenylate-binding protein 8 isoform X3 [Glycine max]%3B IPR001202 (WW domain)%2C IPR012677 (Nucleotide-binding%2C alpha-beta plait)%3B GO:0000166 (nucleotide binding)%2C GO:0003676 (nucleic acid binding)%2C GO:0005515 (protein binding)
Araip.XG7T5	Aradu.EUM6N	Mevalonate/galactokinase family protein%3B IPR006206 (Mevalonate/galactokinase)%3B GO:0004335 (galactokinase activity)%2C GO:0005524 (ATP binding)%2C GO:0005737 (cytoplasm)%2C GO:0006012 (galactose metabolic process)%2C GO:0008152 (metabolic process)%2C GO:0016301 (kinase activity)%2C GO:0046835 (carbohydrate phosphorylation)
Araip.T8C8V	Aradu.X7PAC	uncharacterized protein LOC100778592 isoform X3 [Glycine max]
Araip.M88I4	Aradu.40EPU	Unknown protein
Araip.RP0ET	Aradu.WX5KN	Unknown protein
Araip.M5Y2Z	Aradu.I2HPY	E3 ubiquitin-protein ligase n%3D5 Tax%3DSolanum RepID%3DM1BDZ1_SOLTU
Araip.9H5ME	Aradu.67HXG	plant invertase/pectin methylesterase inhibitor%3B IPR006501 (Pectinesterase inhibitor domain)%3B GO:0004857 (enzyme inhibitor activity)%2C GO:0030599 (pectinesterase activity)
Araip.2WB4K	Aradu.DC7TG	O-acetyltransferase family protein%3B IPR012419 (Cas1p 10 TM acyl transferase domain)
Araip.CF8RS	Aradu.I3E1J	desiccation-related protein PCC13-62-like [Glycine max]
Araip.R511F	Aradu.8A22P	serine carboxypeptidase-like 33%3B IPR001563 (Peptidase S10%2C serine carboxypeptidase)%3B GO:0004185 (serine-type carboxypeptidase activity)%2C GO:0006508 (proteolysis)
Araip.JM070	Aradu.69GC2	gibberellin 20 oxidase 1-like [Glycine max]%3B IPR002283 (Isopenicillin N synthase)%2C IPR026992 (Non-haem dioxygenase N-terminal domain)%2C IPR027443 (Isopenicillin N synthase-like)%3B GO:0005506 (iron ion binding)%2C GO:0016491 (oxidoreductase activity)%2C GO:0055114 (oxidation-reduction process)
Araip.238IA	Aradu.7Q0XD	alkaline/neutral invertase%3B IPR008928 (Six-hairpin glycosidase-like)%2C IPR024746 (Glycosyl hydrolase family 100)%3B GO:0003824 (catalytic activity)%2C GO:0033926 (glycopeptide alpha-N-acetylgalactosaminidase activity)
Araip.KHB2Z	Aradu.Z1QR7	myb transcription factor%3B IPR009057 (Homeodomain-like)%3B GO:0003677 (DNA binding)%2C GO:0003682 (chromatin binding)
Araip.65HZ4	Aradu.U2UEV	ubiquitin protein ligase 6%3B IPR000569 (HECT)%3B GO:0004842 (ubiquitin-protein ligase activity)
Araip.0B12L	Aradu.R8MP8	ribosomal protein S1%3B IPR000110 (Ribosomal protein S1)%3B GO:0003723 (RNA binding)%2C GO:0003735 (structural constituent of ribosome)%2C GO:0005840 (ribosome)%2C GO:0006412 (translation)
Araip.M4CKX	Aradu.K60K0	NAD-dependent malic enzyme 2%3B IPR001891 (Malic oxidoreductase)%3B GO:0004470 (malic enzyme activity)%2C GO:0004471 (malate dehydrogenase (decarboxylating) (NAD+) activity)%2C GO:0006108 (malate metabolic process)%2C GO:0051287 (NAD binding)%2C GO:0055114 (oxidation-reduction process)
Araip.J0C95	Aradu.ZH6BL	disease-resistance response protein%3B IPR000916 (Bet v I domain)%2C IPR023393 (START-like domain)%2C IPR024949 (Bet v I type allergen)%3B GO:0006952 (defense response)%2C GO:0009607 (response to biotic stimulus)
Araip.JPJ83	Aradu.CHQ37	disease-resistance response protein%3B IPR000916 (Bet v I domain)%2C IPR023393 (START-like domain)%2C IPR024949 (Bet v I type allergen)%3B GO:0006952 (defense response)%2C GO:0009607 (response to biotic stimulus)
Araip.T0JCJ	Aradu.PZ3VE	Stress responsive alpha-beta barrel domain protein%3B IPR011008 (Dimeric alpha-beta barrel)
Araip.BH7A1	Aradu.R32R6	transcription termination factor%2C mitochondrial-like [Glycine max]%3B IPR003690 (Mitochodrial transcription termination factor-related)
Araip.F6PQL	Aradu.QN1TG	craniofacial development protein%3B IPR011421 (BCNT-C domain)%2C IPR027124 (SWR1-complex protein 5/Craniofacial development protein)
Araip.Q71DN	Aradu.LF723	dihydrolipoyl dehydrogenase%3B IPR006258 (Dihydrolipoamide dehydrogenase)%2C IPR013027 (FAD-dependent pyridine nucleotide-disulphide oxidoreductase)%2C IPR016156 (FAD/NAD-linked reductase%2C dimerisation domain)%2C IPR023753 (Pyridine nucleotide-disulphide oxidoreductase%2C FAD/NAD(P)-binding domain)%3B GO:0004148 (dihydrolipoyl dehydrogenase activity)%2C GO:0016491 (oxidoreductase activity)%2C G…
Araip.8VK7X	Aradu.Q9LEZ	Protein phosphatase 2C family protein%3B IPR001932 (Protein phosphatase 2C (PP2C)-like domain)%2C IPR015655 (Protein phosphatase 2C)%3B GO:0003824 (catalytic activity)
Araip.17ZYU	Aradu.5G6X0	Galactosyltransferase family protein%3B IPR002659 (Glycosyl transferase%2C family 31)%2C IPR008985 (Concanavalin A-like lectin/glucanases superfamily)%2C IPR013320 (Concanavalin A-like lectin/glucanase%2C subgroup)%3B GO:0006486 (protein glycosylation)%2C GO:0008378 (galactosyltransferase activity)%2C GO:0016020 (membrane)%2C GO:0030246 (carbohydrate binding)
Araip.FC5EL	Aradu.Y5GQ8	calcium-dependent lipid-binding family protein%3B IPR009543 (Vacuolar protein sorting-associated protein 13 domain)%2C IPR010482 (Peroxin/Dysferlin domain)%2C IPR026847 (Vacuolar protein sorting-associated protein 13)
Araip.G4JRD	Aradu.9VQ7B	evolutionarily conserved C-terminal region 7%3B IPR007275 (YTH domain)
Araip.6N803	Aradu.WV1M1	uncharacterized protein LOC100813288 isoform X1 [Glycine max]%3B IPR025124 (Domain of unknown function DUF4050)
Araip.B52YR	Aradu.C1X9T	EIN3-binding F box protein 1%3B IPR001810 (F-box domain)%2C IPR006553 (Leucine-rich repeat%2C cysteine-containing subtype)%3B GO:0005515 (protein binding)
Araip.J6DER	Aradu.K8K3S	protein kinase family protein%3B IPR004041 (NAF domain)%2C IPR011009 (Protein kinase-like domain)%3B GO:0004672 (protein kinase activity)%2C GO:0005524 (ATP binding)%2C GO:0006468 (protein phosphorylation)%2C GO:0007165 (signal transduction)
Araip.09SBJ	Aradu.UL3GV	Unknown protein
Araip.0Z2J6	Aradu.7SQ7P	DNAJ heat shock N-terminal domain-containing protein%3B IPR011009 (Protein kinase-like domain)
Araip.JFZ60	Aradu.35USU	replication factor-A carboxy-terminal domain protein%3B IPR012340 (Nucleic acid-binding%2C OB-fold)
Araip.D1E07	Aradu.1UV8G	uncharacterized protein DDB_G0286299-like [Glycine max]
Araip.1I15S	Aradu.FB5A8	YABBY transcription factor%3B IPR006780 (YABBY protein)
Araip.J4ZFW	Aradu.J60UE	thylakoid lumenal 16.5 kDa protein%2C chloroplastic-like isoform X1 [Glycine max]
Araip.17822	Aradu.CU1N5	glucan endo-1%2C3-beta-glucosidase 14-like [Glycine max]%3B IPR000490 (Glycoside hydrolase%2C family 17)%2C IPR008972 (Cupredoxin)%2C IPR017853 (Glycoside hydrolase%2C superfamily)%3B GO:0005507 (copper ion binding)%2C GO:0005975 (carbohydrate metabolic process)%2C GO:0009055 (electron carrier activity)
Araip.Q3DRI	Aradu.G85IC	blue copper protein-like [Glycine max]%3B IPR008972 (Cupredoxin)%3B GO:0005507 (copper ion binding)%2C GO:0009055 (electron carrier activity)
Araip.81HNQ	Aradu.9V11P	blue copper protein-like [Glycine max]%3B IPR008972 (Cupredoxin)%3B GO:0005507 (copper ion binding)%2C GO:0009055 (electron carrier activity)
Araip.I9ZNU	Aradu.49W53	uncharacterized protein LOC100806760 [Glycine max]%3B IPR003101 (Coactivator CBP%2C KIX domain)%3B GO:0003712 (transcription cofactor activity)
Araip.7D3HD	Aradu.I6QB3	Transducin family protein / WD-40 repeat family protein%3B IPR015943 (WD40/YVTN repeat-like-containing domain)%3B GO:0005515 (protein binding)
Araip.T0L2Z	Aradu.3T61M	BRCA1-associated protein-like [Glycine max]%3B IPR001607 (Zinc finger%2C UBP-type)%2C IPR011422 (BRCA1-associated 2)%2C IPR013083 (Zinc finger%2C RING/FYVE/PHD-type)%3B GO:0008270 (zinc ion binding)
Araip.YT3WU	Aradu.60XH7	topless-related protein 4-like isoform X1 [Glycine max]%3B IPR006594 (LisH dimerisation motif)%2C IPR006595 (CTLH%2C C-terminal LisH motif)%2C IPR015943 (WD40/YVTN repeat-like-containing domain)%2C IPR027728 (Topless family)%3B GO:0005515 (protein binding)
Araip.37V98	Aradu.JG113	beta-1%2C4-N-acetylglucosaminyltransferase family protein%3B IPR006813 (Glycosyl transferase%2C family 17)%3B GO:0006487 (protein N-linked glycosylation)%2C GO:0016020 (membrane)
Araip.C3FWP	Aradu.9FW5Z	TBC1 domain family member 15-like [Glycine max]%3B IPR021935 (Domain of unknown function DUF3548)
Araip.2EU3C	Aradu.QS77F	Protein kinase superfamily protein%3B IPR011009 (Protein kinase-like domain)%3B GO:0004672 (protein kinase activity)%2C GO:0006468 (protein phosphorylation)
Araip.L4M86	Aradu.52WJQ	Unknown protein
Araip.V4I5J	Aradu.M18SC	Ubiquitin system component Cue protein%3B IPR009060 (UBA-like)%3B GO:0005515 (protein binding)
Araip.1K2AG	Aradu.M8K2F	enolase-phosphatase E1-like [Glycine max]
Araip.57L7Q	Aradu.BR5RX	probable galactinol--sucrose galactosyltransferase 6-like isoform X1 [Glycine max]%3B IPR008811 (Glycosyl hydrolases 36)%2C IPR013785 (Aldolase-type TIM barrel)%3B GO:0003824 (catalytic activity)
Araip.UUK59	Aradu.A2JSU	Rap1-interacting factor 1 amine-terminal protein%3B IPR022031 (Telomere-associated protein Rif1%2C N-terminal)%2C IPR028566 (Rif1)
Araip.HMS5U	Aradu.VBT9Y	CCR4-NOT transcription complex subunit-like protein%3B IPR011990 (Tetratricopeptide-like helical)%3B GO:0005515 (protein binding)
Araip.NFP9Z	Aradu.1T3UD	Bifunctional inhibitor/lipid-transfer protein/seed storage 2S albumin superfamily protein%3B IPR016140 (Bifunctional inhibitor/plant lipid transfer protein/seed storage helical domain)
Araip.YR061	Aradu.ZW38I	vesicle-associated membrane protein 711%3B IPR001388 (Synaptobrevin)%2C IPR011012 (Longin-like domain)%3B GO:0006810 (transport)%2C GO:0016021 (integral component of membrane)%2C GO:0016192 (vesicle-mediated transport)
Araip.RB49F	Aradu.S9ACZ	BSD domain-containing protein%3B IPR005607 (BSD)
Araip.T227J	Aradu.YMZ5A	clathrin coat assembly protein AP180-like [Glycine max]%3B IPR008942 (ENTH/VHS)%2C IPR011417 (AP180 N-terminal homology (ANTH) domain)%3B GO:0005543 (phospholipid binding)%2C GO:0005545 (1-phosphatidylinositol binding)%2C GO:0030118 (clathrin coat)%2C GO:0030276 (clathrin binding)%2C GO:0048268 (clathrin coat assembly)
Araip.X9FAS	Aradu.R205B	N-alpha-acetyltransferase 35%2C NatC auxiliary subunit%3B IPR007244 (NatC N(alpha)-terminal acetyltransferase%2C Mak10 subunit)
Araip.V7KNI	Aradu.R0CN0	receptor like protein 21%3B IPR003591 (Leucine-rich repeat%2C typical subtype)%2C IPR013210 (Leucine-rich repeat-containing N-terminal%2C type 2)%2C IPR025875 (Leucine rich repeat 4)
Araip.Y0VZU	Aradu.TN13P	probable glycosyltransferase At5g03795-like [Glycine max]%3B IPR004263 (Exostosin-like)
Araip.51VIE	Aradu.YH2KM	probable glycosyltransferase At5g03795-like [Glycine max]%3B IPR004263 (Exostosin-like)
Araip.W4S5H	Aradu.S1CJW	formyltetrahydrofolate deformylase%2C putative%3B IPR004810 (Formyltetrahydrofolate deformylase)%3B GO:0006189 ('de novo' IMP biosynthetic process)%2C GO:0008864 (formyltetrahydrofolate deformylase activity)%2C GO:0009058 (biosynthetic process)
Araip.TIT4D	Aradu.S7P2G	sucrose phosphate synthase 1F%3B IPR012819 (Sucrose phosphate synthase%2C plant)%3B GO:0005985 (sucrose metabolic process)%2C GO:0009058 (biosynthetic process)%2C GO:0046524 (sucrose-phosphate synthase activity)
Araip.7LR5J	Aradu.FLH92	Protein kinase superfamily protein%3B IPR011009 (Protein kinase-like domain)%3B GO:0004672 (protein kinase activity)%2C GO:0005524 (ATP binding)%2C GO:0006468 (protein phosphorylation)
Araip.M268M	Aradu.36B88	chloride channel C%3B IPR001807 (Chloride channel%2C voltage gated)%3B GO:0005216 (ion channel activity)%2C GO:0005247 (voltage-gated chloride channel activity)%2C GO:0006821 (chloride transport)%2C GO:0016020 (membrane)%2C GO:0030554 (adenyl nucleotide binding)%2C GO:0055085 (transmembrane transport)
Araip.562HR	Aradu.9Y73U	Calcium-dependent lipid-binding (CaLB domain) family protein%3B IPR000008 (C2 domain)%3B GO:0005515 (protein binding)
Araip.LZI6G	Aradu.87BML	purple acid phosphatase 26%3B IPR004843 (Calcineurin-like phosphoesterase domain%2C apaH type)%2C IPR008963 (Purple acid phosphatase-like%2C N-terminal)%2C IPR025733 (Iron/zinc purple acid phosphatase-like C-terminal domain)%3B GO:0003993 (acid phosphatase activity)%2C GO:0016787 (hydrolase activity)%2C GO:0046872 (metal ion binding)
Araip.T0AMP	Aradu.BEM5C	translocase of chloroplast 90%2C chloroplastic-like isoform X3 [Glycine max]%3B IPR006703 (AIG1)%2C IPR024283 (Domain of unknown function DUF3406%2C chloroplast translocase)%2C IPR027417 (P-loop containing nucleoside triphosphate hydrolase)%3B GO:0005525 (GTP binding)
Araip.8H2JA	Aradu.82UBR	ubiquitin carboxyl-terminal hydrolase%3B IPR001394 (Peptidase C19%2C ubiquitin carboxyl-terminal hydrolase)%2C IPR001607 (Zinc finger%2C UBP-type)%2C IPR013083 (Zinc finger%2C RING/FYVE/PHD-type)%3B GO:0006511 (ubiquitin-dependent protein catabolic process)%2C GO:0008270 (zinc ion binding)
Araip.J0PEZ	Aradu.N7DXE	Actin-related protein Arp2/3 complex subunit ARPC3 n%3D2 Tax%3DTriatominae RepID%3DA6YPU0_TRIIF%3B IPR007204 (ARP2/3 complex%2C 21kDa subunit (p21-Arc))%3B GO:0005856 (cytoskeleton)%2C GO:0005885 (Arp2/3 protein complex)%2C GO:0030833 (regulation of actin filament polymerization)%2C GO:0034314 (Arp2/3 complex-mediated actin nucleation)
Araip.6IK4X	Aradu.82KWN	monogalactosyldiacylglycerol synthase 2%3B IPR007235 (Glycosyl transferase%2C family 28%2C C-terminal)%2C IPR009695 (Diacylglycerol glucosyltransferase%2C N-terminal)%3B GO:0005975 (carbohydrate metabolic process)%2C GO:0009247 (glycolipid biosynthetic process)%2C GO:0030246 (carbohydrate binding)%2C GO:0030259 (lipid glycosylation)
Araip.72A30	Aradu.72AL0	RING-H2 zinc finger protein%3B IPR013083 (Zinc finger%2C RING/FYVE/PHD-type)%3B GO:0005515 (protein binding)%2C GO:0008270 (zinc ion binding)
Araip.IN0F4	Aradu.483P6	vacuolar H+-translocating inorganic pyrophosphatase%3B IPR004131 (Pyrophosphate-energised proton pump)%3B GO:0004427 (inorganic diphosphatase activity)%2C GO:0009678 (hydrogen-translocating pyrophosphatase activity)%2C GO:0015992 (proton transport)%2C GO:0016020 (membrane)
Araip.LPX6K	Aradu.MV02I	phosphate transporter 4%3B 5%3B IPR011701 (Major facilitator superfamily)%2C IPR016196 (Major facilitator superfamily domain%2C general substrate transporter)%3B GO:0016021 (integral component of membrane)%2C GO:0055085 (transmembrane transport)
Araip.U04P1	Aradu.4T8J3	heparanase-like protein 1-like isoform X2 [Glycine max]%3B IPR005199 (Glycoside hydrolase%2C family 79)%3B GO:0005975 (carbohydrate metabolic process)%2C GO:0016020 (membrane)
Araip.Y1DIL	Aradu.W2FE7	adenylate cyclase%3B IPR023577 (CYTH-like domain)
Araip.JG02H	Aradu.20TWF	DHHC-type zinc finger family protein%3B IPR001594 (Zinc finger%2C DHHC-type%2C palmitoyltransferase)%2C IPR020683 (Ankyrin repeat-containing domain)%3B GO:0005515 (protein binding)%2C GO:0008270 (zinc ion binding)
Araip.V45NT	Aradu.FKL8T	F-box/LRR-repeat protein 13-like isoform X2 [Glycine max]%3B IPR006553 (Leucine-rich repeat%2C cysteine-containing subtype)%2C IPR025875 (Leucine rich repeat 4)
Araip.I6XYE	Aradu.A9V55	Octicosapeptide/Phox/Bem1p (PB1) domain-containing protein / tetratricopeptide repeat (TPR)-containing protein%3B IPR000270 (Phox/Bem1p)%2C IPR011990 (Tetratricopeptide-like helical)%3B GO:0005515 (protein binding)
Araip.H3S52	Aradu.WA2LI	NEDD8 ultimate buster-like protein%3B IPR009060 (UBA-like)%3B GO:0005515 (protein binding)
Araip.BB0SK	Aradu.6K5NG	calcium-binding EF hand family protein%3B IPR011992 (EF-hand domain pair)%3B GO:0005509 (calcium ion binding)
Araip.6Q19Q	Aradu.SUA2H	Nodulin-like / Major Facilitator Superfamily protein%3B IPR010658 (Nodulin-like)%2C IPR016196 (Major facilitator superfamily domain%2C general substrate transporter)
Araip.LLM6Y	Aradu.33KHZ	uncharacterized protein LOC100809927 [Glycine max]
Araip.F2177	Aradu.7J9TI	PLATZ transcription factor family protein%3B IPR006734 (Protein of unknown function DUF597)
Araip.HDU9M	Aradu.RI1GB	S-adenosylmethionine-dependent methyltransferase%3B IPR013216 (Methyltransferase type 11)%3B GO:0008152 (metabolic process)%2C GO:0008168 (methyltransferase activity)
Araip.VXL8F	Aradu.KH3I5	chlororespiratory reduction 6%3B IPR014946 (Protein of unknown function DUF1817)
Araip.T3EQA	Aradu.55DBE	uncharacterized protein LOC100785198 [Glycine max]
Araip.DW6NB	Aradu.PA49E	large proline-rich protein BAG6-like isoform X1 [Glycine max]
Araip.T484U	Aradu.G8ESS	40S ribosomal protein S11 [Glycine max]%3B IPR000266 (Ribosomal protein S17)%2C IPR012340 (Nucleic acid-binding%2C OB-fold)%3B GO:0003735 (structural constituent of ribosome)%2C GO:0005622 (intracellular)%2C GO:0005840 (ribosome)%2C GO:0006412 (translation)
Araip.62CH4	Aradu.B1YSZ	Protein phosphatase 2C family protein%3B IPR001932 (Protein phosphatase 2C (PP2C)-like domain)%2C IPR015655 (Protein phosphatase 2C)%3B GO:0003824 (catalytic activity)
Araip.6A4J6	Aradu.DC5GT	GTP binding Elongation factor Tu family protein%3B IPR000640 (Translation elongation factor EFG%2C V domain)%2C IPR000795 (Elongation factor%2C GTP-binding domain)%2C IPR005225 (Small GTP-binding protein domain)%2C IPR009000 (Translation protein%2C beta-barrel domain)%2C IPR009022 (Elongation factor G%2C III-V domain)%2C IPR020568 (Ribosomal protein S5 domain 2-type fold)%2C IPR027417 (P-loop con…
Araip.F26ID	Aradu.MGU1B	RING-H2 finger protein 2B%3B IPR013083 (Zinc finger%2C RING/FYVE/PHD-type)%3B GO:0005515 (protein binding)%2C GO:0008270 (zinc ion binding)
Araip.IFT3U	Aradu.W1RLW	RING/U-box superfamily protein
Araip.AI4WW	Aradu.TNF8W	cytochrome P450%2C family 718%3B IPR001128 (Cytochrome P450)%3B GO:0005506 (iron ion binding)%2C GO:0020037 (heme binding)%2C GO:0055114 (oxidation-reduction process)
Araip.YI9DW	Aradu.X2LM0	Cytochrome P450 superfamily protein
Araip.Z3DP0	Aradu.DRK7I	Protein kinase superfamily protein%3B IPR000270 (Phox/Bem1p)%2C IPR011009 (Protein kinase-like domain)%3B GO:0004672 (protein kinase activity)%2C GO:0005515 (protein binding)%2C GO:0005524 (ATP binding)%2C GO:0006468 (protein phosphorylation)
Araip.SD3NU	Aradu.6LK51	homeobox protein knotted-1-like 3-like isoform X4 [Glycine max]%3B IPR005539 (ELK)%2C IPR005540 (KNOX1)%2C IPR005541 (KNOX2)%2C IPR009057 (Homeodomain-like)%3B GO:0003677 (DNA binding)%2C GO:0003700 (sequence-specific DNA binding transcription factor activity)%2C GO:0005634 (nucleus)%2C GO:0043565 (sequence-specific DNA binding)
Araip.I8DQ8	Aradu.00CIP	Unknown protein
Araip.KD3P3	Aradu.U28DN	hypothetical protein
Araip.FVS81	Aradu.29PYU	unknown protein
Araip.FNF5N	Aradu.ZU6K4	zinc finger (CCCH-type) family protein / D111/G-patch domain-containing protein%3B IPR000467 (G-patch domain)%3B GO:0003676 (nucleic acid binding)
Araip.JJ9SB	Aradu.MFZ42	sugar transporter ERD6-like 6-like [Glycine max]%3B IPR004240 (Nonaspanin (TM9SF))%2C IPR005828 (General substrate transporter)%2C IPR016196 (Major facilitator superfamily domain%2C general substrate transporter)%3B GO:0016020 (membrane)%2C GO:0016021 (integral component of membrane)%2C GO:0022857 (transmembrane transporter activity)%2C GO:0022891 (substrate-specific transmembrane transporter act…
Araip.H7TV7	Aradu.WBF19	pleckstrin-like (PH) and lipid-binding START domain protein%3B IPR009769 (Domain of unknown function DUF1336)%2C IPR023393 (START-like domain)
Araip.I4YCB	Aradu.HY7QC	DNA replication licensing factor mcm5-A-like [Glycine max]%3B IPR001208 (Mini-chromosome maintenance%2C DNA-dependent ATPase)%2C IPR027417 (P-loop containing nucleoside triphosphate hydrolase)%2C IPR027925 (MCM N-terminal domain)%3B GO:0003677 (DNA binding)%2C GO:0003678 (DNA helicase activity)%2C GO:0005524 (ATP binding)%2C GO:0005634 (nucleus)%2C GO:0006260 (DNA replication)%2C GO:0006270 (DNA …
Araip.XWG3S	Aradu.DE1GH	Transducin/WD40 repeat-like superfamily protein%3B IPR015943 (WD40/YVTN repeat-like-containing domain)%3B GO:0005515 (protein binding)
Araip.08L1N	Aradu.ZRX72	plasma membrane H+-ATPase%3B IPR001757 (Cation-transporting P-type ATPase)%2C IPR023214 (HAD-like domain)%2C IPR023298 (P-type ATPase%2C transmembrane domain)%3B GO:0000166 (nucleotide binding)%2C GO:0006200 (ATP catabolic process)%2C GO:0006754 (ATP biosynthetic process)%2C GO:0006812 (cation transport)%2C GO:0016021 (integral component of membrane)%2C GO:0016887 (ATPase activity)%2C GO:0019829 …
Araip.9T92B	Aradu.N3ZS1	Ribosomal protein L39 family protein%3B IPR000077 (Ribosomal protein L39e)%2C IPR023626 (Ribosomal protein L39e domain)%3B GO:0003735 (structural constituent of ribosome)%2C GO:0005622 (intracellular)%2C GO:0005840 (ribosome)%2C GO:0006412 (translation)
Araip.QVM9W	Aradu.YWE4J	defective in cullin neddylation protein%2C putative%3B IPR014764 (Defective-in-cullin neddylation protein)
Araip.K98ZJ	Aradu.1VL8H	FUNCTIONS IN: molecular_function unknown%3B INVOLVED IN: GPI anchor biosynthetic process%3B LOCATED IN: integral to membrane%2C endoplasmic reticulum membrane%3B EXPRESSED IN: 24 plant structures%3B EXPRESSED DURING: 13 growth stages %3B IPR009580 (GPI biosynthesis protein Pig-F)%3B GO:0005789 (endoplasmic reticulum membrane)%2C GO:0006506 (GPI anchor biosynthetic process)%2C GO:0016021 (integral…
Araip.T81Z0	Aradu.M15HC	receptor kinase 2%3B IPR011009 (Protein kinase-like domain)%2C IPR013320 (Concanavalin A-like lectin/glucanase%2C subgroup)%2C IPR017853 (Glycoside hydrolase%2C superfamily)%3B GO:0004568 (chitinase activity)%2C GO:0004672 (protein kinase activity)%2C GO:0005524 (ATP binding)%2C GO:0005975 (carbohydrate metabolic process)%2C GO:0006032 (chitin catabolic process)%2C GO:0006468 (protein phosphoryla…
Araip.914CH	Aradu.F64Z1	Glycosyl hydrolase family protein with chitinase insertion domain%3B IPR017853 (Glycoside hydrolase%2C superfamily)%3B GO:0004568 (chitinase activity)%2C GO:0005975 (carbohydrate metabolic process)%2C GO:0006032 (chitin catabolic process)
Araip.PR0SW	Aradu.3K682	Glycosyl hydrolase family protein with chitinase insertion domain%3B IPR017853 (Glycoside hydrolase%2C superfamily)%3B GO:0004568 (chitinase activity)%2C GO:0005975 (carbohydrate metabolic process)%2C GO:0006032 (chitin catabolic process)
Araip.983RG	Aradu.V0CGL	Glycosyl hydrolase family protein with chitinase insertion domain%3B IPR017853 (Glycoside hydrolase%2C superfamily)%3B GO:0004568 (chitinase activity)%2C GO:0005975 (carbohydrate metabolic process)%2C GO:0006032 (chitin catabolic process)
Araip.047SZ	Aradu.I08WU	Calcineurin-like metallo-phosphoesterase superfamily protein
Araip.89XL7	Aradu.Z6FJV	alpha/beta-hydrolase superfamily protein
Araip.PB8VM	Aradu.KCS8E	Ribosomal protein L10 family protein%3B IPR001790 (Ribosomal protein L10/acidic P0)%3B GO:0005622 (intracellular)%2C GO:0042254 (ribosome biogenesis)
Araip.GEB1G	Aradu.YTL0F	temperature-induced lipocalin%3B IPR002446 (Lipocalin%2C bacterial)%2C IPR011038 (Calycin-like)%3B GO:0005215 (transporter activity)
Araip.YA4GL	Aradu.Y28R7	temperature-induced lipocalin%3B IPR022271 (Lipocalin%2C ApoD type)%3B GO:0005215 (transporter activity)
Araip.TM61R	Aradu.5BC4Z	vesicle-associated membrane protein 712%3B IPR001388 (Synaptobrevin)%2C IPR011012 (Longin-like domain)%3B GO:0006810 (transport)%2C GO:0016021 (integral component of membrane)%2C GO:0016192 (vesicle-mediated transport)
Araip.QQ9RV	Aradu.I8QXT	probable glycerophosphoryl diester phosphodiesterase 3-like [Glycine max]%3B IPR004129 (Glycerophosphoryl diester phosphodiesterase)%3B GO:0006071 (glycerol metabolic process)%2C GO:0006629 (lipid metabolic process)%2C GO:0008081 (phosphoric diester hydrolase activity)%2C GO:0008889 (glycerophosphodiester phosphodiesterase activity)
Araip.ZV06F	Aradu.9NK8I	Pseudouridine synthase family protein%3B IPR001406 (Pseudouridine synthase I%2C TruA)%2C IPR020103 (Pseudouridine synthase%2C catalytic domain)%3B GO:0001522 (pseudouridine synthesis)%2C GO:0003723 (RNA binding)%2C GO:0009451 (RNA modification)%2C GO:0009982 (pseudouridine synthase activity)
Araip.4V6B3	Aradu.I79F7	aldehyde dehydrogenase family 2 member C4-like [Glycine max]%3B IPR016161 (Aldehyde/histidinol dehydrogenase)%3B GO:0008152 (metabolic process)%2C GO:0016491 (oxidoreductase activity)%2C GO:0055114 (oxidation-reduction process)
Araip.FH6AP	Aradu.V6ZMF	transcription factor bHLH66-like [Glycine max]%3B IPR011598 (Myc-type%2C basic helix-loop-helix (bHLH) domain)%3B GO:0046983 (protein dimerization activity)
Araip.2S44I	Aradu.BF0R9	Cytochrome c oxidase%2C subunit Vib family protein%3B IPR003213 (Cytochrome c oxidase%2C subunit VIb)%3B GO:0004129 (cytochrome-c oxidase activity)%2C GO:0005739 (mitochondrion)
Araip.V3WGE	Aradu.A42TE	Reticulon family protein%3B IPR003388 (Reticulon)
Araip.MC99C	Aradu.CD8IH	actin-binding FH2 (formin 2) family protein%3B IPR000008 (C2 domain)%2C IPR015425 (Formin%2C FH2 domain)%2C IPR027643 (Formin-like family%2C plant)%3B GO:0005515 (protein binding)%2C GO:0005884 (actin filament)%2C GO:0045010 (actin nucleation)
Araip.AML9J	Aradu.UT0N9	fatty acid desaturase 6%3B IPR005804 (Fatty acid desaturase%2C type 1)%3B GO:0006629 (lipid metabolic process)
Araip.L9ZIB	Aradu.3VR2T	BTB/POZ domain-containing protein%3B IPR011047 (Quinonprotein alcohol dehydrogenase-like superfamily)%2C IPR011333 (BTB/POZ fold)%3B GO:0005515 (protein binding)%2C GO:0051260 (protein homooligomerization)
Araip.6FG7P	Aradu.DYE6Y	ubiquitin carboxyl-terminal hydrolase
Araip.S9R4E	Aradu.EL0FF	receptor-like protein kinase 2%3B IPR001611 (Leucine-rich repeat)%2C IPR003591 (Leucine-rich repeat%2C typical subtype)%2C IPR011009 (Protein kinase-like domain)%2C IPR013320 (Concanavalin A-like lectin/glucanase%2C subgroup)%3B GO:0004672 (protein kinase activity)%2C GO:0005515 (protein binding)%2C GO:0006468 (protein phosphorylation)
Araip.X4GRJ	Aradu.NTD67	WRKY family transcription factor family protein%3B IPR003657 (DNA-binding WRKY)%3B GO:0003700 (sequence-specific DNA binding transcription factor activity)%2C GO:0043565 (sequence-specific DNA binding)
Araip.L90BS	Aradu.Z5577	DNA glycosylase superfamily protein%3B IPR005019 (Methyladenine glycosylase)%3B GO:0003824 (catalytic activity)%2C GO:0006281 (DNA repair)%2C GO:0006284 (base-excision repair)%2C GO:0008725 (DNA-3-methyladenine glycosylase activity)
Araip.W41VB	Aradu.G9PBK	Cytosol aminopeptidase family protein%3B IPR011356 (Leucine aminopeptidase/peptidase B)%3B GO:0004177 (aminopeptidase activity)%2C GO:0005622 (intracellular)%2C GO:0005737 (cytoplasm)%2C GO:0006508 (proteolysis)%2C GO:0008235 (metalloexopeptidase activity)%2C GO:0019538 (protein metabolic process)%2C GO:0030145 (manganese ion binding)
Araip.Z254D	Aradu.Z0FA2	endonuclease/exonuclease/phosphatase family protein%3B IPR005135 (Endonuclease/exonuclease/phosphatase)
Araip.SCJ6B	Aradu.ISD6F	transmembrane 9 superfamily member 4-like [Glycine max]%3B IPR004240 (Nonaspanin (TM9SF))%3B GO:0016021 (integral component of membrane)
Araip.D5K21	Aradu.QZ44H	cyclic nucleotide-gated ion channel-like protein%3B IPR005821 (Ion transport domain)%2C IPR014710 (RmlC-like jelly roll fold)%3B GO:0005216 (ion channel activity)%2C GO:0006811 (ion transport)%2C GO:0016020 (membrane)%2C GO:0055085 (transmembrane transport)
Araip.AZY85	Aradu.D9DNB	early nodulin-like protein 10%3B IPR008972 (Cupredoxin)%3B GO:0005507 (copper ion binding)%2C GO:0009055 (electron carrier activity)
Araip.W5GXX	Aradu.G99GB	signal recognition particle receptor alpha subunit family protein%3B IPR007222 (Signal recognition particle receptor%2C alpha subunit%2C N-terminal)%2C IPR011012 (Longin-like domain)%2C IPR013822 (Signal recognition particle%2C SRP54 subunit%2C helical bundle)%2C IPR027417 (P-loop containing nucleoside triphosphate hydrolase)%3B GO:0000166 (nucleotide binding)%2C GO:0003924 (GTPase activity)%2C G…
Araip.9X8M2	Aradu.ML6KB	serine carboxypeptidase-like 22%3B IPR001563 (Peptidase S10%2C serine carboxypeptidase)%3B GO:0004185 (serine-type carboxypeptidase activity)%2C GO:0006508 (proteolysis)
Araip.XYM9L	Aradu.B6QPQ	Uncharacterised BCR%2C YbaB family COG0718%3B IPR004401 (Nucleoid-associated protein YbaB)
Araip.P2PYR	Aradu.UPS4N	uncharacterized protein LOC100782706 isoform X1 [Glycine max]
Araip.318WG	Aradu.A3NA9	zinc ion binding%3B nucleic acid binding%3B IPR003604 (Zinc finger%2C U1-type)%3B GO:0003676 (nucleic acid binding)%2C GO:0008270 (zinc ion binding)
Araip.22BPB	Aradu.WYK0Z	Low temperature and salt responsive protein family%3B IPR000612 (Proteolipid membrane potential modulator)%3B GO:0016021 (integral component of membrane)
Araip.K5S58	Aradu.HYT44	F-box family protein%3B IPR001611 (Leucine-rich repeat)%2C IPR001810 (F-box domain)%2C IPR006553 (Leucine-rich repeat%2C cysteine-containing subtype)%3B GO:0005515 (protein binding)
Araip.G5YSG	Aradu.IME0P	multipolar spindle 1
Araip.HF1C0	Aradu.UD5RI	eukaryotic translation initiation factor 4G%3B IPR003891 (Initiation factor eIF-4 gamma%2C MA3)%2C IPR016024 (Armadillo-type fold)%3B GO:0003723 (RNA binding)%2C GO:0005488 (binding)%2C GO:0005515 (protein binding)
Araip.1TK9C	Aradu.G1VBH	Translation initiation factor 3 protein%3B IPR001288 (Translation initiation factor 3)%3B GO:0003743 (translation initiation factor activity)%2C GO:0006413 (translational initiation)
Araip.5W87H	Aradu.PG22I	Cellulose synthase family protein%3B IPR005150 (Cellulose synthase)%2C IPR013083 (Zinc finger%2C RING/FYVE/PHD-type)%3B GO:0016020 (membrane)%2C GO:0016760 (cellulose synthase (UDP-forming) activity)%2C GO:0030244 (cellulose biosynthetic process)
Araip.384UZ	Aradu.C9SWB	calcineurin B-like protein 6%3B IPR011992 (EF-hand domain pair)%3B GO:0005509 (calcium ion binding)
Araip.P1KGE	Aradu.SJD3S	uncharacterized protein LOC102661770 isoform X2 [Glycine max]%3B IPR007656 (Zein-binding domain)
Araip.6RW05	Aradu.I4P64	LRR receptor-like kinase family protein%3B IPR001611 (Leucine-rich repeat)%2C IPR003591 (Leucine-rich repeat%2C typical subtype)%2C IPR011009 (Protein kinase-like domain)%2C IPR013210 (Leucine-rich repeat-containing N-terminal%2C type 2)%2C IPR013320 (Concanavalin A-like lectin/glucanase%2C subgroup)%2C IPR025875 (Leucine rich repeat 4)%3B GO:0004672 (protein kinase activity)%2C GO:0005515 (prote…
Araip.KJ84C	Aradu.44KEY	serine carboxypeptidase-like 29%3B IPR001563 (Peptidase S10%2C serine carboxypeptidase)%3B GO:0004185 (serine-type carboxypeptidase activity)%2C GO:0006508 (proteolysis)
Araip.I3LCA	Aradu.R0BLH	autophagy-related protein%3B IPR019460 (Autophagy-related protein 11)
Araip.VPV17	Aradu.DJ654	uncharacterized protein LOC100807349 [Glycine max]
Araip.L7AM8	Aradu.270YY	50S ribosomal protein L35%3B IPR021137 (Ribosomal protein L35)%3B GO:0003735 (structural constituent of ribosome)%2C GO:0005622 (intracellular)%2C GO:0005840 (ribosome)%2C GO:0006412 (translation)
Araip.F5QUZ	Aradu.0G5T2	Ribonuclease H2 subunit C n%3D5 Tax%3DSalmoninae RepID%3DB5X5G4_SALSA%3B IPR013924 (Ribonuclease H2%2C subunit C)
Araip.E5STG	Aradu.AJ37U	Transducin/WD40 repeat-like superfamily protein%3B IPR015943 (WD40/YVTN repeat-like-containing domain)%3B GO:0005515 (protein binding)
Araip.J0010	Aradu.WX6CR	unknown protein%3B FUNCTIONS IN: molecular_function unknown%3B INVOLVED IN: biological_process unknown%3B LOCATED IN: chloroplast%3B Has 16 Blast hits to 16 proteins in 8 species: Archae - 0%3B Bacteria - 0%3B Metazoa - 0%3B Fungi - 0%3B Plants - 16%3B Viruses - 0%3B Other Eukaryotes - 0 (source: NCBI BLink).
Araip.Q6AH4	Aradu.1DJ56	adiponectin receptor protein 2-like isoform X3 [Glycine max]%3B IPR004254 (Hly-III-related)%3B GO:0016021 (integral component of membrane)
Araip.80H4B	Aradu.A4KG4	AP2-like ethylene-responsive transcription factor At1g16060-like [Glycine max]%3B IPR016177 (DNA-binding domain)%3B GO:0003677 (DNA binding)%2C GO:0003700 (sequence-specific DNA binding transcription factor activity)
Araip.VL7Z8	Aradu.4C25F	histone-lysine N-methyltransferase SUVR2-like isoform X1 [Glycine max]%3B IPR001214 (SET domain)%2C IPR001965 (Zinc finger%2C PHD-type)%2C IPR003616 (Post-SET domain)%3B GO:0005515 (protein binding)%2C GO:0008270 (zinc ion binding)
Araip.135BH	Aradu.H129B	Class I glutamine amidotransferase-like superfamily protein%3B IPR017926 (Glutamine amidotransferase)
Araip.0W21P	Aradu.817IP	receptor-like protein kinase 2%3B IPR003591 (Leucine-rich repeat%2C typical subtype)%2C IPR011009 (Protein kinase-like domain)%2C IPR013210 (Leucine-rich repeat-containing N-terminal%2C type 2)%2C IPR013320 (Concanavalin A-like lectin/glucanase%2C subgroup)%3B GO:0004672 (protein kinase activity)%2C GO:0005524 (ATP binding)%2C GO:0006468 (protein phosphorylation)
Araip.DYF51	Aradu.3RP7R	autophagy-related protein 18b isoform X2 [Glycine max]%3B IPR015943 (WD40/YVTN repeat-like-containing domain)%3B GO:0005515 (protein binding)
Araip.1J5NF	Aradu.ZPZ45	Protein of unknown function (DUF788)%3B IPR008506 (Protein of unknown function DUF788%2C TMEM208)
Araip.Y3AYB	Aradu.Y1Z0R	AFG1-like ATPase family protein%3B IPR005654 (ATPase%2C AFG1-like)%2C IPR027417 (P-loop containing nucleoside triphosphate hydrolase)%3B GO:0005524 (ATP binding)
Araip.0UE2T	Aradu.EU2CT	cytosolic purine 5'-nucleotidase-like isoform X1 [Glycine max]%3B IPR008380 (HAD-superfamily hydrolase%2C subfamily IG%2C 5'-nucleotidase)%2C IPR023214 (HAD-like domain)
Araip.T7DB7	Aradu.B2A4G	protein FLX-like 3-like isoform X1 [Glycine max]
Araip.N8GZP	Aradu.6WQ84	Metal-dependent phosphohydrolase%3B IPR006674 (HD domain)%3B GO:0008081 (phosphoric diester hydrolase activity)%2C GO:0046872 (metal ion binding)
Araip.ZNK5R	Aradu.BS230	Cytochrome c oxidase%2C subunit Vib family protein%3B IPR003213 (Cytochrome c oxidase%2C subunit VIb)%3B GO:0004129 (cytochrome-c oxidase activity)%2C GO:0005739 (mitochondrion)
Araip.ILW5Q	Aradu.6V6HA	tetraspanin-8-like [Glycine max]%3B IPR018499 (Tetraspanin/Peripherin)%3B GO:0016021 (integral component of membrane)
Araip.A7LEY	Aradu.LCH2B	nodulin MtN21 /EamA-like transporter family protein%3B IPR000620 (Drug/metabolite transporter)%3B GO:0016020 (membrane)
Araip.D7DHM	Aradu.WY1XI	hypothetical protein
Araip.D3FMV	Aradu.MM215	sequence-specific DNA binding transcription factors
Araip.CM2L7	Aradu.H2A8G	uncharacterized protein LOC100807586 isoform X2 [Glycine max]%3B IPR008546 (Domain of unknown function DUF828)%2C IPR013666 (Pleckstrin-like%2C plant)
Araip.Z7V9S	Aradu.XS247	GPI mannosyltransferase-like protein%3B IPR005599 (GPI mannosyltransferase)
Araip.A89IR	Aradu.41I2U	GCN5-related N-acetyltransferase n%3D1 Tax%3DNostoc sp. PCC 7107 RepID%3DK9QFI3_9NOSO%3B IPR016181 (Acyl-CoA N-acyltransferase)%3B GO:0008080 (N-acetyltransferase activity)
Araip.ANL75	Aradu.9AW6M	RING-H2 finger protein 2B%3B IPR013083 (Zinc finger%2C RING/FYVE/PHD-type)%3B GO:0005515 (protein binding)%2C GO:0008270 (zinc ion binding)
Araip.Z56K9	Aradu.LP0UW	RING-H2 finger protein 2B%3B IPR013083 (Zinc finger%2C RING/FYVE/PHD-type)%3B GO:0005515 (protein binding)%2C GO:0008270 (zinc ion binding)
Araip.IZ12Q	Aradu.I2X1C	uncharacterized protein LOC100793253 isoform X2 [Glycine max]
Araip.KBJ2H	Aradu.1GC85	hypothetical protein%3B IPR023329 (Chlorophyll a/b binding protein domain)
Araip.05CR0	Aradu.Q29FA	trehalose phosphate synthase%3B IPR001830 (Glycosyl transferase%2C family 20)%2C IPR006379 (HAD-superfamily hydrolase%2C subfamily IIB)%2C IPR023214 (HAD-like domain)%3B GO:0003824 (catalytic activity)%2C GO:0005992 (trehalose biosynthetic process)%2C GO:0008152 (metabolic process)
Araip.XAY87	Aradu.K4UMD	Double Clp-N motif-containing P-loop nucleoside triphosphate hydrolases superfamily protein%3B IPR004176 (Clp%2C N-terminal)%2C IPR023150 (Double Clp-N motif)%2C IPR027417 (P-loop containing nucleoside triphosphate hydrolase)%3B GO:0019538 (protein metabolic process)
Araip.8W5F7	Aradu.B4APR	BNR/Asp-box repeat family protein%3B IPR011040 (Sialidases)
Araip.P8EFN	Aradu.JT9ML	YaeB/AF-0241 family methyltransferase%2C putative%3B IPR001378 (Uncharacterised domain UPF0066)%2C IPR023370 (TsaA-like domain)
Araip.MVL6W	Aradu.5LM0H	diacylglycerol kinase 4%3B IPR000756 (Diacylglycerol kinase%2C accessory domain)%2C IPR001206 (Diacylglycerol kinase%2C catalytic domain)%2C IPR016064 (ATP-NAD kinase-like domain)%3B GO:0003951 (NAD+ kinase activity)%2C GO:0004143 (diacylglycerol kinase activity)%2C GO:0007205 (protein kinase C-activating G-protein coupled receptor signaling pathway)%2C GO:0008152 (metabolic process)
Araip.W427S	Aradu.0FG6K	glutamate receptor 2.5%3B IPR001320 (Ionotropic glutamate receptor)%2C IPR001638 (Extracellular solute-binding protein%2C family 3)%3B GO:0004970 (ionotropic glutamate receptor activity)%2C GO:0005215 (transporter activity)%2C GO:0005234 (extracellular-glutamate-gated ion channel activity)%2C GO:0006810 (transport)%2C GO:0016020 (membrane)
Araip.Y6SH4	Aradu.UQR5P	glutamate receptor 2.8%3B IPR001320 (Ionotropic glutamate receptor)%2C IPR001638 (Extracellular solute-binding protein%2C family 3)%3B GO:0004970 (ionotropic glutamate receptor activity)%2C GO:0005215 (transporter activity)%2C GO:0005234 (extracellular-glutamate-gated ion channel activity)%2C GO:0006810 (transport)%2C GO:0016020 (membrane)
Araip.WI0IH	Aradu.TW5JZ	Small nuclear ribonucleoprotein family protein%3B IPR010920 (Like-Sm (LSM) domain)%2C IPR027078 (Small nuclear ribonucleoprotein E)%3B GO:0005681 (spliceosomal complex)
Araip.X70ZP	Aradu.ZSF7K	Protein kinase superfamily protein%3B IPR011009 (Protein kinase-like domain)%2C IPR013320 (Concanavalin A-like lectin/glucanase%2C subgroup)%2C IPR014729 (Rossmann-like alpha/beta/alpha sandwich fold)%3B GO:0004672 (protein kinase activity)%2C GO:0005524 (ATP binding)%2C GO:0006468 (protein phosphorylation)%2C GO:0006950 (response to stress)
Araip.E4G9U	Aradu.V9D7S	zinc finger protein CONSTANS-LIKE 5-like [Glycine max]%3B IPR000315 (Zinc finger%2C B-box)%2C IPR010402 (CCT domain)%3B GO:0005515 (protein binding)%2C GO:0005622 (intracellular)%2C GO:0008270 (zinc ion binding)
Araip.K461S	Aradu.ZI52D	1-deoxy-D-xylulose 5-phosphate synthase 1%3B IPR005477 (Deoxyxylulose-5-phosphate synthase)%2C IPR009014 (Transketolase%2C C-terminal/Pyruvate-ferredoxin oxidoreductase%2C domain II)%3B GO:0003824 (catalytic activity)%2C GO:0008152 (metabolic process)%2C GO:0008661 (1-deoxy-D-xylulose-5-phosphate synthase activity)%2C GO:0016114 (terpenoid biosynthetic process)
Araip.2KU4C	Aradu.9DJ4L	ADP-ribosylation factor 3%3B IPR005225 (Small GTP-binding protein domain)%2C IPR006689 (Small GTPase superfamily%2C ARF/SAR type)%2C IPR027417 (P-loop containing nucleoside triphosphate hydrolase)%3B GO:0005525 (GTP binding)%2C GO:0005622 (intracellular)%2C GO:0006886 (intracellular protein transport)%2C GO:0007264 (small GTPase mediated signal transduction)
Araip.QC8DH	Aradu.E32BB	xylose isomerase family protein%3B IPR001998 (Xylose isomerase)%3B GO:0005975 (carbohydrate metabolic process)%2C GO:0009045 (xylose isomerase activity)
Araip.9I95A	Aradu.V8S72	protein kinase family protein%3B IPR011009 (Protein kinase-like domain)%3B GO:0004672 (protein kinase activity)%2C GO:0005524 (ATP binding)%2C GO:0006468 (protein phosphorylation)
Araip.7QY88	Aradu.UI9VM	UDP-Glycosyltransferase superfamily protein%3B IPR002213 (UDP-glucuronosyl/UDP-glucosyltransferase)%3B GO:0008152 (metabolic process)
Araip.NT3M3	Aradu.2H7DH	MYB transcription factor MYB92 [Glycine max]%3B IPR009057 (Homeodomain-like)%3B GO:0003677 (DNA binding)%2C GO:0003682 (chromatin binding)
Araip.01ZYD	Aradu.QKQ8N	Protein kinase superfamily protein%3B IPR000270 (Phox/Bem1p)%2C IPR011009 (Protein kinase-like domain)%3B GO:0004672 (protein kinase activity)%2C GO:0005515 (protein binding)%2C GO:0005524 (ATP binding)%2C GO:0006468 (protein phosphorylation)
Araip.RQ0DI	Aradu.52JCC	FGGY family of carbohydrate kinase%3B IPR018484 (Carbohydrate kinase%2C FGGY%2C N-terminal)%2C IPR018485 (Carbohydrate kinase%2C FGGY%2C C-terminal)%3B GO:0005975 (carbohydrate metabolic process)
Araip.U7YWR	Aradu.I4J3Q	adenosylmethionine-8-amino-7-oxononanoate transaminase%3B IPR005814 (Aminotransferase class-III)%2C IPR015424 (Pyridoxal phosphate-dependent transferase)%2C IPR027417 (P-loop containing nucleoside triphosphate hydrolase)%3B GO:0003824 (catalytic activity)%2C GO:0008483 (transaminase activity)%2C GO:0030170 (pyridoxal phosphate binding)
Araip.ZJ8ZP	Aradu.4IC4Q	Calmodulin-binding protein%3B IPR012416 (Calmodulin binding protein-like)
Araip.Y6X2Y	Aradu.72595	Xyloglucan endotransglucosylase/hydrolase family protein%3B IPR008985 (Concanavalin A-like lectin/glucanases superfamily)%2C IPR013320 (Concanavalin A-like lectin/glucanase%2C subgroup)%3B GO:0005618 (cell wall)%2C GO:0005975 (carbohydrate metabolic process)%2C GO:0006073 (cellular glucan metabolic process)%2C GO:0016762 (xyloglucan:xyloglucosyl transferase activity)%2C GO:0048046 (apoplast)
Araip.WY1NK	Aradu.27SYD	xyloglucan endotransglucosylase/hydrolase 21%3B IPR008985 (Concanavalin A-like lectin/glucanases superfamily)%2C IPR016455 (Xyloglucan endotransglucosylase/hydrolase)%3B GO:0005618 (cell wall)%2C GO:0005975 (carbohydrate metabolic process)%2C GO:0006073 (cellular glucan metabolic process)%2C GO:0016762 (xyloglucan:xyloglucosyl transferase activity)%2C GO:0048046 (apoplast)
Araip.M4ML9	Aradu.4M90H	CASP-like protein 3 [Glycine max]%3B IPR006702 (Uncharacterised protein family UPF0497%2C trans-membrane plant)
Araip.N7P6W	Aradu.MF7QX	4-coumarate:CoA ligase 2%3B IPR000873 (AMP-dependent synthetase/ligase)%2C IPR025110 (AMP-binding enzyme C-terminal domain)%3B GO:0003824 (catalytic activity)%2C GO:0008152 (metabolic process)
Araip.W68C4	Aradu.U6MQJ	4-coumarate:CoA ligase 2%3B IPR000873 (AMP-dependent synthetase/ligase)%2C IPR025110 (AMP-binding enzyme C-terminal domain)%3B GO:0003824 (catalytic activity)%2C GO:0008152 (metabolic process)
Araip.KWC0F	Aradu.66WBT	mitochondrial outer membrane protein porin 1-like [Glycine max]%3B IPR002659 (Glycosyl transferase%2C family 31)%2C IPR023614 (Porin domain)%2C IPR027246 (Eukaryotic porin/Tom40)%3B GO:0005741 (mitochondrial outer membrane)%2C GO:0006486 (protein glycosylation)%2C GO:0008378 (galactosyltransferase activity)%2C GO:0016020 (membrane)%2C GO:0055085 (transmembrane transport)
Araip.X3RA2	Aradu.VR9TY	Integral membrane Yip1 family protein
Araip.L90LE	Aradu.CP7C1	SET domain-containing protein%3B IPR001214 (SET domain)%2C IPR015353 (Rubisco LSMT%2C substrate-binding domain)%3B GO:0005515 (protein binding)
Araip.X5HM8	Aradu.48UVV	syntaxin/T-SNARE family protein%3B IPR010989 (t-SNARE)%3B GO:0016020 (membrane)%2C GO:0016192 (vesicle-mediated transport)%2C GO:0048193 (Golgi vesicle transport)
Araip.119EB	Aradu.S0X87	haloacid dehalogenase-like hydrolase family protein%3B IPR006439 (HAD hydrolase%2C subfamily IA)%2C IPR023214 (HAD-like domain)%3B GO:0008152 (metabolic process)%2C GO:0016787 (hydrolase activity)
Araip.T32GV	Aradu.Y8Z02	Auxin-responsive protein n%3D2 Tax%3DCitrus RepID%3DV4UKA5_9ROSI%3B IPR003311 (AUX/IAA protein)%3B GO:0005634 (nucleus)
Araip.31C8W	Aradu.C3YH5	small nuclear ribonucleoprotein F%3B IPR010920 (Like-Sm (LSM) domain)
Araip.A7YPK	Aradu.BG1SG	NADPH-cytochrome P450 family 2 reductase%3B IPR001433 (Oxidoreductase FAD/NAD(P)-binding)%2C IPR008254 (Flavodoxin/nitric oxide synthase)%2C IPR017938 (Riboflavin synthase-like beta-barrel)%2C IPR023173 (NADPH-cytochrome p450 reductase%2C FAD-binding%2C alpha-helical domain-3)%3B GO:0010181 (FMN binding)%2C GO:0016491 (oxidoreductase activity)%2C GO:0055114 (oxidation-reduction process)
Araip.BAZ0W	Aradu.06JB2	Afadin/alpha-actinin-binding protein%3B IPR021622 (Afadin/alpha-actinin-binding)
Araip.DV6IL	Aradu.BZ1Y7	OB-fold nucleic acid binding domain containing protein n%3D1 Tax%3DZea mays RepID%3DB4FKL8_MAIZE%3B IPR014646 (Replication protein A%2C subunit RPA32)%3B GO:0003676 (nucleic acid binding)
Araip.B0CKL	Aradu.IW4HU	Unknown protein
Araip.XB73L	Aradu.T7UUH	AP2-like ethylene-responsive transcription factor AIL5-like [Glycine max]%3B IPR016177 (DNA-binding domain)%3B GO:0003677 (DNA binding)%2C GO:0003700 (sequence-specific DNA binding transcription factor activity)
Araip.P8177	Aradu.FXX49	Protein kinase superfamily protein%3B IPR011009 (Protein kinase-like domain)%3B GO:0004672 (protein kinase activity)%2C GO:0005524 (ATP binding)%2C GO:0006468 (protein phosphorylation)
Araip.G0DUZ	Aradu.8SL6P	transducin/WD-like repeat-protein%3B IPR011047 (Quinonprotein alcohol dehydrogenase-like superfamily)%2C IPR015943 (WD40/YVTN repeat-like-containing domain)%3B GO:0005515 (protein binding)
Araip.C2XFC	Aradu.PLH1E	hydroxyproline-rich glycoprotein family protein
Araip.ES7KC	Aradu.RDI6I	kelch domain-containing protein 4-like isoform X2 [Glycine max]%3B IPR000014 (PAS domain)%2C IPR001810 (F-box domain)%2C IPR015915 (Kelch-type beta propeller)%3B GO:0004871 (signal transducer activity)%2C GO:0005515 (protein binding)%2C GO:0007165 (signal transduction)
Araip.Y3ELL	Aradu.XR1NY	homogentisate phytyltransferase 1%3B IPR000537 (UbiA prenyltransferase family)%3B GO:0004659 (prenyltransferase activity)%2C GO:0016021 (integral component of membrane)
Araip.9L82B	Aradu.058CJ	lysine-tRNA ligase-like protein%3B IPR018150 (Aminoacyl-tRNA synthetase%2C class II (D/K/N)-like)%3B GO:0000166 (nucleotide binding)%2C GO:0003676 (nucleic acid binding)%2C GO:0004812 (aminoacyl-tRNA ligase activity)%2C GO:0004824 (lysine-tRNA ligase activity)%2C GO:0005524 (ATP binding)%2C GO:0005737 (cytoplasm)%2C GO:0006418 (tRNA aminoacylation for protein translation)%2C GO:0006430 (lysyl-tRN…
Araip.G0WVS	Aradu.D61LL	plasma membrane H+-ATPase%3B IPR001757 (Cation-transporting P-type ATPase)%2C IPR023214 (HAD-like domain)%2C IPR023298 (P-type ATPase%2C transmembrane domain)%3B GO:0000166 (nucleotide binding)%2C GO:0006200 (ATP catabolic process)%2C GO:0006754 (ATP biosynthetic process)%2C GO:0006812 (cation transport)%2C GO:0016021 (integral component of membrane)%2C GO:0016887 (ATPase activity)%2C GO:0019829 …
Araip.IW1QB	Aradu.51BBB	La-related protein 6 isoform 1 n%3D1 Tax%3DTheobroma cacao RepID%3DUPI00042B2C36%3B IPR010903 (Protein of unknown function DUF1517)
Araip.IT9LR	Aradu.X9U68	uncharacterized protein LOC100797300 isoform X1 [Glycine max]
Araip.433VX	Aradu.VF4U3	Peroxidase family protein%3B IPR010255 (Haem peroxidase)%3B GO:0004601 (peroxidase activity)%2C GO:0006979 (response to oxidative stress)%2C GO:0020037 (heme binding)%2C GO:0055114 (oxidation-reduction process)
Araip.T4ETY	Aradu.2RN1W	aldose 1-epimerase family protein%3B IPR008183 (Aldose 1-/Glucose-6-phosphate 1-epimerase)%2C IPR011013 (Galactose mutarotase-like domain)%3B GO:0003824 (catalytic activity)%2C GO:0005975 (carbohydrate metabolic process)%2C GO:0016853 (isomerase activity)%2C GO:0030246 (carbohydrate binding)
Araip.HUT0A	Aradu.20BUE	villin-4-like isoform X8 [Glycine max]%3B IPR003128 (Villin headpiece)%2C IPR007122 (Villin/Gelsolin)%3B GO:0003779 (actin binding)%2C GO:0007010 (cytoskeleton organization)
Araip.ZI6GM	Aradu.2QG6G	spermidine hydroxycinnamoyl transferase-like [Glycine max]%3B IPR003480 (Transferase)%2C IPR023213 (Chloramphenicol acetyltransferase-like domain)
Araip.Y04SM	Aradu.2B9HJ	S-adenosyl-L-methionine-dependent methyltransferase%3B IPR022238 (Uncharacterised protein family%2C methyltransferase%2C Williams-Beuren syndrome)
Araip.J0LMG	Aradu.1375G	metaxin-related
Araip.AX8IF	Aradu.L2PJY	uncharacterized protein LOC100776480 isoform X3 [Glycine max]%3B IPR006867 (Domain of unknown function DUF632)%2C IPR006868 (Domain of unknown function DUF630)
Araip.HS41C	Aradu.CFZ39	Heavy metal cation transport atpase%2C putative n%3D1 Tax%3DRicinus communis RepID%3DB9T1W7_RICCO%3B IPR001757 (Cation-transporting P-type ATPase)%2C IPR023214 (HAD-like domain)%3B GO:0000166 (nucleotide binding)%2C GO:0006812 (cation transport)%2C GO:0016021 (integral component of membrane)%2C GO:0019829 (cation-transporting ATPase activity)%2C GO:0030001 (metal ion transport)%2C GO:0046872 (met…
Araip.RR6QJ	Aradu.Y1Z8I	Core-2/I-branching beta-1%2C6-N-acetylglucosaminyltransferase family protein%3B IPR003406 (Glycosyl transferase%2C family 14)%3B GO:0008375 (acetylglucosaminyltransferase activity)%2C GO:0016020 (membrane)
Araip.MJM6V	Aradu.VB0PQ	Oxysterol-binding family protein%3B IPR000648 (Oxysterol-binding protein)
Araip.NZT7X	Aradu.LP8UK	subtilisin-like serine protease 3%3B IPR009020 (Proteinase inhibitor%2C propeptide)%2C IPR010435 (Peptidase S8A%2C DUF1034 C-terminal)%2C IPR015500 (Peptidase S8%2C subtilisin-related)%3B GO:0004252 (serine-type endopeptidase activity)%2C GO:0005618 (cell wall)%2C GO:0006508 (proteolysis)%2C GO:0016020 (membrane)%2C GO:0042802 (identical protein binding)%2C GO:0043086 (negative regulation of cata…
Araip.LC449	Aradu.AK14P	Rab GTPase activator%3B IPR000195 (Rab-GTPase-TBC domain)%3B GO:0005097 (Rab GTPase activator activity)%2C GO:0032313 (regulation of Rab GTPase activity)
Araip.V1UB0	Aradu.ZN0NU	unknown protein
Araip.ETT8S	Aradu.3II03	putative clathrin assembly protein At5g57200-like [Glycine max]%3B IPR008942 (ENTH/VHS)%2C IPR011417 (AP180 N-terminal homology (ANTH) domain)%3B GO:0005543 (phospholipid binding)%2C GO:0005545 (1-phosphatidylinositol binding)%2C GO:0030118 (clathrin coat)%2C GO:0030276 (clathrin binding)%2C GO:0048268 (clathrin coat assembly)
Araip.KLR8M	Aradu.D6I5A	fiber protein Fb15
Araip.5L08V	Aradu.ED224	pathogenesis-related homeodomain protein-like isoform X1 [Glycine max]%3B IPR009057 (Homeodomain-like)%2C IPR013083 (Zinc finger%2C RING/FYVE/PHD-type)%3B GO:0003677 (DNA binding)%2C GO:0003700 (sequence-specific DNA binding transcription factor activity)%2C GO:0005515 (protein binding)%2C GO:0008270 (zinc ion binding)%2C GO:0043565 (sequence-specific DNA binding)
Araip.PY45A	Aradu.S9BZU	tRNA-specific adenosine deaminase%3B IPR016193 (Cytidine deaminase-like)%3B GO:0003824 (catalytic activity)%2C GO:0008270 (zinc ion binding)%2C GO:0016787 (hydrolase activity)
Araip.B594V	Aradu.6TH01	protein CHLOROPLAST IMPORT APPARATUS 2-like isoform 1 [Glycine max]%3B IPR010402 (CCT domain)%3B GO:0005515 (protein binding)
Araip.85RP9	Aradu.XZS36	poly(rC)-binding protein 3-like [Glycine max]%3B IPR004087 (K Homology domain)%3B GO:0003723 (RNA binding)
Araip.QN6BT	Aradu.Z58ZW	macrophage migration inhibitory factor homolog [Glycine max]%3B IPR001398 (Macrophage migration inhibitory factor)%2C IPR014347 (Tautomerase/MIF superfamily)
Araip.T0KA2	Aradu.MW8ED	proline-rich protein PRCC-like [Glycine max]%3B IPR018800 (Proline-rich protein PRCC)
Araip.LGM59	Aradu.B7RDX	basic helix-loop-helix (bHLH) DNA-binding superfamily protein%3B IPR011598 (Myc-type%2C basic helix-loop-helix (bHLH) domain)%3B GO:0046983 (protein dimerization activity)
Araip.2GE5T	Aradu.926CB	alpha-mannosidase 2%3B IPR001382 (Glycoside hydrolase%2C family 47)%3B GO:0005509 (calcium ion binding)%2C GO:0016020 (membrane)
Araip.0AN9G	Aradu.ST3KE	Double Clp-N motif-containing P-loop nucleoside triphosphate hydrolases superfamily protein%3B IPR023150 (Double Clp-N motif)
Araip.LX7IX	Aradu.H44Y5	nucleolar and coiled-body phosphoprotein 1-like isoform X1 [Glycine max]%3B IPR006594 (LisH dimerisation motif)%2C IPR007718 (SRP40%2C C-terminal)%3B GO:0005515 (protein binding)
Araip.Q5AP6	Aradu.B25GW	calcium-transporting ATPase 8%2C plasma membrane-type protein%3B IPR001757 (Cation-transporting P-type ATPase)%2C IPR023214 (HAD-like domain)%2C IPR023298 (P-type ATPase%2C transmembrane domain)%2C IPR024750 (Calcium-transporting P-type ATPase%2C N-terminal autoinhibitory domain)%3B GO:0000166 (nucleotide binding)%2C GO:0005388 (calcium-transporting ATPase activity)%2C GO:0005516 (calmodulin bind…
Araip.4VW3W	Aradu.NYD5R	choline monooxygenase%3B IPR001663 (Aromatic-ring-hydroxylating dioxygenase%2C alpha subunit)%2C IPR015879 (Aromatic-ring-hydroxylating dioxygenase%2C alpha subunit%2C C-terminal domain)%3B GO:0005506 (iron ion binding)%2C GO:0006725 (cellular aromatic compound metabolic process)%2C GO:0016491 (oxidoreductase activity)%2C GO:0019439 (aromatic compound catabolic process)%2C GO:0055114 (oxidation-r…
Araip.XN478	Aradu.X8LK6	receptor-like protein kinase-like [Glycine max]%3B IPR001611 (Leucine-rich repeat)%2C IPR003591 (Leucine-rich repeat%2C typical subtype)%2C IPR025875 (Leucine rich repeat 4)%3B GO:0005515 (protein binding)
Araip.E9XAH	Aradu.91876	Auxin efflux carrier family protein%3B IPR004776 (Auxin efflux carrier)%3B GO:0016021 (integral component of membrane)%2C GO:0055085 (transmembrane transport)
Araip.QJB99	Aradu.06HW9	Auxin efflux carrier family protein%3B IPR004776 (Auxin efflux carrier)%3B GO:0016021 (integral component of membrane)%2C GO:0055085 (transmembrane transport)
Araip.TS0SQ	Aradu.I1GRS	WRKY family transcription factor%3B IPR003657 (DNA-binding WRKY)%2C IPR018872 (Zn-cluster domain)%3B GO:0003700 (sequence-specific DNA binding transcription factor activity)%2C GO:0043565 (sequence-specific DNA binding)
Araip.I3LE2	Aradu.J30E8	Lysine-specific demethylase NO66 n%3D1 Tax%3DMedicago truncatula RepID%3DG7JT76_MEDTR%3B IPR013109 (Bifunctional lysine-specific demethylase and histidyl-hydroxylase NO66)%2C IPR016024 (Armadillo-type fold)%3B GO:0005488 (binding)%2C GO:0005515 (protein binding)
Araip.BB7ZX	Aradu.MV4AE	uncharacterized protein LOC100808348 [Glycine max]
Araip.V6XXN	Aradu.NBA2I	Homeobox-leucine zipper protein family%3B IPR003106 (Leucine zipper%2C homeobox-associated)%2C IPR009057 (Homeodomain-like)%3B GO:0003677 (DNA binding)%2C GO:0003700 (sequence-specific DNA binding transcription factor activity)%2C GO:0005634 (nucleus)%2C GO:0043565 (sequence-specific DNA binding)
Araip.VNH9W	Aradu.H5DQ1	protein YLS7-like [Glycine max]%3B IPR025846 (PMR5 N-terminal domain)%2C IPR026057 (PC-Esterase)
Araip.I6EYC	Aradu.UR751	receptor kinase 1%3B IPR011009 (Protein kinase-like domain)%2C IPR013320 (Concanavalin A-like lectin/glucanase%2C subgroup)%3B GO:0004672 (protein kinase activity)%2C GO:0005524 (ATP binding)%2C GO:0006468 (protein phosphorylation)
Araip.UR5GQ	Aradu.KQV51	Xyloglucan endotransglucosylase/hydrolase family protein%3B IPR008264 (Beta-glucanase)%2C IPR008985 (Concanavalin A-like lectin/glucanases superfamily)%2C IPR016455 (Xyloglucan endotransglucosylase/hydrolase)%3B GO:0005618 (cell wall)%2C GO:0005975 (carbohydrate metabolic process)%2C GO:0006073 (cellular glucan metabolic process)%2C GO:0016762 (xyloglucan:xyloglucosyl transferase activity)%2C GO:…
Araip.14358	Aradu.N3RF1	ribosomal RNA processing protein 1 homolog B-like isoform X1 [Glycine max]%3B IPR007346 (Endonuclease I)%2C IPR010301 (Nucleolar%2C Nop52)%3B GO:0004518 (nuclease activity)%2C GO:0006364 (rRNA processing)
Araip.G10X7	Aradu.03P72	uncharacterized protein LOC102667487 isoform X2 [Glycine max]
Araip.0KQ1A	Aradu.IQ9RB	PCI domain-containing protein 2 [Glycine max]%3B IPR000717 (Proteasome component (PCI) domain)%2C IPR013143 (PCI/PINT associated module)%3B GO:0005515 (protein binding)
Araip.Z68WU	Aradu.6T7HV	unknown protein%3B FUNCTIONS IN: molecular_function unknown%3B INVOLVED IN: biological_process unknown%3B LOCATED IN: mitochondrion%2C plastid%3B EXPRESSED IN: 22 plant structures%3B EXPRESSED DURING: 13 growth stages
Araip.73WZS	Aradu.L0S59	beta galactosidase 1%3B IPR000922 (D-galactoside/L-rhamnose binding SUEL lectin domain)%2C IPR001944 (Glycoside hydrolase%2C family 35)%2C IPR017853 (Glycoside hydrolase%2C superfamily)%3B GO:0005975 (carbohydrate metabolic process)%2C GO:0030246 (carbohydrate binding)
Araip.56RXD	Aradu.AJX1D	polyamine oxidase 5%3B IPR002937 (Amine oxidase)%3B GO:0016491 (oxidoreductase activity)%2C GO:0055114 (oxidation-reduction process)
Araip.4JF3X	Aradu.7ZG3E	Transducin/WD40 repeat-like superfamily protein%3B IPR015943 (WD40/YVTN repeat-like-containing domain)%2C IPR022052 (Histone-binding protein RBBP4%2C N-terminal)%3B GO:0005515 (protein binding)
Araip.ECK9H	Aradu.QVY8H	Protein kinase superfamily protein%3B IPR011009 (Protein kinase-like domain)%2C IPR013320 (Concanavalin A-like lectin/glucanase%2C subgroup)%3B GO:0004672 (protein kinase activity)%2C GO:0006468 (protein phosphorylation)
Araip.UXJ4N	Aradu.2XN5R	cytokinin oxidase/dehydrogenase 6%3B IPR016164 (FAD-linked oxidase-like%2C C-terminal)%2C IPR016166 (FAD-binding%2C type 2)%2C IPR016170 (Vanillyl-alcohol oxidase/Cytokinin dehydrogenase C-terminal domain)%3B GO:0003824 (catalytic activity)%2C GO:0008762 (UDP-N-acetylmuramate dehydrogenase activity)%2C GO:0009690 (cytokinin metabolic process)%2C GO:0016491 (oxidoreductase activity)%2C GO:0019139 …
Araip.ZXC56	Aradu.82DSF	cytokinin oxidase/dehydrogenase 1%3B IPR016164 (FAD-linked oxidase-like%2C C-terminal)%2C IPR016166 (FAD-binding%2C type 2)%2C IPR016170 (Vanillyl-alcohol oxidase/Cytokinin dehydrogenase C-terminal domain)%3B GO:0003824 (catalytic activity)%2C GO:0008762 (UDP-N-acetylmuramate dehydrogenase activity)%2C GO:0009690 (cytokinin metabolic process)%2C GO:0016491 (oxidoreductase activity)%2C GO:0019139 …
Araip.W2KBF	Aradu.2J33I	cytokinin oxidase/dehydrogenase 1%3B IPR016164 (FAD-linked oxidase-like%2C C-terminal)%2C IPR016166 (FAD-binding%2C type 2)%2C IPR016170 (Vanillyl-alcohol oxidase/Cytokinin dehydrogenase C-terminal domain)%3B GO:0003824 (catalytic activity)%2C GO:0008762 (UDP-N-acetylmuramate dehydrogenase activity)%2C GO:0009690 (cytokinin metabolic process)%2C GO:0016491 (oxidoreductase activity)%2C GO:0019139 …
Araip.T0PQU	Aradu.K4GHU	cytokinin oxidase/dehydrogenase 1%3B IPR016164 (FAD-linked oxidase-like%2C C-terminal)%2C IPR016166 (FAD-binding%2C type 2)%2C IPR016170 (Vanillyl-alcohol oxidase/Cytokinin dehydrogenase C-terminal domain)%3B GO:0003824 (catalytic activity)%2C GO:0008762 (UDP-N-acetylmuramate dehydrogenase activity)%2C GO:0009690 (cytokinin metabolic process)%2C GO:0016491 (oxidoreductase activity)%2C GO:0019139 …
Araip.W1E5U	Aradu.40FJC	chloroplastic group IIA intron splicing facilitator CRS1%2C chloroplastic-like [Glycine max]%3B IPR001890 (RNA-binding%2C CRM domain)%3B GO:0003723 (RNA binding)
Araip.GG442	Aradu.DHU41	alpha/beta-Hydrolases superfamily protein
Araip.CX0J5	Aradu.1M0AQ	putative transcription factor bHLH041-like [Glycine max]%3B IPR011598 (Myc-type%2C basic helix-loop-helix (bHLH) domain)%3B GO:0046983 (protein dimerization activity)
Araip.22UK8	Aradu.HDL1J	DNA repair and recombination protein%3B IPR013765 (DNA recombination and repair protein RecA)%2C IPR023400 (DNA recombination and repair protein RecA%2C C-terminal)%2C IPR027417 (P-loop containing nucleoside triphosphate hydrolase)%3B GO:0000166 (nucleotide binding)%2C GO:0003697 (single-stranded DNA binding)%2C GO:0005524 (ATP binding)%2C GO:0006281 (DNA repair)%2C GO:0009432 (SOS response)%2C G…
Araip.HAH2I	Aradu.Q9HXF	nucleosome assembly protein 1%3B 3%3B IPR002164 (Nucleosome assembly protein (NAP))%3B GO:0005634 (nucleus)%2C GO:0006334 (nucleosome assembly)
Araip.R3Y0S	Aradu.2K88G	30S ribosomal S16-like protein%3B IPR000307 (Ribosomal protein S16)%2C IPR023803 (Ribosomal protein S16 domain)%3B GO:0003735 (structural constituent of ribosome)%2C GO:0005622 (intracellular)%2C GO:0005840 (ribosome)%2C GO:0006412 (translation)
Araip.DCD5Q	Aradu.5S8J3	heat shock transcription factor A2%3B IPR011991 (Winged helix-turn-helix DNA-binding domain)%2C IPR027725 (Heat shock transcription factor family)%3B GO:0003700 (sequence-specific DNA binding transcription factor activity)%2C GO:0005634 (nucleus)%2C GO:0009408 (response to heat)%2C GO:0043565 (sequence-specific DNA binding)
Araip.J4Y0Y	Aradu.Y4ACF	calmodulin-binding family protein
Araip.H7P0N	Aradu.075C2	casein kinase 1%3B IPR011009 (Protein kinase-like domain)%3B GO:0004672 (protein kinase activity)%2C GO:0005524 (ATP binding)%2C GO:0006468 (protein phosphorylation)
Araip.DT1IR	Aradu.29R8J	membrane bound O-acyl transferase (MBOAT) family protein%3B IPR004299 (Membrane bound O-acyl transferase%2C MBOAT)%3B GO:0008374 (O-acyltransferase activity)
Araip.DC2C3	Aradu.3TN8V	DEAD-box ATP-dependent RNA helicase%3B IPR001650 (Helicase%2C C-terminal)%2C IPR014001 (Helicase%2C superfamily 1/2%2C ATP-binding domain)%2C IPR027417 (P-loop containing nucleoside triphosphate hydrolase)%3B GO:0003676 (nucleic acid binding)%2C GO:0004386 (helicase activity)%2C GO:0005524 (ATP binding)%2C GO:0008026 (ATP-dependent helicase activity)
Araip.B9NBT	Aradu.X4HEP	Peroxidase superfamily protein%3B IPR010255 (Haem peroxidase)%3B GO:0004601 (peroxidase activity)%2C GO:0006979 (response to oxidative stress)%2C GO:0020037 (heme binding)%2C GO:0055114 (oxidation-reduction process)
Araip.TA2YD	Aradu.A8AWS	protein kinase family protein%3B IPR011009 (Protein kinase-like domain)%2C IPR013083 (Zinc finger%2C RING/FYVE/PHD-type)%2C IPR014729 (Rossmann-like alpha/beta/alpha sandwich fold)%3B GO:0000151 (ubiquitin ligase complex)%2C GO:0004672 (protein kinase activity)%2C GO:0004842 (ubiquitin-protein ligase activity)%2C GO:0005524 (ATP binding)%2C GO:0006468 (protein phosphorylation)%2C GO:0006950 (resp…
Araip.WUR54	Aradu.RYQ8I	glyoxalase/bleomycin resistance protein/dioxygenase%3B IPR004360 (Glyoxalase/fosfomycin resistance/dioxygenase domain)
Araip.9QE3N	Aradu.Y7ZSK	uncharacterized protein LOC100775655 isoform X9 [Glycine max]
Araip.VR3EA	Aradu.MK9MK	Protein kinase superfamily protein%3B IPR011009 (Protein kinase-like domain)%3B GO:0004672 (protein kinase activity)%2C GO:0005524 (ATP binding)%2C GO:0006468 (protein phosphorylation)
Araip.E9ALR	Aradu.U0KK7	cleavage and polyadenylation specificity factor 5%3B IPR015797 (NUDIX hydrolase domain-like)%2C IPR016706 (Cleavage/polyadenylation specificity factor subunit 5)%3B GO:0003729 (mRNA binding)%2C GO:0005849 (mRNA cleavage factor complex)%2C GO:0006378 (mRNA polyadenylation)%2C GO:0016787 (hydrolase activity)
Araip.1PQ05	Aradu.DGX5Y	Ribosomal protein L18ae family
Araip.8B943	Aradu.1X1DY	Cell growth-regulating nucleolar protein%2C putative n%3D1 Tax%3DRicinus communis RepID%3DB9RK46_RICCO
Araip.Z30L7	Aradu.ZBZ36	threonine synthase-like protein%3B IPR001926 (Tryptophan synthase beta subunit-like PLP-dependent enzymes superfamily)%2C IPR004450 (Threonine synthase-like)
Araip.D1KC8	Aradu.6A7BZ	myosin 1%3B IPR000048 (IQ motif%2C EF-hand binding site)%2C IPR001609 (Myosin head%2C motor domain)%2C IPR004009 (Myosin%2C N-terminal%2C SH3-like)%2C IPR018444 (Dil domain)%2C IPR027417 (P-loop containing nucleoside triphosphate hydrolase)%3B GO:0003774 (motor activity)%2C GO:0005515 (protein binding)%2C GO:0005524 (ATP binding)%2C GO:0016459 (myosin complex)
Araip.VS4IG	Aradu.WC37M	uncharacterized membrane protein C776.05-like isoform X3 [Glycine max]%3B IPR021261 (Protein of unknown function DUF2838)
Araip.1BU68	Aradu.487EP	uncharacterized protein LOC100806958 isoform X3 [Glycine max]%3B IPR019448 (EEIG1/EHBP1 N-terminal domain)
Araip.XJ5M5	Aradu.DES1M	alpha/beta-Hydrolases superfamily protein
Araip.T3WCA	Aradu.67X2R	nuclear transcription factor Y subunit A-3-like isoform 3 [Glycine max]%3B IPR001289 (CCAAT-binding transcription factor%2C subunit B)%3B GO:0003700 (sequence-specific DNA binding transcription factor activity)
Araip.I19GZ	Aradu.S9XBY	phospholipid:diacylglycerol acyltransferase%3B IPR003386 (Lecithin:cholesterol/phospholipid:diacylglycerol acyltransferase)%3B GO:0006629 (lipid metabolic process)%2C GO:0008374 (O-acyltransferase activity)
Araip.KS45K	Aradu.W9NWV	protein Brevis radix-like 4-like isoform X2 [Glycine max]%3B IPR013591 (Brevis radix (BRX) domain)%2C IPR027988 (Transcription factor BREVIS RADIX%2C N-terminal domain)
Araip.6NR98	Aradu.DCD5A	charged multivesicular body protein%3B IPR005024 (Snf7)%3B GO:0015031 (protein transport)
Araip.J86TR	Aradu.T3QX0	replication protein A 70 kDa DNA-binding subunit A-like [Glycine max]%3B IPR004591 (Replication factor-a protein 1 Rpa1)%3B GO:0003676 (nucleic acid binding)%2C GO:0003677 (DNA binding)%2C GO:0005634 (nucleus)%2C GO:0006260 (DNA replication)
Araip.BW28G	Aradu.WZ33T	Ribosomal protein S3%2C component of cytosolic 80S ribosome and 40S small subunit n%3D1 Tax%3DOstreococcus lucimarinus (strain CCE9901) RepID%3DA4RVP7_OSTLU%3B IPR005703 (Ribosomal protein S3%2C eukaryotic/archaeal)%2C IPR015946 (K homology domain-like%2C alpha/beta)%3B GO:0003723 (RNA binding)%2C GO:0003735 (structural constituent of ribosome)%2C GO:0005840 (ribosome)%2C GO:0006412 (translation)…
Araip.H6J0Y	Aradu.XME24	ELF4-like 4%3B IPR009741 (Protein of unknown function DUF1313)
Araip.E1MTM	Aradu.QXJ49	stress responsive A/B barrel domain protein%3B IPR011008 (Dimeric alpha-beta barrel)
Araip.K719G	Aradu.I4Z8N	myb transcription factor%3B IPR009057 (Homeodomain-like)%3B GO:0003677 (DNA binding)%2C GO:0003682 (chromatin binding)
Araip.V4AAD	Aradu.F1U1I	DNA-directed RNA polymerase III subunit RPC4 isoform X1 [Glycine max]%3B IPR007811 (DNA-directed RNA polymerase III subunit RPC4)%2C IPR012337 (Ribonuclease H-like domain)%3B GO:0003676 (nucleic acid binding)%2C GO:0003677 (DNA binding)%2C GO:0003899 (DNA-directed RNA polymerase activity)%2C GO:0005666 (DNA-directed RNA polymerase III complex)%2C GO:0006383 (transcription from RNA polymerase III …
Araip.ZC6G8	Aradu.SJ3NX	growth-regulating factor 5%3B IPR014977 (WRC)%2C IPR014978 (Glutamine-Leucine-Glutamine%2C QLQ)%3B GO:0005524 (ATP binding)%2C GO:0005634 (nucleus)
Araip.Q7XEQ	Aradu.H49WY	DENN (AEX-3) domain-containing protein%3B IPR001194 (DENN domain)%2C IPR005113 (uDENN domain)
Araip.S5AVW	Aradu.Q9Y83	oxophytodienoate-reductase 3%3B IPR013785 (Aldolase-type TIM barrel)%3B GO:0003824 (catalytic activity)%2C GO:0010181 (FMN binding)%2C GO:0016491 (oxidoreductase activity)%2C GO:0055114 (oxidation-reduction process)
Araip.H3T69	Aradu.5FT1Y	uncharacterized protein At1g04910-like [Glycine max]%3B IPR019378 (GDP-fucose protein O-fucosyltransferase)
Araip.7P6U6	Aradu.W11AH	F-box/LRR-repeat protein 12-like [Glycine max]%3B IPR006553 (Leucine-rich repeat%2C cysteine-containing subtype)
Araip.UEX6X	Aradu.B3PEJ	Putative membrane lipoprotein
Araip.N0AK4	Aradu.M8AN2	uncharacterized protein LOC100798363 isoform X3 [Glycine max]
Araip.V3YJW	Aradu.EM398	hypothetical protein
Araip.A60YE	Aradu.ENJ13	unknown protein
Araip.VKU4A	Aradu.S44IV	Cysteine proteinases superfamily protein%3B IPR013128 (Peptidase C1A)%3B GO:0006508 (proteolysis)%2C GO:0008234 (cysteine-type peptidase activity)
Araip.6N5JP	Aradu.DID31	Ulp1 protease family%2C carboxy-terminal domain protein
Araip.063PQ	Aradu.Z0MDR	nucleolin 1-like [Glycine max]
Araip.PG50R	Aradu.B26Z6	N-terminal nucleophile aminohydrolases (Ntn hydrolases) superfamily protein%3B IPR000246 (Peptidase T2%2C asparaginase 2)%3B GO:0016787 (hydrolase activity)
Araip.U9QE5	Aradu.BGR5Z	ribosomal protein S19%3B IPR002222 (Ribosomal protein S19/S15)%2C IPR023575 (Ribosomal protein S19%2C superfamily)%3B GO:0003735 (structural constituent of ribosome)%2C GO:0005840 (ribosome)%2C GO:0006412 (translation)
Araip.8V7D5	Aradu.ZA3DU	Kef-type K+ transport system%2C membrane component n%3D1 Tax%3DMethylophaga aminisulfidivorans MP RepID%3DF5SYA9_9GAMM%3B IPR006153 (Cation/H+ exchanger)%2C IPR016040 (NAD(P)-binding domain)%3B GO:0006812 (cation transport)%2C GO:0006813 (potassium ion transport)%2C GO:0008324 (cation transmembrane transporter activity)%2C GO:0015299 (solute:hydrogen antiporter activity)%2C GO:0016021 (integral c…
Araip.A841F	Aradu.G0S92	GATA type zinc finger transcription factor family protein%3B IPR001781 (Zinc finger%2C LIM-type)%3B GO:0008270 (zinc ion binding)
Araip.H3YMG	Aradu.JS4GH	uncharacterized protein LOC100790647 isoform X9 [Glycine max]%3B IPR010839 (Protein of unknown function DUF1446)
Araip.CN8K0	Aradu.ZCK34	peroxin 19-2%3B IPR006708 (Pex19 protein)%3B GO:0005777 (peroxisome)
Araip.RQ7L5	Aradu.FT1FE	KDEL motif-containing protein 1-like isoform X2 [Glycine max]%3B IPR006598 (Lipopolysaccharide-modifying protein)
Araip.A18M2	Aradu.MS08A	double-stranded RNA-specific adenosine deaminase-like isoform X1 [Glycine max]%3B IPR002466 (Adenosine deaminase/editase)%3B GO:0003723 (RNA binding)%2C GO:0004000 (adenosine deaminase activity)%2C GO:0006396 (RNA processing)
Araip.GA7CT	Aradu.RRR8S	Remorin family protein%3B IPR005516 (Remorin%2C C-terminal)%2C IPR005518 (Remorin%2C N-terminal)
Araip.56XXY	Aradu.HI9KT	DEAD-box ATP-dependent RNA helicase-like protein%3B IPR001650 (Helicase%2C C-terminal)%2C IPR014001 (Helicase%2C superfamily 1/2%2C ATP-binding domain)%2C IPR027417 (P-loop containing nucleoside triphosphate hydrolase)%3B GO:0003676 (nucleic acid binding)%2C GO:0004386 (helicase activity)%2C GO:0005524 (ATP binding)%2C GO:0008026 (ATP-dependent helicase activity)
Araip.U65I2	Aradu.5VL3J	mitochondrial 37S ribosomal protein S27-like [Glycine max]%3B IPR013219 (Ribosomal protein S27/S33%2C mitochondrial)
Araip.WF0FQ	Aradu.I5BGE	KDEL motif-containing protein 1-like isoform X2 [Glycine max]%3B IPR006598 (Lipopolysaccharide-modifying protein)
Araip.7FR3W	Aradu.N132V	Unknown protein
Araip.WU7KL	Aradu.NZ7YJ	Unknown protein
Araip.LY8H2	Aradu.9G22P	Protein kinase superfamily protein%3B IPR011009 (Protein kinase-like domain)%2C IPR011990 (Tetratricopeptide-like helical)%3B GO:0004672 (protein kinase activity)%2C GO:0005515 (protein binding)%2C GO:0006468 (protein phosphorylation)
Araip.1R3EW	Aradu.VJ6KN	uncharacterized protein LOC100804482 isoform X3 [Glycine max]
Araip.R7GHN	Aradu.JB06T	Bestrophin-like protein%3B IPR021134 (Bestrophin/UPF0187)%2C IPR024701 (Uncharacterised conserved protein%2C UCP016988)
Araip.8H7DJ	Aradu.X529F	riboflavin biosynthesis protein RibD%3B IPR004794 (Riboflavin biosynthesis protein RibD)%2C IPR024072 (Dihydrofolate reductase-like domain)%3B GO:0003824 (catalytic activity)%2C GO:0008270 (zinc ion binding)%2C GO:0008835 (diaminohydroxyphosphoribosylaminopyrimidine deaminase activity)%2C GO:0009231 (riboflavin biosynthetic process)%2C GO:0016787 (hydrolase activity)%2C GO:0055114 (oxidation-redu…
Araip.CI73X	Aradu.50HDP	kelch repeat F-box protein%3B IPR001810 (F-box domain)%2C IPR015916 (Galactose oxidase%2C beta-propeller)%3B GO:0005515 (protein binding)
Araip.2U8W8	Aradu.PGT6R	polygalacturonase-like [Glycine max]%3B IPR000743 (Glycoside hydrolase%2C family 28)%2C IPR011050 (Pectin lyase fold/virulence factor)%3B GO:0004650 (polygalacturonase activity)%2C GO:0005975 (carbohydrate metabolic process)
Araip.41FLF	Aradu.E7YKF	uncharacterized protein LOC100793929 isoform X3 [Glycine max]
Araip.YL8HA	Aradu.QGW0X	Acyl-CoA thioesterase family protein%3B IPR003703 (Acyl-CoA thioesterase)%2C IPR014710 (RmlC-like jelly roll fold)%3B GO:0006637 (acyl-CoA metabolic process)%2C GO:0047617 (acyl-CoA hydrolase activity)
Araip.Y8RPI	Aradu.MS73B	calmodulin-binding heat-shock protein%3B IPR002921 (Lipase%2C class 3)%2C IPR005592 (Mono-/di-acylglycerol lipase%2C N-terminal)%3B GO:0004806 (triglyceride lipase activity)%2C GO:0006629 (lipid metabolic process)%2C GO:0016042 (lipid catabolic process)
Araip.Q2MIL	Aradu.T6XQA	probable 2-oxoglutarate/Fe(II)-dependent dioxygenase-like [Glycine max]%3B IPR005123 (Oxoglutarate/iron-dependent dioxygenase)%2C IPR026992 (Non-haem dioxygenase N-terminal domain)%2C IPR027443 (Isopenicillin N synthase-like)%3B GO:0016491 (oxidoreductase activity)%2C GO:0055114 (oxidation-reduction process)
Araip.AK8SS	Aradu.6VX3K	bHLH transcription factor%3B IPR011598 (Myc-type%2C basic helix-loop-helix (bHLH) domain)%2C IPR025610 (Transcription factor MYC/MYB N-terminal)%3B GO:0046983 (protein dimerization activity)
Araip.TSM4K	Aradu.73L3W	ROP guanine nucleotide exchange factor 5%3B IPR005512 (PRONE domain)%3B GO:0005089 (Rho guanyl-nucleotide exchange factor activity)
Araip.P2RKX	Aradu.3X34T	Unknown protein
Araip.L5PVW	Aradu.4SA7Z	mediator of RNA polymerase II transcription subunit 12-like isoform X2 [Glycine max]%3B IPR019035 (Mediator complex%2C subunit Med12)%3B GO:0001104 (RNA polymerase II transcription cofactor activity)%2C GO:0006357 (regulation of transcription from RNA polymerase II promoter)%2C GO:0016592 (mediator complex)
Araip.TT0ZZ	Aradu.WK4VE	4-coumarate:CoA ligase 3%3B IPR000873 (AMP-dependent synthetase/ligase)%2C IPR025110 (AMP-binding enzyme C-terminal domain)%3B GO:0003824 (catalytic activity)%2C GO:0008152 (metabolic process)
Araip.DZ5A7	Aradu.NA077	Unknown protein
Araip.VQ371	Aradu.X3BQD	uncharacterized protein LOC100780609 isoform X4 [Glycine max]%3B IPR022212 (Protein of unknown function DUF3741)%2C IPR025486 (Domain of unknown function DUF4378)
Araip.7N8L9	Aradu.S2RCR	protein PAIR1-like isoform X2 [Glycine max]
Araip.GQ1YV	Aradu.P4SDG	Ubiquitin-protein ligase%2C PUB52 n%3D1 Tax%3DSelaginella moellendorffii RepID%3DD8T750_SELML%3B IPR011009 (Protein kinase-like domain)%2C IPR013083 (Zinc finger%2C RING/FYVE/PHD-type)%2C IPR013320 (Concanavalin A-like lectin/glucanase%2C subgroup)%2C IPR014729 (Rossmann-like alpha/beta/alpha sandwich fold)%3B GO:0000151 (ubiquitin ligase complex)%2C GO:0004672 (protein kinase activity)%2C GO:000…
Araip.Q99GN	Aradu.D80L9	SKP1-like 21%3B IPR001232 (SKP1 component)%3B GO:0006511 (ubiquitin-dependent protein catabolic process)
Araip.II18H	Aradu.G83K5	phosphate transporter 4%3B 1%3B IPR011701 (Major facilitator superfamily)%2C IPR016196 (Major facilitator superfamily domain%2C general substrate transporter)%3B GO:0016021 (integral component of membrane)%2C GO:0055085 (transmembrane transport)
Araip.HWV62	Aradu.LSL3G	Cytochrome P450 superfamily protein%3B IPR001128 (Cytochrome P450)%3B GO:0005506 (iron ion binding)%2C GO:0020037 (heme binding)%2C GO:0055114 (oxidation-reduction process)
Araip.IXQ5W	Aradu.KZX0F	glycerol-3-phosphate acyltransferase 4%3B IPR002123 (Phospholipid/glycerol acyltransferase)%2C IPR023214 (HAD-like domain)%3B GO:0008152 (metabolic process)
Araip.IA30F	Aradu.W0BBS	cysteine synthase C1%3B IPR005856 (Cysteine synthase K/M)%3B GO:0004124 (cysteine synthase activity)%2C GO:0006535 (cysteine biosynthetic process from serine)
Araip.47CG9	Aradu.QT6LV	hydroxyproline-rich glycoprotein family protein
Araip.WHL9Y	Aradu.M7VT5	ATP-dependent helicase BRM-like isoform X4 [Glycine max]%3B IPR000330 (SNF2-related)%2C IPR001487 (Bromodomain)%2C IPR001650 (Helicase%2C C-terminal)%2C IPR014978 (Glutamine-Leucine-Glutamine%2C QLQ)%2C IPR027417 (P-loop containing nucleoside triphosphate hydrolase)%3B GO:0003676 (nucleic acid binding)%2C GO:0003677 (DNA binding)%2C GO:0004386 (helicase activity)%2C GO:0005515 (protein binding)%2…
Araip.P5I6R	Aradu.LS42S	ubiquitin-conjugating enzyme 5%3B IPR016135 (Ubiquitin-conjugating enzyme/RWD-like)%3B GO:0016881 (acid-amino acid ligase activity)
Araip.ILD3G	Aradu.LV7AT	unknown protein%3B Has 1807 Blast hits to 1807 proteins in 277 species: Archae - 0%3B Bacteria - 0%3B Metazoa - 736%3B Fungi - 347%3B Plants - 385%3B Viruses - 0%3B Other Eukaryotes - 339 (source: NCBI BLink).
Araip.F0D74	Aradu.6M7C0	receptor-like protein kinase 4%3B IPR011009 (Protein kinase-like domain)%2C IPR013320 (Concanavalin A-like lectin/glucanase%2C subgroup)%3B GO:0004672 (protein kinase activity)%2C GO:0005524 (ATP binding)%2C GO:0006468 (protein phosphorylation)
Araip.CGJ5M	Aradu.VT3D5	RING finger protein 38-like [Glycine max]%3B IPR013083 (Zinc finger%2C RING/FYVE/PHD-type)%3B GO:0005515 (protein binding)%2C GO:0008270 (zinc ion binding)
Araip.4M4EM	Aradu.R53NR	uncharacterized protein LOC100781148 isoform X2 [Glycine max]%3B IPR019376 (Myeloid leukemia factor)
Araip.GE0SE	Aradu.ELH7L	Pentatricopeptide repeat (PPR-like) superfamily protein%3B IPR002885 (Pentatricopeptide repeat)%2C IPR011990 (Tetratricopeptide-like helical)%3B GO:0005515 (protein binding)
Araip.IKJ6N	Aradu.F918E	LRR and NB-ARC domain disease resistance protein%3B IPR000767 (Disease resistance protein)%2C IPR001611 (Leucine-rich repeat)%2C IPR003591 (Leucine-rich repeat%2C typical subtype)%2C IPR027417 (P-loop containing nucleoside triphosphate hydrolase)%3B GO:0005515 (protein binding)%2C GO:0006952 (defense response)%2C GO:0043531 (ADP binding)
Araip.N5JHA	Aradu.EKZ3T	disease resistance protein%3B IPR000767 (Disease resistance protein)%2C IPR001611 (Leucine-rich repeat)%2C IPR027417 (P-loop containing nucleoside triphosphate hydrolase)%3B GO:0005515 (protein binding)%2C GO:0006952 (defense response)%2C GO:0043531 (ADP binding)
Araip.9V6AN	Aradu.0G2IC	LRR and NB-ARC domain disease resistance protein
Araip.P4X64	Aradu.PF1HF	Protein kinase superfamily protein%3B IPR011009 (Protein kinase-like domain)%3B GO:0004672 (protein kinase activity)%2C GO:0005524 (ATP binding)%2C GO:0006468 (protein phosphorylation)
Araip.92VZR	Aradu.297AK	uncharacterized protein LOC100778959 isoform X2 [Glycine max]%3B IPR021910 (Protein of unknown function DUF3522)
Araip.956GE	Aradu.VA2KB	Pentatricopeptide repeat (PPR) superfamily protein%3B IPR002885 (Pentatricopeptide repeat)%2C IPR004575 (Cdk-activating kinase assembly factor MAT1/Tfb3)%2C IPR011990 (Tetratricopeptide-like helical)%3B GO:0005515 (protein binding)%2C GO:0005634 (nucleus)%2C GO:0007049 (cell cycle)
Araip.39F0R	Aradu.C0CIB	hypothetical protein
Araip.YEC10	Aradu.A7RL9	RING-H2 finger protein 2B%3B IPR013083 (Zinc finger%2C RING/FYVE/PHD-type)%3B GO:0005515 (protein binding)%2C GO:0008270 (zinc ion binding)
Araip.HU4GC	Aradu.HQT4J	ferric reduction oxidase 2%3B IPR001834 (NADH:cytochrome b5 reductase (CBR))%2C IPR013121 (Ferric reductase%2C NAD binding)%2C IPR017938 (Riboflavin synthase-like beta-barrel)%3B GO:0016491 (oxidoreductase activity)%2C GO:0055114 (oxidation-reduction process)
Araip.SS4HT	Aradu.UDC1Q	Protein kinase superfamily protein%3B IPR024788 (Malectin-like carbohydrate-binding domain)
Araip.R1LM3	Aradu.MD7GZ	HXXXD-type acyl-transferase family protein%3B IPR003480 (Transferase)%2C IPR023213 (Chloramphenicol acetyltransferase-like domain)
Araip.D971E	Aradu.IFX48	HXXXD-type acyl-transferase family protein%3B IPR003480 (Transferase)%2C IPR023213 (Chloramphenicol acetyltransferase-like domain)
Araip.E8MV3	Aradu.T3AF1	HXXXD-type acyl-transferase family protein%3B IPR003480 (Transferase)%2C IPR023213 (Chloramphenicol acetyltransferase-like domain)
Araip.4509F	Aradu.0EA4R	Acyl-ACP thioesterase%3B IPR002864 (Acyl-ACP thioesterase)%3B GO:0006633 (fatty acid biosynthetic process)%2C GO:0016790 (thiolester hydrolase activity)
Araip.89KY2	Aradu.0V3TN	pleiotropic drug resistance 12%3B IPR013525 (ABC-2 type transporter)%2C IPR027417 (P-loop containing nucleoside triphosphate hydrolase)%3B GO:0000166 (nucleotide binding)%2C GO:0005524 (ATP binding)%2C GO:0016020 (membrane)%2C GO:0016887 (ATPase activity)%2C GO:0017111 (nucleoside-triphosphatase activity)
Araip.F95JQ	Aradu.K87DL	Acyl-[acyl-carrier-protein] desaturase n%3D40 Tax%3DOphrys RepID%3DH8ZQ25_OPHAA%3B IPR005067 (Fatty acid desaturase%2C type 2)%2C IPR009078 (Ferritin-like superfamily)%3B GO:0006631 (fatty acid metabolic process)%2C GO:0016491 (oxidoreductase activity)%2C GO:0045300 (acyl-[acyl-carrier-protein] desaturase activity)%2C GO:0055114 (oxidation-reduction process)
Araip.17ZD0	Aradu.F2874	glycerol-3-phosphate acyltransferase 6%3B IPR002123 (Phospholipid/glycerol acyltransferase)%2C IPR023214 (HAD-like domain)%3B GO:0008152 (metabolic process)
Araip.P3T9T	Aradu.W6X5V	ethylene-responsive transcription factor LEP-like [Glycine max]%3B IPR016177 (DNA-binding domain)%3B GO:0003677 (DNA binding)%2C GO:0003700 (sequence-specific DNA binding transcription factor activity)
Araip.8UV2N	Aradu.NU0ET	ethylene-responsive transcription factor 12-like [Glycine max]%3B IPR016177 (DNA-binding domain)%3B GO:0003677 (DNA binding)%2C GO:0003700 (sequence-specific DNA binding transcription factor activity)
Araip.MFS5G	Aradu.5NR1J	UDP-Glycosyltransferase superfamily protein%3B IPR002213 (UDP-glucuronosyl/UDP-glucosyltransferase)%3B GO:0008152 (metabolic process)
Araip.Q7322	Aradu.08GVW	LRR and NB-ARC domain disease resistance protein%3B IPR000767 (Disease resistance protein)%2C IPR027417 (P-loop containing nucleoside triphosphate hydrolase)%3B GO:0006952 (defense response)%2C GO:0043531 (ADP binding)
Araip.BXG5M	Aradu.RXA66	UDP-Glycosyltransferase superfamily protein%3B IPR002213 (UDP-glucuronosyl/UDP-glucosyltransferase)%3B GO:0008152 (metabolic process)
Araip.7C73C	Aradu.A3HX3	Mechanosensitive ion channel protein%3B IPR006685 (Mechanosensitive ion channel MscS)%2C IPR010920 (Like-Sm (LSM) domain)%3B GO:0016020 (membrane)%2C GO:0055085 (transmembrane transport)
Araip.YP690	Aradu.S0JY2	transferring glycosyl group transferase%3B IPR006740 (Protein of unknown function DUF604)
Araip.Z2KAD	Aradu.96ASX	disease resistance protein%3B IPR000767 (Disease resistance protein)%2C IPR003480 (Transferase)%2C IPR023213 (Chloramphenicol acetyltransferase-like domain)%2C IPR027417 (P-loop containing nucleoside triphosphate hydrolase)%3B GO:0006952 (defense response)%2C GO:0043531 (ADP binding)
Araip.RTK8G	Aradu.KE97Z	LRR and NB-ARC domain disease resistance protein%3B IPR000767 (Disease resistance protein)%2C IPR001611 (Leucine-rich repeat)%2C IPR003591 (Leucine-rich repeat%2C typical subtype)%2C IPR027417 (P-loop containing nucleoside triphosphate hydrolase)%3B GO:0005515 (protein binding)%2C GO:0006952 (defense response)%2C GO:0043531 (ADP binding)
Araip.YS3SK	Aradu.G9IC7	LRR and NB-ARC domain disease resistance protein%3B IPR000767 (Disease resistance protein)%2C IPR027417 (P-loop containing nucleoside triphosphate hydrolase)%3B GO:0006952 (defense response)%2C GO:0043531 (ADP binding)
Araip.BME1D	Aradu.4ZJ4A	LRR and NB-ARC domain disease resistance protein%3B IPR000767 (Disease resistance protein)%2C IPR003591 (Leucine-rich repeat%2C typical subtype)%2C IPR006553 (Leucine-rich repeat%2C cysteine-containing subtype)%2C IPR027417 (P-loop containing nucleoside triphosphate hydrolase)%3B GO:0006952 (defense response)%2C GO:0043531 (ADP binding)
Araip.3C3NX	Aradu.JU796	LRR and NB-ARC domain disease resistance protein%3B IPR000767 (Disease resistance protein)%2C IPR001611 (Leucine-rich repeat)%2C IPR003591 (Leucine-rich repeat%2C typical subtype)%2C IPR006553 (Leucine-rich repeat%2C cysteine-containing subtype)%2C IPR027417 (P-loop containing nucleoside triphosphate hydrolase)%3B GO:0005515 (protein binding)%2C GO:0006952 (defense response)%2C GO:0043531 (ADP bi…
Araip.A9P53	Aradu.HZK8F	N6-adenosine-methyltransferase MT-A70-like protein%3B IPR007757 (MT-A70-like)%3B GO:0006139 (nucleobase-containing compound metabolic process)%2C GO:0008168 (methyltransferase activity)
Araip.JZ9FN	Aradu.4M50D	probable polygalacturonase [Glycine max]%3B IPR000743 (Glycoside hydrolase%2C family 28)%2C IPR011050 (Pectin lyase fold/virulence factor)%3B GO:0004650 (polygalacturonase activity)%2C GO:0005975 (carbohydrate metabolic process)
Araip.32FLV	Aradu.CGX1Z	Protein kinase superfamily protein%3B IPR011009 (Protein kinase-like domain)%3B GO:0004672 (protein kinase activity)%2C GO:0005524 (ATP binding)%2C GO:0006468 (protein phosphorylation)
Araip.Y81SY	Aradu.M1AX1	protein BPS1%2C chloroplastic-like isoform X3 [Glycine max]%3B IPR008511 (Protein BYPASS-related)
Araip.CDN9A	Aradu.JSN8H	disease resistance protein (TIR-NBS-LRR class)%3B IPR000767 (Disease resistance protein)%2C IPR001611 (Leucine-rich repeat)%2C IPR003591 (Leucine-rich repeat%2C typical subtype)%2C IPR006553 (Leucine-rich repeat%2C cysteine-containing subtype)%2C IPR027417 (P-loop containing nucleoside triphosphate hydrolase)%3B GO:0005515 (protein binding)%2C GO:0006952 (defense response)%2C GO:0043531 (ADP bind…
Araip.5Z5XD	Aradu.H2YCR	LRR and NB-ARC domain disease resistance protein%3B IPR000767 (Disease resistance protein)%2C IPR003591 (Leucine-rich repeat%2C typical subtype)%2C IPR006553 (Leucine-rich repeat%2C cysteine-containing subtype)%2C IPR025875 (Leucine rich repeat 4)%2C IPR027417 (P-loop containing nucleoside triphosphate hydrolase)%3B GO:0006952 (defense response)%2C GO:0043531 (ADP binding)
Araip.55INA	Aradu.L2BBZ	LRR and NB-ARC domain disease resistance protein
Araip.FF2K1	Aradu.87KA0	LRR and NB-ARC domain disease resistance protein%3B IPR000767 (Disease resistance protein)%2C IPR027417 (P-loop containing nucleoside triphosphate hydrolase)%3B GO:0006952 (defense response)%2C GO:0043531 (ADP binding)
Araip.Q3337	Aradu.XZ9EU	Protein kinase superfamily protein%3B IPR011009 (Protein kinase-like domain)%3B GO:0004672 (protein kinase activity)%2C GO:0005524 (ATP binding)%2C GO:0006468 (protein phosphorylation)
Araip.X9SZ4	Aradu.F2ZNU	CAAX prenyl protease 1 homolog [Glycine max]%3B IPR001915 (Peptidase M48)%3B GO:0004222 (metalloendopeptidase activity)%2C GO:0006508 (proteolysis)%2C GO:0008233 (peptidase activity)%2C GO:0016020 (membrane)%2C GO:0071586 (CAAX-box protein processing)
Araip.7M6VI	Aradu.5FW8E	Pentatricopeptide repeat (PPR) superfamily protein%3B IPR002885 (Pentatricopeptide repeat)
Araip.6W639	Aradu.73E3B	CAAX prenyl protease 1 homolog [Glycine max]%3B IPR001915 (Peptidase M48)%3B GO:0004222 (metalloendopeptidase activity)%2C GO:0006508 (proteolysis)%2C GO:0008233 (peptidase activity)%2C GO:0016020 (membrane)%2C GO:0071586 (CAAX-box protein processing)
Araip.TA810	Aradu.B3DE0	transcription factor ASG4 isoform X1 [Glycine max]%3B IPR009057 (Homeodomain-like)%3B GO:0003677 (DNA binding)%2C GO:0003682 (chromatin binding)
Araip.FL27H	Aradu.SP6QR	Erythronate-4-phosphate dehydrogenase family protein
Araip.4FT5T	Aradu.S0307	Heavy metal transport/detoxification superfamily protein%3B IPR006121 (Heavy metal-associated domain%2C HMA)%3B GO:0030001 (metal ion transport)%2C GO:0046872 (metal ion binding)
Araip.RMU5T	Aradu.Z94KU	1-aminocyclopropane-1-carboxylate synthase 11%3B IPR015424 (Pyridoxal phosphate-dependent transferase)%3B GO:0003824 (catalytic activity)%2C GO:0009058 (biosynthetic process)%2C GO:0030170 (pyridoxal phosphate binding)
Araip.M9TJC	Aradu.02MM2	RING zinc finger protein%3B IPR013083 (Zinc finger%2C RING/FYVE/PHD-type)%3B GO:0005515 (protein binding)%2C GO:0008270 (zinc ion binding)
Araip.N5PZ4	Aradu.YZ7HA	WRKY family transcription factor%3B IPR003657 (DNA-binding WRKY)%3B GO:0003700 (sequence-specific DNA binding transcription factor activity)%2C GO:0043565 (sequence-specific DNA binding)
Araip.YS3X1	Aradu.DIB1B	Pentatricopeptide repeat (PPR) superfamily protein%3B IPR002885 (Pentatricopeptide repeat)%2C IPR011990 (Tetratricopeptide-like helical)%3B GO:0005515 (protein binding)
Araip.UV2PE	Aradu.IU67T	3-methyl-2-oxobutanoate hydroxymethyltransferase%3B IPR003700 (Ketopantoate hydroxymethyltransferase)%3B GO:0003824 (catalytic activity)%2C GO:0003864 (3-methyl-2-oxobutanoate hydroxymethyltransferase activity)%2C GO:0015940 (pantothenate biosynthetic process)
Araip.X8JMI	Aradu.30XLB	Diacylglycerol kinase family protein%3B IPR001206 (Diacylglycerol kinase%2C catalytic domain)%2C IPR016064 (ATP-NAD kinase-like domain)%3B GO:0003951 (NAD+ kinase activity)%2C GO:0004143 (diacylglycerol kinase activity)%2C GO:0007205 (protein kinase C-activating G-protein coupled receptor signaling pathway)%2C GO:0008152 (metabolic process)
Araip.KP2HT	Aradu.C4WL2	Nuclear transport factor 2 (NTF2) family protein%3B IPR018790 (Protein of unknown function DUF2358)
Araip.UZ313	Aradu.B49HG	39S ribosomal protein L46%2C mitochondrial-like [Glycine max]%3B IPR021757 (Ribosomal protein L46)
Araip.F678S	Aradu.C0BW2	WRKY family transcription factor%3B IPR003657 (DNA-binding WRKY)%3B GO:0003700 (sequence-specific DNA binding transcription factor activity)%2C GO:0043565 (sequence-specific DNA binding)
Araip.G0CKI	Aradu.KAB2Z	Late embryogenesis abundant protein%3B IPR004864 (Late embryogenesis abundant protein%2C LEA-14)%2C IPR013783 (Immunoglobulin-like fold)%3B GO:0009269 (response to desiccation)
Araip.GLT9E	Aradu.883SN	Late embryogenesis abundant (LEA) hydroxyproline-rich glycoprotein family%3B IPR004864 (Late embryogenesis abundant protein%2C LEA-14)
Araip.1875T	Aradu.62FMG	RING-H2 finger protein 2B%3B IPR013083 (Zinc finger%2C RING/FYVE/PHD-type)%3B GO:0005515 (protein binding)%2C GO:0008270 (zinc ion binding)
Araip.LVH53	Aradu.003TN	Reticulon family protein%3B IPR003388 (Reticulon)
Araip.ME1VE	Aradu.FGF99	golgin candidate 3-like isoform X2 [Glycine max]
Araip.HG4BM	Aradu.YF3HA	Pentatricopeptide repeat (PPR) superfamily protein%3B IPR002885 (Pentatricopeptide repeat)%2C IPR011990 (Tetratricopeptide-like helical)%3B GO:0005515 (protein binding)
Araip.M4X9J	Aradu.WW0P3	S-adenosyl-L-methionine-dependent methyltransferases superfamily protein%3B IPR004159 (Putative S-adenosyl-L-methionine-dependent methyltransferase)%3B GO:0008168 (methyltransferase activity)
Araip.89MN9	Aradu.PZ5G0	Fe-S metabolism associated protein SufE%3B IPR002634 (BolA protein)%2C IPR003808 (Fe-S metabolism associated domain%2C SufE-like)
Araip.UK6JB	Aradu.Z8VJZ	Uncharacterised protein family (UPF0497)%3B IPR006702 (Uncharacterised protein family UPF0497%2C trans-membrane plant)
Araip.N986Z	Aradu.1HZ1E	Uncharacterized conserved protein (DUF2358)%3B IPR018790 (Protein of unknown function DUF2358)
Araip.70LL0	Aradu.KB1DP	ABIL1-like protein
Araip.6R0FW	Aradu.AQT4I	uncharacterized protein LOC100790929 isoform X2 [Glycine max]%3B IPR001296 (Glycosyl transferase%2C family 1)%3B GO:0009058 (biosynthetic process)
Araip.DN5WT	Aradu.1BC5C	chitinase A%3B IPR017853 (Glycoside hydrolase%2C superfamily)%3B GO:0005975 (carbohydrate metabolic process)
Araip.8Q65G	Aradu.7H9F1	Protein kinase superfamily protein%3B IPR011009 (Protein kinase-like domain)%3B GO:0004672 (protein kinase activity)%2C GO:0005524 (ATP binding)%2C GO:0006468 (protein phosphorylation)
Araip.N6N6R	Aradu.L4NEQ	LRR and NB-ARC domain disease resistance protein%3B IPR000767 (Disease resistance protein)%2C IPR001611 (Leucine-rich repeat)%2C IPR003591 (Leucine-rich repeat%2C typical subtype)%2C IPR006553 (Leucine-rich repeat%2C cysteine-containing subtype)%2C IPR027417 (P-loop containing nucleoside triphosphate hydrolase)%3B GO:0005515 (protein binding)%2C GO:0006952 (defense response)%2C GO:0043531 (ADP bi…
Araip.P02VM	Aradu.M8RMT	disease resistance protein (TIR-NBS-LRR class)%3B IPR000767 (Disease resistance protein)%2C IPR001611 (Leucine-rich repeat)%2C IPR003591 (Leucine-rich repeat%2C typical subtype)%2C IPR006553 (Leucine-rich repeat%2C cysteine-containing subtype)%2C IPR027417 (P-loop containing nucleoside triphosphate hydrolase)%3B GO:0005515 (protein binding)%2C GO:0006952 (defense response)%2C GO:0043531 (ADP bind…
Araip.7E684	Aradu.WS1M9	Galacturonic acid kinase isoform 7 n%3D2 Tax%3DTheobroma cacao RepID%3DUPI00042B50C7
Araip.I3EE6	Aradu.C51SS	SPFH/Band 7/PHB domain-containing membrane-associated protein family%3B IPR001107 (Band 7 protein)%3B GO:0016020 (membrane)
Araip.S35CQ	Aradu.6UB5R	disease resistance family protein / LRR family protein%3B IPR000767 (Disease resistance protein)%2C IPR001611 (Leucine-rich repeat)%2C IPR003591 (Leucine-rich repeat%2C typical subtype)%2C IPR006553 (Leucine-rich repeat%2C cysteine-containing subtype)%2C IPR027417 (P-loop containing nucleoside triphosphate hydrolase)%3B GO:0005515 (protein binding)%2C GO:0006952 (defense response)%2C GO:0043531 (…
Araip.FLT6G	Aradu.FV4D1	NRAMP metal ion transporter 2%3B IPR001046 (Natural resistance-associated macrophage like)%3B GO:0005215 (transporter activity)%2C GO:0006810 (transport)%2C GO:0016020 (membrane)
Araip.WF8NV	Aradu.Z87LD	Unknown protein
Araip.RDB18	Aradu.M45Y6	1-(5-phosphoribosyl)-5-[(5- phosphoribosylamino)methylideneamino] imidazole-4-carboxamide isomerase%2C chloroplastic-like isoform X1 [Glycine max]%3B IPR006062 (Histidine biosynthesis)%2C IPR011858 (Phosphoribosylformimino-5-aminoimidazole carboxamide ribotide isomerase%2C eukaryotic)%2C IPR013785 (Aldolase-type TIM barrel)%3B GO:0000105 (histidine biosynthetic process)%2C GO:0003824 (catalytic a…
Araip.EJ1UY	Aradu.7MF12	L-tyrosine decarboxylase%3B IPR002129 (Pyridoxal phosphate-dependent decarboxylase)%2C IPR015424 (Pyridoxal phosphate-dependent transferase)%3B GO:0003824 (catalytic activity)%2C GO:0006520 (cellular amino acid metabolic process)%2C GO:0016831 (carboxy-lyase activity)%2C GO:0019752 (carboxylic acid metabolic process)%2C GO:0030170 (pyridoxal phosphate binding)
Araip.9T0I7	Aradu.INH96	ferric-chelate reductase 1-like [Glycine max]%3B IPR004877 (Cytochrome b561%2C eukaryote)%2C IPR005018 (DOMON domain)%3B GO:0016021 (integral component of membrane)
Araip.MQ2L3	Aradu.6TJ0K	ribonuclease 2%3B IPR001568 (Ribonuclease T2-like)%3B GO:0003723 (RNA binding)%2C GO:0033897 (ribonuclease T2 activity)
Araip.W6S6X	Aradu.5L8S5	alpha/beta-Hydrolases superfamily protein
Araip.RYT6F	Aradu.1Y9TE	unknown protein%3B FUNCTIONS IN: molecular_function unknown%3B LOCATED IN: chloroplast%3B EXPRESSED IN: 21 plant structures%3B EXPRESSED DURING: 13 growth stages %3B IPR021374 (Protein of unknown function DUF2996)
Araip.I4Y6Y	Aradu.C8ESI	DNA glycosylase superfamily protein%3B IPR005760 (A/G-specific adenine glycosylase MutY)%2C IPR011257 (DNA glycosylase)%2C IPR015797 (NUDIX hydrolase domain-like)%2C IPR023170 (Helix-turn-helix%2C base-excision DNA repair%2C C-terminal)%3B GO:0003824 (catalytic activity)%2C GO:0006281 (DNA repair)%2C GO:0006284 (base-excision repair)%2C GO:0016787 (hydrolase activity)%2C GO:0019104 (DNA N-glycosy…
Araip.M3R0P	Aradu.0T2E4	LRR and NB-ARC domain disease resistance protein%3B IPR000767 (Disease resistance protein)%2C IPR027417 (P-loop containing nucleoside triphosphate hydrolase)%3B GO:0006952 (defense response)%2C GO:0043531 (ADP binding)
Araip.14RPI	Aradu.JLF9I	Unknown protein
Araip.QU06Y	Aradu.8A5JB	6-phosphogluconate dehydrogenase family protein%3B IPR008927 (6-phosphogluconate dehydrogenase%2C C-terminal-like)%2C IPR015815 (Hydroxy monocarboxylic acid anion dehydrogenase%2C HIBADH-type)%2C IPR016040 (NAD(P)-binding domain)%3B GO:0004616 (phosphogluconate dehydrogenase (decarboxylating) activity)%2C GO:0006098 (pentose-phosphate shunt)%2C GO:0016491 (oxidoreductase activity)%2C GO:0050662 (…
Araip.D0W2M	Aradu.GEE09	ribosomal protein L5%3B IPR005484 (Ribosomal protein L18/L5)%2C IPR025607 (Ribosomal protein L5 eukaryotic/L18 archaeal%2C C-terminal)%3B GO:0003735 (structural constituent of ribosome)%2C GO:0005622 (intracellular)%2C GO:0005840 (ribosome)%2C GO:0006412 (translation)%2C GO:0008097 (5S rRNA binding)
Araip.2AM25	Aradu.352UP	uncharacterized protein At4g08330%2C chloroplastic-like [Glycine max]
Araip.NZ168	Aradu.WLL49	4-hydroxy-tetrahydrodipicolinate reductase 2%2C chloroplastic-like [Glycine max]%3B IPR011770 (Dihydrodipicolinate reductase%2C bacterial/plant)%3B GO:0008839 (4-hydroxy-tetrahydrodipicolinate reductase)%2C GO:0009089 (lysine biosynthetic process via diaminopimelate)%2C GO:0009507 (chloroplast)%2C GO:0055114 (oxidation-reduction process)%2C GO:0070402 (NADPH binding)
Araip.6L19K	Aradu.315HW	TGACG-sequence-specific DNA-binding protein TGA-1B-like [Glycine max]%3B IPR004827 (Basic-leucine zipper domain)%2C IPR012900 (G-box binding%2C MFMR)%3B GO:0003677 (DNA binding)%2C GO:0003700 (sequence-specific DNA binding transcription factor activity)%2C GO:0005634 (nucleus)%2C GO:0043565 (sequence-specific DNA binding)
Araip.XK32A	Aradu.71H9Q	Protein of unknown function (DUF1191)%3B IPR010605 (Protein of unknown function DUF1191)
Araip.P4LPA	Aradu.9G0JT	thylakoid membrane phosphoprotein 14 kDa protein%3B IPR025564 (Cyanobacterial aminoacyl-tRNA synthetase%2C CAAD domain)
Araip.PGV10	Aradu.KNK4F	copper ion binding
Araip.J92VB	Aradu.W9DC5	eukaryotic translation initiation factor 1A-like protein%3B IPR001253 (Translation initiation factor 1A (eIF-1A))%3B GO:0003723 (RNA binding)%2C GO:0003743 (translation initiation factor activity)%2C GO:0006413 (translational initiation)
Araip.IWQ35	Aradu.7F2BY	BTB/POZ domain-containing protein%3B IPR008974 (TRAF-like)%2C IPR011333 (BTB/POZ fold)%2C IPR011705 (BTB/Kelch-associated)%3B GO:0005515 (protein binding)
Araip.PK96U	Aradu.3V1BQ	BTB/POZ domain-containing protein%3B IPR008974 (TRAF-like)%2C IPR011333 (BTB/POZ fold)%2C IPR011705 (BTB/Kelch-associated)%3B GO:0005515 (protein binding)
Araip.X85P0	Aradu.2JS93	uncharacterized protein At5g41620-like [Glycine max]
Araip.95R25	Aradu.G0DW8	F-box/kelch-repeat plant protein%3B IPR001810 (F-box domain)%2C IPR011043 (Galactose oxidase/kelch%2C beta-propeller)%2C IPR017451 (F-box associated interaction domain)%3B GO:0005515 (protein binding)
Araip.BUW0U	Aradu.PJ5IQ	BAG family molecular chaperone regulator 6-like [Glycine max]%3B IPR000048 (IQ motif%2C EF-hand binding site)%3B GO:0005515 (protein binding)
Araip.2M16Z	Aradu.67TUI	LRR and NB-ARC domain disease resistance protein%3B IPR000767 (Disease resistance protein)%2C IPR001611 (Leucine-rich repeat)%2C IPR003591 (Leucine-rich repeat%2C typical subtype)%2C IPR006553 (Leucine-rich repeat%2C cysteine-containing subtype)%2C IPR027417 (P-loop containing nucleoside triphosphate hydrolase)%3B GO:0005515 (protein binding)%2C GO:0006952 (defense response)%2C GO:0043531 (ADP bi…
Araip.W2EJQ	Aradu.623Y7	serine acetyltransferase 1%3B 1%3B IPR005881 (Serine O-acetyltransferase)%3B GO:0005737 (cytoplasm)%2C GO:0006535 (cysteine biosynthetic process from serine)%2C GO:0009001 (serine O-acetyltransferase activity)
Araip.7G62B	Aradu.JF030	Pentatricopeptide repeat (PPR) superfamily protein%3B IPR002885 (Pentatricopeptide repeat)%2C IPR011990 (Tetratricopeptide-like helical)%3B GO:0005515 (protein binding)
Araip.9CF17	Aradu.5R394	proline-%2C glutamic acid- and leucine-rich protein 1-like [Glycine max]%3B IPR016024 (Armadillo-type fold)%3B GO:0005488 (binding)
Araip.29731	Aradu.VP6UV	Pentatricopeptide repeat (PPR) superfamily protein%3B IPR002885 (Pentatricopeptide repeat)
Araip.D4X5C	Aradu.F0ATM	mediator of RNA polymerase II transcription subunit 19a isoform X3 [Glycine max]
Araip.80Y3N	Aradu.ISV8J	Actin-binding FH2 n%3D1 Tax%3DMedicago truncatula RepID%3DA2Q5W8_MEDTR%3B IPR015425 (Formin%2C FH2 domain)%2C IPR027643 (Formin-like family%2C plant)%3B GO:0005884 (actin filament)%2C GO:0045010 (actin nucleation)
Araip.F3KB9	Aradu.L8GIZ	Protein kinase family protein%3B IPR010632 (Domain of unknown function DUF1221)%2C IPR011009 (Protein kinase-like domain)%3B GO:0004672 (protein kinase activity)%2C GO:0006468 (protein phosphorylation)
Araip.F3J69	Aradu.WKJ3N	E3 ubiquitin-protein ligase COP1-like [Glycine max]%3B IPR011009 (Protein kinase-like domain)%2C IPR015943 (WD40/YVTN repeat-like-containing domain)%2C IPR020472 (G-protein beta WD-40 repeat)%3B GO:0004672 (protein kinase activity)%2C GO:0005515 (protein binding)%2C GO:0005524 (ATP binding)%2C GO:0006468 (protein phosphorylation)
Araip.NK4XK	Aradu.B5TED	WD-40 repeat family protein%3B IPR015943 (WD40/YVTN repeat-like-containing domain)%2C IPR022052 (Histone-binding protein RBBP4%2C N-terminal)%3B GO:0005515 (protein binding)
Araip.EF01V	Aradu.ESY88	mitochondrial substrate carrier family protein B-like [Glycine max]%3B IPR002067 (Mitochondrial carrier protein)%2C IPR023395 (Mitochondrial carrier domain)%3B GO:0055085 (transmembrane transport)
Araip.S41IY	Aradu.KFQ7S	disease resistance family protein / LRR family protein%3B IPR000767 (Disease resistance protein)%2C IPR027417 (P-loop containing nucleoside triphosphate hydrolase)%3B GO:0006952 (defense response)%2C GO:0043531 (ADP binding)
Araip.RL6MC	Aradu.E6GI1	NAD(P)-binding Rossmann-fold superfamily protein%3B IPR002347 (Glucose/ribitol dehydrogenase)%3B GO:0008152 (metabolic process)%2C GO:0016491 (oxidoreductase activity)
Araip.M5XPY	Aradu.Y7EQR	NAD(P)-binding Rossmann-fold superfamily protein%3B IPR002347 (Glucose/ribitol dehydrogenase)%3B GO:0008152 (metabolic process)%2C GO:0016491 (oxidoreductase activity)
Araip.QGV2W	Aradu.MVR0Y	uncharacterized protein At1g04910-like isoform X1 [Glycine max]%3B IPR019378 (GDP-fucose protein O-fucosyltransferase)
Araip.QP7B2	Aradu.TSF3S	uncharacterized protein LOC100807790 [Glycine max]
Araip.U522J	Aradu.I6BV9	LRR and NB-ARC domain disease resistance protein%3B IPR001611 (Leucine-rich repeat)%2C IPR002182 (NB-ARC)%2C IPR027417 (P-loop containing nucleoside triphosphate hydrolase)%3B GO:0005515 (protein binding)%2C GO:0043531 (ADP binding)
Araip.01BAF	Aradu.66XVB	uncharacterized protein LOC100819249 [Glycine max]%3B IPR007658 (Protein of unknown function DUF594)%2C IPR025315 (Domain of unknown function DUF4220)
Araip.3EM6P	Aradu.HN9N9	putative indole-3-acetic acid-amido synthetase GH3.9%3B IPR004993 (GH3 auxin-responsive promoter)
Araip.DSI6F	Aradu.19HK3	hypothetical protein
Araip.LX4TC	Aradu.4K1ED	cell division cycle 48
Araip.LBK80	Aradu.R3AGE	Pentatricopeptide repeat (PPR) superfamily protein%3B IPR002885 (Pentatricopeptide repeat)
Araip.XX28B	Aradu.R4ZCN	extra-large guanine nucleotide-binding protein 1-like [Glycine max]%3B IPR021480 (Protein of unknown function DUF3133)
Araip.76HFA	Aradu.X3XXG	protein YLS7-like [Glycine max]%3B IPR025846 (PMR5 N-terminal domain)%2C IPR026057 (PC-Esterase)
Araip.X4RTI	Aradu.V5FRM	UDP-Glycosyltransferase superfamily protein%3B IPR002213 (UDP-glucuronosyl/UDP-glucosyltransferase)%3B GO:0008152 (metabolic process)
Araip.EK9PX	Aradu.5ZT49	UDP-Glycosyltransferase superfamily protein%3B IPR002213 (UDP-glucuronosyl/UDP-glucosyltransferase)%3B GO:0008152 (metabolic process)
Araip.VE4DY	Aradu.IL2CV	disease resistance protein (TIR-NBS-LRR class)%2C putative%3B IPR000767 (Disease resistance protein)%2C IPR027417 (P-loop containing nucleoside triphosphate hydrolase)%3B GO:0006952 (defense response)%2C GO:0043531 (ADP binding)
Araip.EKX2C	Aradu.45CFR	Pre-mRNA-splicing factor cwc26 n%3D1 Tax%3DCoccidioides immitis (strain RS) RepID%3DJ3K1U9_COCIM%3B IPR018609 (Bud13)
Araip.KFG44	Aradu.I5G92	disease resistance protein (TIR-NBS-LRR class)%2C putative%3B IPR000767 (Disease resistance protein)%2C IPR027417 (P-loop containing nucleoside triphosphate hydrolase)%3B GO:0006952 (defense response)%2C GO:0043531 (ADP binding)
Araip.DP41N	Aradu.TB5ZQ	disease resistance protein [Glycine max]%3B IPR002182 (NB-ARC)%2C IPR027417 (P-loop containing nucleoside triphosphate hydrolase)%3B GO:0043531 (ADP binding)
Araip.BR51T	Aradu.GN0HP	ATP binding%3B GTP binding%3B nucleotide binding%3B nucleoside-triphosphatases%3B IPR000767 (Disease resistance protein)%2C IPR001611 (Leucine-rich repeat)%2C IPR027417 (P-loop containing nucleoside triphosphate hydrolase)%3B GO:0000166 (nucleotide binding)%2C GO:0005515 (protein binding)%2C GO:0006952 (defense response)%2C GO:0017111 (nucleoside-triphosphatase activity)%2C GO:0043531 (ADP bindin…
Araip.AG0F8	Aradu.2SQ9G	Disease resistance protein (TIR-NBS-LRR class) family%3B IPR000767 (Disease resistance protein)%2C IPR027417 (P-loop containing nucleoside triphosphate hydrolase)%3B GO:0006952 (defense response)%2C GO:0043531 (ADP binding)
Araip.XG933	Aradu.SHL5P	uncharacterized protein LOC100819249 [Glycine max]%3B IPR007658 (Protein of unknown function DUF594)%2C IPR025315 (Domain of unknown function DUF4220)
Araip.U0YME	Aradu.M1XUB	disease resistance protein%3B IPR002182 (NB-ARC)%2C IPR027417 (P-loop containing nucleoside triphosphate hydrolase)%3B GO:0043531 (ADP binding)
Araip.F7MEE	Aradu.BS04E	Histone superfamily protein%3B IPR000164 (Histone H3)%2C IPR009072 (Histone-fold)%3B GO:0000786 (nucleosome)%2C GO:0003677 (DNA binding)%2C GO:0006334 (nucleosome assembly)%2C GO:0046982 (protein heterodimerization activity)
Araip.FN9H2	Aradu.RWZ7N	rhodanese-like domain-containing protein 4%2C chloroplastic-like [Glycine max]%3B IPR001763 (Rhodanese-like domain)
Araip.SHT3U	Aradu.PC2E4	alpha/beta hydrolase domain-containing protein 11 [Glycine max]
Araip.QIP1U	Aradu.X7MW8	pentatricopeptide (PPR) repeat-containing protein%3B IPR002885 (Pentatricopeptide repeat)%2C IPR011990 (Tetratricopeptide-like helical)%3B GO:0005515 (protein binding)
Araip.3SL7S	Aradu.640E1	abscisic acid receptor%3B IPR019587 (Polyketide cyclase/dehydrase)%2C IPR023393 (START-like domain)
Araip.KD0LL	Aradu.I2Y93	uncharacterized protein LOC100787145 isoform X9 [Glycine max]%3B IPR002934 (Nucleotidyl transferase domain)%3B GO:0016779 (nucleotidyltransferase activity)
Araip.N4DKX	Aradu.NXF12	DEAD-box ATP-dependent RNA helicase family protein%3B IPR001650 (Helicase%2C C-terminal)%2C IPR014001 (Helicase%2C superfamily 1/2%2C ATP-binding domain)%2C IPR027417 (P-loop containing nucleoside triphosphate hydrolase)%3B GO:0003676 (nucleic acid binding)%2C GO:0004386 (helicase activity)%2C GO:0005524 (ATP binding)%2C GO:0008026 (ATP-dependent helicase activity)
Araip.XX55I	Aradu.RXA36	uncharacterized protein LOC100791101 isoform X7 [Glycine max]%3B IPR006476 (Conserved hypothetical protein CHP01589%2C plant)
Araip.99LMI	Aradu.GF3NG	cyclic nucleotide-gated ion channel-like protein%3B IPR005821 (Ion transport domain)%2C IPR014710 (RmlC-like jelly roll fold)%3B GO:0005216 (ion channel activity)%2C GO:0006811 (ion transport)%2C GO:0016020 (membrane)%2C GO:0055085 (transmembrane transport)
Araip.620ZB	Aradu.J4CTC	cyclic nucleotide gated channel 1%3B IPR014710 (RmlC-like jelly roll fold)
Araip.15N6Y	Aradu.DHI4B	RING-H2 finger protein 2B%3B IPR013083 (Zinc finger%2C RING/FYVE/PHD-type)%2C IPR025287 (Wall-associated receptor kinase galacturonan-binding domain)%3B GO:0005515 (protein binding)%2C GO:0008270 (zinc ion binding)%2C GO:0030247 (polysaccharide binding)
Araip.SB2SE	Aradu.R6ZJ3	probable F-box protein At3g61730-like [Glycine max]
Araip.DYM19	Aradu.HQ535	histone-lysine N-methyltransferase ATX3-like isoform X2 [Glycine max]%3B IPR000313 (PWWP domain)%2C IPR001214 (SET domain)%2C IPR003616 (Post-SET domain)%2C IPR010919 (SAND domain-like)%2C IPR013083 (Zinc finger%2C RING/FYVE/PHD-type)%3B GO:0003677 (DNA binding)%2C GO:0005515 (protein binding)%2C GO:0008270 (zinc ion binding)
Araip.JF5B7	Aradu.BNJ62	clustered mitochondria protein-like isoform X1 [Glycine max]%3B IPR011990 (Tetratricopeptide-like helical)%2C IPR023231 (GSKIP domain)%3B GO:0005515 (protein binding)
Araip.AA1CY	Aradu.DT0KY	DYNAMIN-like 1B%3B IPR000375 (Dynamin central domain)%2C IPR001401 (Dynamin%2C GTPase domain)%2C IPR003130 (Dynamin GTPase effector)%2C IPR022812 (Dynamin superfamily)%2C IPR027417 (P-loop containing nucleoside triphosphate hydrolase)%3B GO:0003924 (GTPase activity)%2C GO:0005525 (GTP binding)
Araip.IZ8TF	Aradu.R23EZ	Calcium-binding EF-hand family protein n%3D1 Tax%3DTheobroma cacao RepID%3DUPI00042B2CE2%3B IPR011992 (EF-hand domain pair)%3B GO:0005509 (calcium ion binding)
Araip.5FU6N	Aradu.7N90W	protein HIRA-like isoform X2 [Glycine max]%3B IPR011047 (Quinonprotein alcohol dehydrogenase-like superfamily)%2C IPR011494 (TUP1-like enhancer of split)%2C IPR015943 (WD40/YVTN repeat-like-containing domain)%3B GO:0005515 (protein binding)%2C GO:0005634 (nucleus)
Araip.KU4D3	Aradu.CDX53	Phosphatidylinositol 3- and 4-kinase family protein%3B IPR000626 (Ubiquitin-like)%2C IPR011009 (Protein kinase-like domain)%3B GO:0005515 (protein binding)
Araip.QN9GG	Aradu.7Q4MS	Protein embryo defective 1703 n%3D1 Tax%3DArabidopsis thaliana RepID%3DQ9M360_ARATH
Araip.FZ0HF	Aradu.3UN20	Eukaryotic aspartyl protease family protein%3B IPR001461 (Aspartic peptidase)%2C IPR021109 (Aspartic peptidase domain)%3B GO:0004190 (aspartic-type endopeptidase activity)%2C GO:0006508 (proteolysis)
Araip.HWR4Z	Aradu.Q8Q5Z	transcription factor bHLH13-like [Glycine max]%3B IPR011598 (Myc-type%2C basic helix-loop-helix (bHLH) domain)%2C IPR025610 (Transcription factor MYC/MYB N-terminal)%3B GO:0046983 (protein dimerization activity)
Araip.RA8PB	Aradu.8U98A	ethylene-responsive transcription factor 3 [Glycine max]%3B IPR016177 (DNA-binding domain)%3B GO:0003677 (DNA binding)%2C GO:0003700 (sequence-specific DNA binding transcription factor activity)
Araip.M1JS2	Aradu.T55NY	Pentatricopeptide repeat (PPR) superfamily protein%3B IPR002885 (Pentatricopeptide repeat)%2C IPR011990 (Tetratricopeptide-like helical)%3B GO:0005515 (protein binding)
Araip.4C8EH	Aradu.Y0LCT	uncharacterized protein LOC100805767 isoform X6 [Glycine max]
Araip.XB3RV	Aradu.4SW3Y	transducin family protein / WD-40 repeat family protein%3B IPR015943 (WD40/YVTN repeat-like-containing domain)%3B GO:0005515 (protein binding)
Araip.XR2D0	Aradu.ZZU4A	kinesin light chain%3B IPR011990 (Tetratricopeptide-like helical)%3B GO:0005515 (protein binding)
Araip.Z6UY4	Aradu.Z65EX	laccase 6%3B IPR017761 (Laccase)%3B GO:0005507 (copper ion binding)%2C GO:0016491 (oxidoreductase activity)%2C GO:0046274 (lignin catabolic process)%2C GO:0048046 (apoplast)%2C GO:0052716 (hydroquinone:oxygen oxidoreductase activity)%2C GO:0055114 (oxidation-reduction process)
Araip.CW1SE	Aradu.X0HV8	Pyridoxamine 5'-phosphate oxidase-related FMN-binding protein n%3D1 Tax%3DAnabaena sp. 90 RepID%3DK7WIL1_9NOST%3B IPR000659 (Pyridoxamine 5'-phosphate oxidase)%2C IPR024015 (Pyridoxamine 5'-phosphate oxidase%2C probable FMN-dependent%2C Alr4036 family)%2C IPR024624 (Pyridoxamine 5'-phosphate oxidase%2C Alr4036 family%2C FMN-binding domain)%3B GO:0004733 (pyridoxamine-phosphate oxidase activity)%2…
Araip.VH6HT	Aradu.CT448	myb transcription factor%3B IPR009057 (Homeodomain-like)%3B GO:0003677 (DNA binding)%2C GO:0003682 (chromatin binding)
Araip.T2TQR	Aradu.5VY47	dof zinc finger protein DOF3.6-like [Glycine max]%3B IPR003851 (Zinc finger%2C Dof-type)%3B GO:0003677 (DNA binding)
Araip.W1HNL	Aradu.GY8D2	ORMDL family protein%3B IPR007203 (ORMDL)%3B GO:0016021 (integral component of membrane)
Araip.G5FJE	Aradu.FTI5H	Protein kinase superfamily protein%3B IPR011009 (Protein kinase-like domain)%3B GO:0004672 (protein kinase activity)%2C GO:0005524 (ATP binding)%2C GO:0006468 (protein phosphorylation)
Araip.01UWH	Aradu.AZ3NN	protein yippee-like isoform 2 [Glycine max]%3B IPR004910 (Yippee/Mis18)
Araip.Y89NJ	Aradu.U3WE4	Calcium-binding EF-hand family protein%3B IPR011992 (EF-hand domain pair)%3B GO:0005509 (calcium ion binding)
Araip.60QH4	Aradu.L9SJ9	arginine/serine-rich-splicing factor RSP31-like isoform X2 [Glycine max]%3B IPR012677 (Nucleotide-binding%2C alpha-beta plait)%3B GO:0000166 (nucleotide binding)%2C GO:0003676 (nucleic acid binding)
Araip.LQR2C	Aradu.0D5YN	calcium-transporting ATPase%2C putative%3B IPR001757 (Cation-transporting P-type ATPase)%2C IPR004014 (Cation-transporting P-type ATPase%2C N-terminal)%2C IPR023214 (HAD-like domain)%2C IPR023298 (P-type ATPase%2C transmembrane domain)%3B GO:0000166 (nucleotide binding)%2C GO:0006812 (cation transport)%2C GO:0016021 (integral component of membrane)%2C GO:0019829 (cation-transporting ATPase activi…
Araip.7V3TI	Aradu.TP4MY	GTP-binding nuclear protein Ran-3-like [Glycine max]%3B IPR001806 (Small GTPase superfamily)%2C IPR002041 (Ran GTPase)%2C IPR005225 (Small GTP-binding protein domain)%2C IPR027417 (P-loop containing nucleoside triphosphate hydrolase)%3B GO:0003924 (GTPase activity)%2C GO:0005525 (GTP binding)%2C GO:0005622 (intracellular)%2C GO:0006184 (GTP catabolic process)%2C GO:0006886 (intracellular protein …
Araip.99XID	Aradu.T3Y7Z	mitochondrial chaperone BCS1-like [Glycine max]%3B IPR025753 (AAA-type ATPase%2C N-terminal domain)%2C IPR027417 (P-loop containing nucleoside triphosphate hydrolase)%3B GO:0000166 (nucleotide binding)%2C GO:0005524 (ATP binding)%2C GO:0017111 (nucleoside-triphosphatase activity)
Araip.2F8VS	Aradu.A3U9R	unknown protein%3B FUNCTIONS IN: molecular_function unknown%3B INVOLVED IN: biological_process unknown%3B LOCATED IN: chloroplast%2C chloroplast inner membrane%3B EXPRESSED IN: 23 plant structures%3B EXPRESSED DURING: 14 growth stages%3B Has 35333 Blast hits to 34131 proteins in 2444 species: Archae - 798%3B Bacteria - 22429%3B Metazoa - 974%3B Fungi - 991%3B Plants - 531%3B Viruses - 0%3B Other …
Araip.PS4N8	Aradu.UEF4U	receptor-like protein kinase 4%3B IPR001611 (Leucine-rich repeat)%2C IPR003591 (Leucine-rich repeat%2C typical subtype)%2C IPR011009 (Protein kinase-like domain)%2C IPR013210 (Leucine-rich repeat-containing N-terminal%2C type 2)%2C IPR013320 (Concanavalin A-like lectin/glucanase%2C subgroup)%3B GO:0004672 (protein kinase activity)%2C GO:0005515 (protein binding)%2C GO:0005524 (ATP binding)%2C GO:…
Araip.GU2LZ	Aradu.IX83J	Protein kinase superfamily protein%3B IPR011009 (Protein kinase-like domain)%3B GO:0004672 (protein kinase activity)%2C GO:0006468 (protein phosphorylation)
Araip.R12MZ	Aradu.FJY21	Ankyrin repeat family protein%3B IPR026961 (PGG domain)
Araip.HP7FW	Aradu.M7LVY	TAC1 n%3D1 Tax%3DPrunus persica RepID%3DU3MMQ4_PRUPE
Araip.J25TU	Aradu.H77WY	cytochrome b5-like heme/steroid-binding domain protein%3B IPR001199 (Cytochrome b5-like heme/steroid binding domain)%3B GO:0020037 (heme binding)
Araip.6PJ8B	Aradu.FF4D5	Cytochrome P450 superfamily protein%3B IPR001128 (Cytochrome P450)%3B GO:0005506 (iron ion binding)%2C GO:0020037 (heme binding)%2C GO:0055114 (oxidation-reduction process)
Araip.30XFU	Aradu.FIU9K	DNA-binding protein n%3D1 Tax%3DDaucus carota RepID%3DQ43429_DAUCA%3B IPR003106 (Leucine zipper%2C homeobox-associated)%2C IPR009057 (Homeodomain-like)%3B GO:0000976 (transcription regulatory region sequence-specific DNA binding)%2C GO:0003677 (DNA binding)%2C GO:0003700 (sequence-specific DNA binding transcription factor activity)%2C GO:0005634 (nucleus)%2C GO:0043565 (sequence-specific DNA bind…
Araip.3RS0Y	Aradu.CDK6C	SAUR-like auxin-responsive protein family%3B IPR003676 (Auxin-induced protein%2C ARG7)
Araip.K1DJ5	Aradu.FVI2X	SAUR-like auxin-responsive protein family%3B IPR003676 (Auxin-induced protein%2C ARG7)
Araip.NH8GX	Aradu.I71PE	calcium-dependent protein kinase 16%3B IPR011009 (Protein kinase-like domain)%2C IPR011992 (EF-hand domain pair)%3B GO:0004672 (protein kinase activity)%2C GO:0005509 (calcium ion binding)%2C GO:0005524 (ATP binding)%2C GO:0006468 (protein phosphorylation)
Araip.D3S94	Aradu.UV8L7	Basic helix-loop-helix (bHLH) DNA-binding family protein%3B IPR011598 (Myc-type%2C basic helix-loop-helix (bHLH) domain)%2C IPR025610 (Transcription factor MYC/MYB N-terminal)%3B GO:0046983 (protein dimerization activity)
Araip.V2GHQ	Aradu.I1T9D	S-adenosyl-L-methionine-dependent methyltransferases superfamily protein
Araip.BV4C5	Aradu.6S4B3	transmembrane protein%2C putative
Araip.A3V01	Aradu.MRA83	protein kinase family protein%3B IPR004041 (NAF domain)%2C IPR011009 (Protein kinase-like domain)%3B GO:0004672 (protein kinase activity)%2C GO:0005524 (ATP binding)%2C GO:0006468 (protein phosphorylation)%2C GO:0007165 (signal transduction)
Araip.C7VQB	Aradu.Q8BX0	ALG-2 interacting protein X-like [Glycine max]%3B IPR004328 (BRO1 domain)
Araip.CMC8E	Aradu.T9ESX	protein kinase family protein%3B IPR020636 (Calcium/calmodulin-dependent/calcium-dependent protein kinase)%3B GO:0004672 (protein kinase activity)%2C GO:0005524 (ATP binding)%2C GO:0006468 (protein phosphorylation)%2C GO:0007165 (signal transduction)
Araip.CJ98I	Aradu.HK5Y3	3-ketoacyl-CoA synthase 1%3B IPR012392 (Very-long-chain 3-ketoacyl-CoA synthase)%2C IPR016039 (Thiolase-like)%3B GO:0003824 (catalytic activity)%2C GO:0006633 (fatty acid biosynthetic process)%2C GO:0008152 (metabolic process)%2C GO:0008610 (lipid biosynthetic process)%2C GO:0016020 (membrane)
Araip.K24QE	Aradu.S5PEC	RNA-binding protein 24-A-like [Glycine max]%3B IPR012677 (Nucleotide-binding%2C alpha-beta plait)%3B GO:0000166 (nucleotide binding)%2C GO:0003676 (nucleic acid binding)
Araip.MN7Z7	Aradu.97LA5	D-arabinono-1%2C4-lactone oxidase family protein%3B IPR007173 (D-arabinono-1%2C4-lactone oxidase)%2C IPR010030 (Plant-specific FAD-dependent oxidoreductase)%2C IPR016166 (FAD-binding%2C type 2)%3B GO:0003824 (catalytic activity)%2C GO:0008762 (UDP-N-acetylmuramate dehydrogenase activity)%2C GO:0016020 (membrane)%2C GO:0016491 (oxidoreductase activity)%2C GO:0050660 (flavin adenine dinucleotide bi…
Araip.U3EQS	Aradu.V74N3	protein IQ-DOMAIN 1-like isoform X2 [Glycine max]%3B IPR000048 (IQ motif%2C EF-hand binding site)%2C IPR025064 (Domain of unknown function DUF4005)%2C IPR027417 (P-loop containing nucleoside triphosphate hydrolase)%3B GO:0005515 (protein binding)
Araip.CC7W1	Aradu.R9F07	NAC domain protein 66%3B IPR003441 (NAC domain)%3B GO:0003677 (DNA binding)
Araip.HEW90	Aradu.YFC0U	P-loop containing nucleoside triphosphate hydrolases superfamily protein%3B IPR026852 (Helicase Sen1-like)%2C IPR027417 (P-loop containing nucleoside triphosphate hydrolase)
Araip.U5JM0	Aradu.AC525	P-loop containing nucleoside triphosphate hydrolases superfamily protein%3B IPR026852 (Helicase Sen1-like)%2C IPR027417 (P-loop containing nucleoside triphosphate hydrolase)
Araip.LA3HK	Aradu.IV3UN	subtilisin-like serine protease 2%3B IPR015500 (Peptidase S8%2C subtilisin-related)%3B GO:0004252 (serine-type endopeptidase activity)%2C GO:0006508 (proteolysis)%2C GO:0042802 (identical protein binding)%2C GO:0043086 (negative regulation of catalytic activity)
Araip.KII4P	Aradu.SR2I0	stress up-regulated Nod 19 protein%3B IPR011692 (Stress up-regulated Nod 19)
Araip.WZM18	Aradu.TW4KP	uncharacterized protein LOC102665356 [Glycine max]%3B IPR025322 (Protein of unknown function DUF4228%2C plant)
Araip.U75BK	Aradu.EAZ6K	RNA-binding protein 24-like [Glycine max]%3B IPR012677 (Nucleotide-binding%2C alpha-beta plait)%3B GO:0000166 (nucleotide binding)%2C GO:0003676 (nucleic acid binding)
Araip.T7YD7	Aradu.QK85I	granule bound starch synthase%3B IPR011835 (Glycogen/starch synthase%2C ADP-glucose type)%3B GO:0009011 (starch synthase activity)%2C GO:0009058 (biosynthetic process)%2C GO:0009250 (glucan biosynthetic process)
Araip.J1S7B	Aradu.6J3B0	vacuolar protein sorting-associated protein 8 homolog [Glycine max]%3B IPR000547 (Clathrin%2C heavy chain/VPS%2C 7-fold repeat)%2C IPR015943 (WD40/YVTN repeat-like-containing domain)%2C IPR025941 (Vacuolar protein sorting-associated protein 8%2C central domain)%3B GO:0005515 (protein binding)%2C GO:0006886 (intracellular protein transport)%2C GO:0016192 (vesicle-mediated transport)
Araip.0B1IX	Aradu.PJ5MX	pyruvate dehydrogenase E1 component%2C alpha subunit%3B IPR017597 (Pyruvate dehydrogenase (acetyl-transferring) E1 component%2C alpha subunit%2C subgroup y)%3B GO:0004739 (pyruvate dehydrogenase (acetyl-transferring) activity)%2C GO:0006096 (glycolysis)%2C GO:0008152 (metabolic process)%2C GO:0043231 (intracellular membrane-bounded organelle)%2C GO:0055114 (oxidation-reduction process)
Araip.3Z628	Aradu.I82H4	ALG-2 interacting protein X-like [Glycine max]%3B IPR004328 (BRO1 domain)
Araip.08M0G	Aradu.W2RXK	response regulator 12%3B IPR010402 (CCT domain)%2C IPR011006 (CheY-like superfamily)%3B GO:0000156 (phosphorelay response regulator activity)%2C GO:0000160 (phosphorelay signal transduction system)%2C GO:0005515 (protein binding)
Araip.0JQ81	Aradu.S0P0R	Late embryogenesis abundant (LEA) hydroxyproline-rich glycoprotein family%3B IPR004864 (Late embryogenesis abundant protein%2C LEA-14)
Araip.TL9EX	Aradu.QA44E	Zinc ion transmembrane transporter n%3D2 Tax%3DMedicago RepID%3DC9WEK2_MEDSA%3B IPR002524 (Cation efflux protein)%2C IPR027469 (Cation efflux protein transmembrane domain)%3B GO:0006812 (cation transport)%2C GO:0008324 (cation transmembrane transporter activity)%2C GO:0016021 (integral component of membrane)%2C GO:0055085 (transmembrane transport)
Araip.9H3WY	Aradu.1QN19	basic helix-loop-helix (bHLH) DNA-binding superfamily protein%3B IPR011598 (Myc-type%2C basic helix-loop-helix (bHLH) domain)%3B GO:0046983 (protein dimerization activity)
Araip.4C72L	Aradu.NA6D3	stress up-regulated Nod 19 protein%3B IPR011692 (Stress up-regulated Nod 19)
Araip.SX1UB	Aradu.7GQ9E	thylakoid membrane phosphoprotein 14 kDa protein%3B IPR025564 (Cyanobacterial aminoacyl-tRNA synthetase%2C CAAD domain)
Araip.SX3RK	Aradu.T768T	O-methyltransferase 1%3B IPR016461 (Caffeate O-methyltransferase (COMT) family)%3B GO:0008168 (methyltransferase activity)%2C GO:0008171 (O-methyltransferase activity)%2C GO:0046983 (protein dimerization activity)
Araip.E3E4E	Aradu.97Y2Q	O-methyltransferase 1%3B IPR016461 (Caffeate O-methyltransferase (COMT) family)%3B GO:0008168 (methyltransferase activity)%2C GO:0008171 (O-methyltransferase activity)%2C GO:0046983 (protein dimerization activity)
Araip.I128H	Aradu.ZN3FN	2-oxoglutarate (2OG) and Fe(II)-dependent oxygenase superfamily protein%3B IPR005123 (Oxoglutarate/iron-dependent dioxygenase)%2C IPR026992 (Non-haem dioxygenase N-terminal domain)%2C IPR027443 (Isopenicillin N synthase-like)%3B GO:0016491 (oxidoreductase activity)%2C GO:0055114 (oxidation-reduction process)
Araip.4G0H6	Aradu.E3A56	F-box protein interaction domain protein%3B IPR001810 (F-box domain)%2C IPR011043 (Galactose oxidase/kelch%2C beta-propeller)%2C IPR017451 (F-box associated interaction domain)%3B GO:0005515 (protein binding)
Araip.17KGH	Aradu.5N08M	MYB transcription factor MYB114 isoform X2 [Glycine max]%3B IPR009057 (Homeodomain-like)%3B GO:0003677 (DNA binding)%2C GO:0003682 (chromatin binding)
Araip.04KBR	Aradu.D1N5P	Protein kinase superfamily protein%3B IPR011009 (Protein kinase-like domain)%2C IPR025287 (Wall-associated receptor kinase galacturonan-binding domain)%3B GO:0004672 (protein kinase activity)%2C GO:0006468 (protein phosphorylation)%2C GO:0030247 (polysaccharide binding)
Araip.T13Y8	Aradu.V84QG	soluble inorganic pyrophosphatase%3B IPR008162 (Inorganic pyrophosphatase)%3B GO:0000287 (magnesium ion binding)%2C GO:0004427 (inorganic diphosphatase activity)%2C GO:0005737 (cytoplasm)%2C GO:0006796 (phosphate-containing compound metabolic process)
Araip.GE5YY	Aradu.SB3IS	NAD-dependent epimerase/dehydratase n%3D1 Tax%3DCalothrix sp. PCC 6303 RepID%3DK9V4S9_9CYAN%3B IPR016040 (NAD(P)-binding domain)
Araip.LNY0I	Aradu.T4V6Q	Clathrin adaptor complexes medium subunit family protein%3B IPR001392 (Clathrin adaptor%2C mu subunit)%2C IPR028565 (Mu homology domain)%3B GO:0005515 (protein binding)%2C GO:0006810 (transport)%2C GO:0006886 (intracellular protein transport)%2C GO:0016192 (vesicle-mediated transport)%2C GO:0030131 (clathrin adaptor complex)
Araip.P0TWG	Aradu.WQI06	Photosystem II oxygen evolving complex protein PsbP%2C 23 kD extrinsic protein n%3D2 Tax%3DCyanothece RepID%3DB1WR97_CYAA5%3B IPR002683 (Photosystem II PsbP%2C oxygen evolving complex)%3B GO:0005509 (calcium ion binding)%2C GO:0009523 (photosystem II)%2C GO:0009654 (photosystem II oxygen evolving complex)%2C GO:0015979 (photosynthesis)%2C GO:0019898 (extrinsic component of membrane)
Araip.BFF3A	Aradu.YCK5T	auxin response factor 18-like [Glycine max]%3B IPR015300 (DNA-binding pseudobarrel domain)%3B GO:0003677 (DNA binding)
Araip.MQD5S	Aradu.NEU1C	NAC domain containing protein 62%3B IPR003441 (NAC domain)%3B GO:0003677 (DNA binding)
Araip.A6QWC	Aradu.BPK98	NAC domain containing protein 62%3B IPR003441 (NAC domain)%3B GO:0003677 (DNA binding)
Araip.64IP1	Aradu.N3KHF	Calcium-binding endonuclease/exonuclease/phosphatase family%3B IPR005135 (Endonuclease/exonuclease/phosphatase)%2C IPR011992 (EF-hand domain pair)%3B GO:0005509 (calcium ion binding)
Araip.6ZN4Z	Aradu.I1DRB	ribosome production factor-like protein%3B IPR004154 (Anticodon-binding)%2C IPR007109 (Brix domain)
Araip.3047C	Aradu.TB0L3	light-harvesting chlorophyll B-binding protein 3%3B IPR022796 (Chlorophyll A-B binding protein)%2C IPR023329 (Chlorophyll a/b binding protein domain)%3B GO:0016020 (membrane)
Araip.XVM4V	Aradu.PZB3C	purple acid phosphatase 29%3B IPR011230 (Phosphoesterase At2g46880)%3B GO:0016787 (hydrolase activity)
Araip.PEM8B	Aradu.SG2UF	Protein of unknown function (DUF1295)%3B IPR010721 (Protein of unknown function DUF1295)
Araip.T5WNM	Aradu.P05N1	transcription factor 25-like [Glycine max]%3B IPR006994 (Transcription factor 25)
Araip.F2IB2	Aradu.V824B	receptor-like protein kinase 2%3B IPR001611 (Leucine-rich repeat)%2C IPR003591 (Leucine-rich repeat%2C typical subtype)%2C IPR011009 (Protein kinase-like domain)%2C IPR013210 (Leucine-rich repeat-containing N-terminal%2C type 2)%2C IPR013320 (Concanavalin A-like lectin/glucanase%2C subgroup)%3B GO:0004672 (protein kinase activity)%2C GO:0005515 (protein binding)%2C GO:0005524 (ATP binding)%2C GO:…
Araip.25FAI	Aradu.DV3LB	uncharacterized protein C630.12-like isoform X1 [Glycine max]%3B IPR004843 (Calcineurin-like phosphoesterase domain%2C apaH type)%3B GO:0016787 (hydrolase activity)
Araip.I9VQZ	Aradu.9Z8GZ	ROTUNDIFOLIA like 9%3B IPR012552 (DVL)
Araip.I5XHJ	Aradu.PS45N	Protein kinase superfamily protein%3B IPR011009 (Protein kinase-like domain)%2C IPR013210 (Leucine-rich repeat-containing N-terminal%2C type 2)%2C IPR013320 (Concanavalin A-like lectin/glucanase%2C subgroup)%2C IPR025875 (Leucine rich repeat 4)%3B GO:0004672 (protein kinase activity)%2C GO:0005524 (ATP binding)%2C GO:0006468 (protein phosphorylation)
Araip.26RHR	Aradu.Z0NL4	unknown protein%3B FUNCTIONS IN: molecular_function unknown%3B INVOLVED IN: biological_process unknown%3B LOCATED IN: mitochondrion%2C plastid%3B EXPRESSED IN: 23 plant structures%3B EXPRESSED DURING: 13 growth stages %3B IPR018786 (Protein of unknown function DUF2343)
Araip.7KX61	Aradu.C091C	hypothetical protein
Araip.2F6VL	Aradu.Q70DU	26S protease regulatory subunit 7-like [Glycine max]%3B IPR005937 (26S proteasome subunit P45)%2C IPR027417 (P-loop containing nucleoside triphosphate hydrolase)%3B GO:0000166 (nucleotide binding)%2C GO:0005524 (ATP binding)%2C GO:0005737 (cytoplasm)%2C GO:0016787 (hydrolase activity)%2C GO:0017111 (nucleoside-triphosphatase activity)%2C GO:0030163 (protein catabolic process)
Araip.SBL82	Aradu.KPU9Q	unknown protein%3B FUNCTIONS IN: molecular_function unknown%3B INVOLVED IN: biological_process unknown%3B LOCATED IN: mitochondrion%2C plastid%3B EXPRESSED IN: 23 plant structures%3B EXPRESSED DURING: 13 growth stages %3B IPR018786 (Protein of unknown function DUF2343)
Araip.RUX3H	Aradu.A52DW	phosphoenolpyruvate carboxylase 1%3B IPR021135 (Phosphoenolpyruvate carboxylase)%3B GO:0003824 (catalytic activity)%2C GO:0006099 (tricarboxylic acid cycle)%2C GO:0008964 (phosphoenolpyruvate carboxylase activity)%2C GO:0015977 (carbon fixation)
Araip.7P7G4	Aradu.WTT5T	zinc finger MYM-type protein 1-like [Glycine max]%3B IPR008906 (HAT dimerisation domain%2C C-terminal)%3B GO:0046983 (protein dimerization activity)
Araip.J9MV4	Aradu.275CP	frigida-LIKE protein%3B IPR012474 (Frigida-like)
Araip.MWF2H	Aradu.WI4BU	frigida-LIKE protein%3B IPR012474 (Frigida-like)
Araip.T5D8V	Aradu.4X7S1	frigida-LIKE protein%3B IPR012474 (Frigida-like)
Araip.AAL70	Aradu.RX8Y2	heavy metal transport/detoxification superfamily protein%3B IPR006121 (Heavy metal-associated domain%2C HMA)%2C IPR012474 (Frigida-like)%3B GO:0030001 (metal ion transport)%2C GO:0046872 (metal ion binding)
Araip.YT7B4	Aradu.F1K6X	general regulatory factor 9%3B IPR000308 (14-3-3 protein)%2C IPR023410 (14-3-3 domain)%3B GO:0019904 (protein domain specific binding)
Araip.2S1IF	Aradu.UC19M	Haloacid dehalogenase-like hydrolase (HAD) superfamily protein%3B IPR006439 (HAD hydrolase%2C subfamily IA)%2C IPR023214 (HAD-like domain)%3B GO:0008152 (metabolic process)%2C GO:0016787 (hydrolase activity)
Araip.SZR1J	Aradu.7G8QU	TPR repeat-containing thioredoxin TTL1 [Glycine max]%3B IPR011990 (Tetratricopeptide-like helical)%2C IPR012336 (Thioredoxin-like fold)%3B GO:0005515 (protein binding)%2C GO:0045454 (cell redox homeostasis)
Araip.EQC7X	Aradu.41HRG	ketol-acid reductoisomerase%3B IPR013023 (Acetohydroxy acid isomeroreductase)%2C IPR016040 (NAD(P)-binding domain)%3B GO:0004455 (ketol-acid reductoisomerase activity)%2C GO:0008652 (cellular amino acid biosynthetic process)%2C GO:0009082 (branched-chain amino acid biosynthetic process)%2C GO:0016491 (oxidoreductase activity)%2C GO:0050662 (coenzyme binding)%2C GO:0055114 (oxidation-reduction pro…
Araip.97C7E	Aradu.687AB	transcription factor%3B IPR011598 (Myc-type%2C basic helix-loop-helix (bHLH) domain)%3B GO:0046983 (protein dimerization activity)
Araip.STT9U	Aradu.MVW70	Adaptin ear-binding coat-associated protein 1 NECAP-1%3B IPR011993 (Pleckstrin homology-like domain)%2C IPR012466 (Adaptin ear-binding coat-associated protein 1 NECAP-1)%3B GO:0006897 (endocytosis)%2C GO:0016020 (membrane)
Araip.UR8Y4	Aradu.LFY6J	hypothetical protein
Araip.W67MJ	Aradu.IR0WX	tRNA-specific 2-thiouridylase MnmA%3B IPR004506 (tRNA-specific 2-thiouridylase)%2C IPR023382 (Adenine nucleotide alpha hydrolase-like domains)%3B GO:0005737 (cytoplasm)%2C GO:0008033 (tRNA processing)%2C GO:0016740 (transferase activity)%2C GO:0016783 (sulfurtransferase activity)
Araip.RD2A5	Aradu.9D0UC	GTP-binding family protein n%3D1 Tax%3DTheobroma cacao RepID%3DUPI00042B7832%3B IPR005225 (Small GTP-binding protein domain)%2C IPR013831 (SGNH hydrolase-type esterase domain)%2C IPR016484 (GTP-binding protein EngA)%2C IPR027417 (P-loop containing nucleoside triphosphate hydrolase)%3B GO:0005525 (GTP binding)%2C GO:0016787 (hydrolase activity)
Araip.5R50W	Aradu.P1LA4	pectinesterase/pectinesterase inhibitor 3-like [Glycine max]%3B IPR006501 (Pectinesterase inhibitor domain)%2C IPR011050 (Pectin lyase fold/virulence factor)%3B GO:0004857 (enzyme inhibitor activity)%2C GO:0005618 (cell wall)%2C GO:0030599 (pectinesterase activity)%2C GO:0042545 (cell wall modification)
Araip.G3KHB	Aradu.CMN1L	putative pectinesterase/pectinesterase inhibitor 24-like [Glycine max]%3B IPR006501 (Pectinesterase inhibitor domain)%2C IPR011050 (Pectin lyase fold/virulence factor)%3B GO:0004857 (enzyme inhibitor activity)%2C GO:0005618 (cell wall)%2C GO:0030599 (pectinesterase activity)%2C GO:0042545 (cell wall modification)
Araip.93XAK	Aradu.D20L9	alanine aminotransferase 2%3B IPR015424 (Pyridoxal phosphate-dependent transferase)%3B GO:0003824 (catalytic activity)%2C GO:0009058 (biosynthetic process)%2C GO:0030170 (pyridoxal phosphate binding)
Araip.VY7QN	Aradu.SA87E	Remorin family protein%3B IPR005516 (Remorin%2C C-terminal)
Araip.ZSB2V	Aradu.AW4VB	hypothetical protein
Araip.U442X	Aradu.U1N83	protein LURP-one-related 11-like [Glycine max]%3B IPR025659 (Tubby C-terminal-like domain)
Araip.U82NT	Aradu.ZK0EQ	transferring glycosyl group transferase%2C putative
Araip.G085N	Aradu.JJ0LZ	translation initiation factor eIF-2B subunit alpha-like [Glycine max]%3B IPR000649 (Initiation factor 2B-related)%3B GO:0044237 (cellular metabolic process)
Araip.LQ7KD	Aradu.3F0JH	late embryogenesis abundant protein%3B IPR004926 (Late embryogenesis abundant protein%2C LEA-5)%3B GO:0006950 (response to stress)
[truncated: 17,034 more rows]
