# Supplementary material for: Global Methylome and gene expression analysis during early Peanut pod development
Source: BMC Plant Biol. 2018 Dec 13;18:352. doi: 10.1186/s12870-018-1546-4 (PMC6293580; doi:10.1186/s12870-018-1546-4)
Supplement: Supplementary file 2 — Table S2. Differential DNA methylation in protein-coding genes. (XLS 8009 kb) [file 12870_2018_1546_MOESM2_ESM.xls]

## Sheet: S1-S2
Differentially DNA methylation in protein-coding genes
The change of S1 relative to S2	gene region	gene annotation
Down	Araip.K42T4_UP	1%2C2-dihydroxy-3-keto-5-methylthiopentene dioxygenase%3B IPR004313 (Acireductone dioxygenase ARD family)%3B GO:0010309 (acireductone dioxygenase [iron(II)-requiring] activity)%2C GO:0055114 (oxidation-reduction process)
Down	Aradu.M1ZWV	1-aminocyclopropane-1-carboxylate synthase 9%3B IPR015424 (Pyridoxal phosphate-dependent transferase)%3B GO:0003824 (catalytic activity)%2C GO:0009058 (biosynthetic process)%2C GO:0030170 (pyridoxal phosphate binding)
Up	Aradu.B353U	23kDa polypeptide of the oxygen evolving complex of photosystem II n%3D5 Tax%3DSonneratia RepID%3DA9XNJ0_9MYRT%3B IPR002683 (Photosystem II PsbP%2C oxygen evolving complex)%3B GO:0005509 (calcium ion binding)%2C GO:0009523 (photosystem II)%2C GO:0009654 (photosystem II oxygen evolving complex)%2C GO:0015979 (photosynthesis)%2C GO:0019898 (extrinsic component of membrane)
Down	Aradu.Q70DU_UP	26S protease regulatory subunit 7-like [Glycine max]%3B IPR005937 (26S proteasome subunit P45)%2C IPR027417 (P-loop containing nucleoside triphosphate hydrolase)%3B GO:0000166 (nucleotide binding)%2C GO:0005524 (ATP binding)%2C GO:0005737 (cytoplasm)%2C GO:0016787 (hydrolase activity)%2C GO:0017111 (nucleoside-triphosphatase activity)%2C GO:0030163 (protein catabolic process)
Up	Aradu.DCK7U	2-aminoethanethiol dioxygenase-like [Glycine max]%3B IPR011051 (RmlC-like cupin domain)%2C IPR012864 (Cysteamine dioxygenase)%3B GO:0047800 (cysteamine dioxygenase activity)%2C GO:0055114 (oxidation-reduction process)
Up	Aradu.J0RCG_UP	2-aminoethanethiol dioxygenase-like [Glycine max]%3B IPR012864 (Cysteamine dioxygenase)%2C IPR014710 (RmlC-like jelly roll fold)%3B GO:0047800 (cysteamine dioxygenase activity)%2C GO:0055114 (oxidation-reduction process)
Up	Aradu.TU51C_DOWN	2-nitropropane dioxygenase-like protein%3B IPR013785 (Aldolase-type TIM barrel)%3B GO:0003824 (catalytic activity)%2C GO:0018580 (nitronate monooxygenase activity)%2C GO:0055114 (oxidation-reduction process)
Down	Aradu.9MZ2X_DOWN	2-oxoglutarate (2OG) and Fe(II)-dependent oxygenase superfamily protein%3B IPR005123 (Oxoglutarate/iron-dependent dioxygenase)%2C IPR026992 (Non-haem dioxygenase N-terminal domain)%2C IPR027443 (Isopenicillin N synthase-like)%3B GO:0016491 (oxidoreductase activity)%2C GO:0055114 (oxidation-reduction process)
Up	Aradu.V3CWF_UP	2-oxoglutarate (2OG) and Fe(II)-dependent oxygenase superfamily protein%3B IPR005123 (Oxoglutarate/iron-dependent dioxygenase)%2C IPR026992 (Non-haem dioxygenase N-terminal domain)%2C IPR027443 (Isopenicillin N synthase-like)%3B GO:0016491 (oxidoreductase activity)%2C GO:0055114 (oxidation-reduction process)
Down	Aradu.Z9DZQ	2-oxoglutarate (2OG) and Fe(II)-dependent oxygenase superfamily protein%3B IPR005123 (Oxoglutarate/iron-dependent dioxygenase)%2C IPR026992 (Non-haem dioxygenase N-terminal domain)%2C IPR027443 (Isopenicillin N synthase-like)%3B GO:0016491 (oxidoreductase activity)%2C GO:0055114 (oxidation-reduction process)
Up	Aradu.IEX64_UP	2-oxoglutarate (2OG) and Fe(II)-dependent oxygenase superfamily protein%3B IPR005123 (Oxoglutarate/iron-dependent dioxygenase)%2C IPR026992 (Non-haem dioxygenase N-terminal domain)%2C IPR027443 (Isopenicillin N synthase-like)%3B GO:0016491 (oxidoreductase activity)%2C GO:0055114 (oxidation-reduction process)
Up	Aradu.U9FPR	30S ribosomal protein S15%3B IPR000589 (Ribosomal protein S15)%3B GO:0003735 (structural constituent of ribosome)%2C GO:0005622 (intracellular)%2C GO:0005840 (ribosome)%2C GO:0006412 (translation)
Up	Aradu.1FT6I_DOWN	30S ribosomal protein S3%2C chloroplastic n%3D23 Tax%3Deudicotyledons RepID%3DRR3_VITVI%3B IPR005704 (Ribosomal protein S3%2C bacterial)%2C IPR015946 (K homology domain-like%2C alpha/beta)%3B GO:0003723 (RNA binding)%2C GO:0003735 (structural constituent of ribosome)%2C GO:0006412 (translation)%2C GO:0015935 (small ribosomal subunit)
Up	Aradu.UBT3K_UP	30S ribosomal protein S7%3B IPR000235 (Ribosomal protein S5/S7)%2C IPR023798 (Ribosomal protein S7 domain)%3B GO:0006412 (translation)
Up	Aradu.IZ11Y	30S ribosomal protein%2C putative%3B IPR003489 (Ribosomal protein S30Ae/sigma 54 modulation protein)%3B GO:0044238 (primary metabolic process)
Down	Aradu.TQ8V3_DOWN	3-hydroxyisobutyryl-CoA hydrolase-like protein%3B IPR001753 (Crotonase superfamily)%3B GO:0003824 (catalytic activity)%2C GO:0008152 (metabolic process)
Down	Araip.3F7PV	3-ketoacyl-CoA synthase 2%3B IPR012392 (Very-long-chain 3-ketoacyl-CoA synthase)%2C IPR016039 (Thiolase-like)%3B GO:0003824 (catalytic activity)%2C GO:0006633 (fatty acid biosynthetic process)%2C GO:0008152 (metabolic process)%2C GO:0008610 (lipid biosynthetic process)%2C GO:0016020 (membrane)
Down	Aradu.NMC6C_UP	3-ketoacyl-CoA synthase 4%3B IPR003697 (Maf-like protein)%2C IPR016039 (Thiolase-like)%3B GO:0003824 (catalytic activity)%2C GO:0005737 (cytoplasm)%2C GO:0006633 (fatty acid biosynthetic process)%2C GO:0008152 (metabolic process)%2C GO:0008610 (lipid biosynthetic process)%2C GO:0016020 (membrane)
Down	Araip.NUL7W	3-ketodihydrosphingosine reductase-like protein%3B IPR002198 (Short-chain dehydrogenase/reductase SDR)%3B GO:0008152 (metabolic process)%2C GO:0016491 (oxidoreductase activity)
Down	Aradu.AV6RW_UP	3-oxoacyl-[acyl-carrier-protein] synthase n%3D4 Tax%3DPhaseoleae RepID%3DI1L8I1_SOYBN%3B IPR017568 (3-oxoacyl-[acyl-carrier-protein] synthase 2)%2C IPR020841 (Polyketide synthase%2C beta-ketoacyl synthase domain)%3B GO:0003824 (catalytic activity)%2C GO:0006633 (fatty acid biosynthetic process)%2C GO:0008152 (metabolic process)
Down	Araip.1J0F0	4%2C5-DOPA dioxygenase extradiol-like protein%3B IPR004183 (Extradiol ring-cleavage dioxygenase%2C class III enzyme%2C subunit B)%3B GO:0006725 (cellular aromatic compound metabolic process)%2C GO:0008198 (ferrous iron binding)%2C GO:0016491 (oxidoreductase activity)
Down	Aradu.0PQ9M_DOWN	40S ribosomal protein S8-like [Glycine max]%3B IPR022309 (Ribosomal protein S8e/ribosomal biogenesis NSA2)%3B GO:0003735 (structural constituent of ribosome)%2C GO:0005622 (intracellular)%2C GO:0005840 (ribosome)%2C GO:0006412 (translation)
Down	Aradu.WLL49_UP	4-hydroxy-tetrahydrodipicolinate reductase 2%2C chloroplastic-like [Glycine max]%3B IPR011770 (Dihydrodipicolinate reductase%2C bacterial/plant)%3B GO:0008839 (4-hydroxy-tetrahydrodipicolinate reductase)%2C GO:0009089 (lysine biosynthetic process via diaminopimelate)%2C GO:0009507 (chloroplast)%2C GO:0055114 (oxidation-reduction process)%2C GO:0070402 (NADPH binding)
Up	Aradu.YWZ83_DOWN	50S ribosomal L15-like protein%3B IPR005749 (Ribosomal protein L15%2C bacterial-type)%2C IPR021131 (Ribosomal protein L18e/L15P)%3B GO:0003735 (structural constituent of ribosome)%2C GO:0006412 (translation)%2C GO:0015934 (large ribosomal subunit)
Down	Aradu.5Q6ZX_DOWN	50S ribosomal L24-like protein%3B IPR003256 (Ribosomal protein L24)%3B GO:0003735 (structural constituent of ribosome)%2C GO:0005622 (intracellular)%2C GO:0005840 (ribosome)%2C GO:0006412 (translation)
Up	Aradu.SW41R_UP	50S ribosomal protein L14%3B IPR000114 (Ribosomal protein L16)%2C IPR000218 (Ribosomal protein L14b/L23e)%2C IPR016180 (Ribosomal protein L10e/L16)%2C IPR023571 (Ribosomal protein L14 domain)%3B GO:0003735 (structural constituent of ribosome)%2C GO:0005622 (intracellular)%2C GO:0005840 (ribosome)%2C GO:0006412 (translation)%2C GO:0015934 (large ribosomal subunit)%2C GO:0019843 (rRNA binding)
Up	Aradu.93WPA	5'-3' exoribonuclease 3%3B IPR027073 (5'-3' exoribonuclease)%3B GO:0003676 (nucleic acid binding)%2C GO:0004527 (exonuclease activity)%2C GO:0004534 (5'-3' exoribonuclease activity)%2C GO:0005622 (intracellular)%2C GO:0005634 (nucleus)%2C GO:0006139 (nucleobase-containing compound metabolic process)%2C GO:0008270 (zinc ion binding)
Down	Aradu.90K3H	5'-AMP-activated protein kinase-related%3B IPR014756 (Immunoglobulin E-set)
Up	Aradu.QB3FG	5'-nucleotidase domain-containing protein DDB_G0275467-like isoform X1 [Glycine max]%3B IPR008380 (HAD-superfamily hydrolase%2C subfamily IG%2C 5'-nucleotidase)%2C IPR023214 (HAD-like domain)
Up	Aradu.55BLM_DOWN	60S ribosomal L21-like protein%3B IPR001147 (Ribosomal protein L21e)%2C IPR010851 (S locus-related glycoprotein 1 binding pollen coat)%3B GO:0003735 (structural constituent of ribosome)%2C GO:0005622 (intracellular)%2C GO:0005840 (ribosome)%2C GO:0006412 (translation)
Down	Araip.Z162Q_DOWN	60S ribosomal protein L2%2C related protein%3B IPR002171 (Ribosomal protein L2)%3B GO:0003735 (structural constituent of ribosome)%2C GO:0005622 (intracellular)%2C GO:0005840 (ribosome)%2C GO:0006412 (translation)
Down	Aradu.FG6KZ_DOWN	60S ribosomal protein L27a-3-like [Glycine max]%3B IPR021131 (Ribosomal protein L18e/L15P)%3B GO:0003735 (structural constituent of ribosome)%2C GO:0005622 (intracellular)%2C GO:0005840 (ribosome)%2C GO:0006412 (translation)
Down	Aradu.YEZ8F_DOWN	60S ribosomal protein L32-1%3B IPR001515 (Ribosomal protein L32e)%3B GO:0003735 (structural constituent of ribosome)%2C GO:0005622 (intracellular)%2C GO:0005840 (ribosome)%2C GO:0006412 (translation)
Up	Aradu.W1YA8_UP	ABC transporter family protein (ATP-binding component)%3B IPR027417 (P-loop containing nucleoside triphosphate hydrolase)%3B GO:0000166 (nucleotide binding)%2C GO:0005524 (ATP binding)%2C GO:0016887 (ATPase activity)%2C GO:0017111 (nucleoside-triphosphatase activity)
Down	Aradu.X0F3K	abscisic acid responsive element-binding factor 1%3B IPR004827 (Basic-leucine zipper domain)%3B GO:0003700 (sequence-specific DNA binding transcription factor activity)%2C GO:0043565 (sequence-specific DNA binding)
Up	Aradu.S869N_UP	acetyltransferase (GNAT) domain protein%3B IPR016181 (Acyl-CoA N-acyltransferase)
Up	Aradu.IDN32_UP	actin depolymerizing factor 5%3B IPR002108 (Actin-depolymerising factor homology domain)%2C IPR017904 (ADF/Cofilin/Destrin)%3B GO:0003779 (actin binding)%2C GO:0005622 (intracellular)%2C GO:0015629 (actin cytoskeleton)%2C GO:0030042 (actin filament depolymerization)
Down	Aradu.TW9EH	actin-binding calponin-like (CH) domain protein%3B IPR001715 (Calponin homology domain)%2C IPR011992 (EF-hand domain pair)%3B GO:0005509 (calcium ion binding)%2C GO:0005515 (protein binding)
Up	Aradu.24QJT	actin-binding FH2 (formin-like) protein%3B IPR000008 (C2 domain)%2C IPR027643 (Formin-like family%2C plant)%3B GO:0005515 (protein binding)%2C GO:0005884 (actin filament)%2C GO:0045010 (actin nucleation)
Up	Aradu.FY8PR_UP	actin-related protein 6%3B IPR004000 (Actin-related protein)
Down	Aradu.200CK_DOWN	acyl carrier protein 5%3B IPR003231 (Acyl carrier protein (ACP))%2C IPR009081 (Acyl carrier protein-like)%3B GO:0006633 (fatty acid biosynthetic process)
Up	Aradu.B4Z82	acyl thioesterase-like protein%3B IPR003140 (Phospholipase/carboxylesterase/thioesterase)%3B GO:0016787 (hydrolase activity)
Up	Aradu.1J1TW	acyl-CoA-binding domain 3%3B IPR014352 (FERM/acyl-CoA-binding protein%2C 3-helical bundle)%2C IPR020683 (Ankyrin repeat-containing domain)%3B GO:0000062 (fatty-acyl-CoA binding)%2C GO:0005515 (protein binding)
Down	Aradu.NS07L	acyl-CoA-binding domain-containing protein 4-like isoform X1 [Glycine max]%3B IPR014352 (FERM/acyl-CoA-binding protein%2C 3-helical bundle)%2C IPR015915 (Kelch-type beta propeller)%3B GO:0000062 (fatty-acyl-CoA binding)%2C GO:0005515 (protein binding)
Up	Aradu.R5RNN	agenet domain-containing protein / bromo-adjacent homology (BAH) domain-containing protein%3B IPR001025 (Bromo adjacent homology (BAH) domain)%2C IPR008395 (Agenet-like domain)%2C IPR014002 (Tudor-like%2C plant)%3B GO:0003682 (chromatin binding)
Up	Aradu.R5RNN_UP	agenet domain-containing protein / bromo-adjacent homology (BAH) domain-containing protein%3B IPR001025 (Bromo adjacent homology (BAH) domain)%2C IPR008395 (Agenet-like domain)%2C IPR014002 (Tudor-like%2C plant)%3B GO:0003682 (chromatin binding)
Up	Aradu.TI2CX_UP	alcohol dehydrogenase 1%3B IPR002085 (Alcohol dehydrogenase superfamily%2C zinc-type)%2C IPR011032 (GroES (chaperonin 10)-like)%2C IPR013149 (Alcohol dehydrogenase%2C C-terminal)%2C IPR016040 (NAD(P)-binding domain)%3B GO:0008270 (zinc ion binding)%2C GO:0016491 (oxidoreductase activity)%2C GO:0055114 (oxidation-reduction process)
Down	Aradu.8NS81_DOWN	aldehyde dehydrogenase family 2 member C4-like [Glycine max]%3B IPR004871 (Cleavage/polyadenylation specificity factor%2C A subunit%2C C-terminal)%2C IPR016161 (Aldehyde/histidinol dehydrogenase)%3B GO:0003676 (nucleic acid binding)%2C GO:0005634 (nucleus)%2C GO:0008152 (metabolic process)%2C GO:0016491 (oxidoreductase activity)%2C GO:0055114 (oxidation-reduction process)
Up	Aradu.MH1AP_DOWN	aldose 1-epimerase [Glycine max]%3B IPR008183 (Aldose 1-/Glucose-6-phosphate 1-epimerase)%2C IPR011013 (Galactose mutarotase-like domain)%3B GO:0003824 (catalytic activity)%2C GO:0005975 (carbohydrate metabolic process)%2C GO:0016853 (isomerase activity)%2C GO:0019318 (hexose metabolic process)%2C GO:0030246 (carbohydrate binding)
Up	Aradu.9L0DU_DOWN	Alg9-like mannosyltransferase family%3B IPR005599 (GPI mannosyltransferase)
Up	Aradu.B4C70_DOWN	alkaline phytoceramidase%3B IPR008901 (Ceramidase)%3B GO:0006672 (ceramide metabolic process)%2C GO:0016021 (integral component of membrane)
Down	Araip.8YX6U	alkaline/neutral invertase%3B IPR024746 (Glycosyl hydrolase family 100)%3B GO:0033926 (glycopeptide alpha-N-acetylgalactosaminidase activity)
Down	Aradu.RFT1Y	Alkyl hydroperoxide reductase Thiol specific antioxidant Mal allergen and Peroxiredoxin domain containing protein n%3D4 Tax%3DStrongylida RepID%3DU6NTW3_HAECO%3B IPR012336 (Thioredoxin-like fold)%3B GO:0016209 (antioxidant activity)%2C GO:0016491 (oxidoreductase activity)%2C GO:0051920 (peroxiredoxin activity)%2C GO:0055114 (oxidation-reduction process)
Down	Aradu.XUB4D_DOWN	Alkyl hydroperoxide reductase/ Thiol specific antioxidant/ Mal allergen n%3D2 Tax%3DCyanothece RepID%3DB7K6B1_CYAP8%3B IPR012336 (Thioredoxin-like fold)%3B GO:0016209 (antioxidant activity)%2C GO:0016491 (oxidoreductase activity)%2C GO:0055114 (oxidation-reduction process)
Up	Aradu.T8ILN	allene oxide cyclase 3%3B IPR009410 (Allene oxide cyclase)%3B GO:0009507 (chloroplast)%2C GO:0016853 (isomerase activity)
Down	Aradu.Y3QBI_DOWN	alpha dioxygenase%3B IPR010255 (Haem peroxidase)%3B GO:0004601 (peroxidase activity)%2C GO:0006979 (response to oxidative stress)%2C GO:0020037 (heme binding)%2C GO:0055114 (oxidation-reduction process)
Down	Aradu.NB0W9_UP	alpha/beta hydrolase domain-containing protein 11-like [Glycine max]
Down	Aradu.HQA3X_UP	alpha/beta-Hydrolases superfamily protein
Down	Araip.JXK9B_UP	alpha/beta-Hydrolases superfamily protein
Up	Aradu.8Z4L7_UP	alpha/beta-Hydrolases superfamily protein%3B IPR000073 (Alpha/beta hydrolase fold-1)
Up	Aradu.SL9AV_UP	alpha/beta-Hydrolases superfamily protein%3B IPR000073 (Alpha/beta hydrolase fold-1)%2C IPR000639 (Epoxide hydrolase-like)%3B GO:0003824 (catalytic activity)
Up	Aradu.C9QKD	Alpha-L RNA-binding motif/Ribosomal protein S4 family protein%3B IPR002942 (RNA-binding S4 domain)%3B GO:0003723 (RNA binding)
Down	Aradu.HIY4R_DOWN	alpha-mannosidase 3%3B IPR001382 (Glycoside hydrolase%2C family 47)%3B GO:0005509 (calcium ion binding)%2C GO:0016020 (membrane)
Up	Aradu.LB3JW_UP	aluminum-activated malate transporter 9%3B IPR020966 (Aluminum-activated malate transporter)%3B GO:0015743 (malate transport)
Up	Aradu.R9EEU	animal RPA1 domain protein
Down	Aradu.39MM6	animal RPA1 domain protein%3B IPR012340 (Nucleic acid-binding%2C OB-fold)
Down	Araip.8LT3N_DOWN	ankyrin repeat domain-containing protein 50-like isoform X1 [Glycine max]
Up	Aradu.J1CEY_DOWN	Ankyrin repeat family protein%3B IPR020683 (Ankyrin repeat-containing domain)%2C IPR026961 (PGG domain)%3B GO:0005515 (protein binding)
Up	Aradu.R35Q8_UP	Ankyrin repeat family protein%3B IPR020683 (Ankyrin repeat-containing domain)%3B GO:0005515 (protein binding)
Down	Aradu.BMJ8R_UP	ankyrin repeat-containing protein At3g12360-like [Glycine max]%3B IPR020683 (Ankyrin repeat-containing domain)%2C IPR025314 (Domain of unknown function DUF4219)%2C IPR026961 (PGG domain)%3B GO:0005515 (protein binding)
Down	Aradu.JT91M_UP	APO RNA-binding protein%3B IPR023342 (APO domain)%3B GO:0003723 (RNA binding)
Up	Aradu.KZW97_UP	arabinogalactan protein 16%3B IPR009424 (Arabinogalactan peptide%2C AGP)
Up	Aradu.30DEE	ARM repeat superfamily protein%3B IPR016024 (Armadillo-type fold)%3B GO:0005488 (binding)
Up	Aradu.YZK9Z	ARM repeat superfamily protein%3B IPR016024 (Armadillo-type fold)%3B GO:0005488 (binding)
Up	Aradu.IN1NF	armadillo/beta-catenin-like repeat protein%3B IPR007206 (FAM203 C-terminal)
Down	Aradu.PIT85	Arsenite efflux ATP-binding protein ArsA n%3D1 Tax%3DMethanothermus fervidus (strain ATCC 43054 / DSM 2088 / JCM 10308 / V24 S) RepID%3DE3GZ72_METFV%3B IPR016300 (Arsenical pump ATPase%2C ArsA/GET3)%2C IPR025723 (Anion-transporting ATPase-like domain)%2C IPR027417 (P-loop containing nucleoside triphosphate hydrolase)%3B GO:0005524 (ATP binding)%2C GO:0016887 (ATPase activity)
Up	Aradu.Q350M	asparagine synthetase 3%3B IPR000583 (Class II glutamine amidotransferase domain)%2C IPR006426 (Asparagine synthase%2C glutamine-hydrolyzing)%3B GO:0004066 (asparagine synthase (glutamine-hydrolyzing) activity)%2C GO:0006529 (asparagine biosynthetic process)%2C GO:0008152 (metabolic process)
Up	Aradu.L2TQ2_DOWN	ATP binding%3B GTP binding%3B nucleotide binding%3B nucleoside-triphosphatases%3B IPR000767 (Disease resistance protein)%2C IPR025875 (Leucine rich repeat 4)%2C IPR027417 (P-loop containing nucleoside triphosphate hydrolase)%3B GO:0000166 (nucleotide binding)%2C GO:0006952 (defense response)%2C GO:0017111 (nucleoside-triphosphatase activity)%2C GO:0043531 (ADP binding)
Down	Aradu.VVP26_DOWN	ATP binding%3B valine-tRNA ligases%3B aminoacyl-tRNA ligases%3B nucleotide binding%3B ATP binding%3B aminoacyl-tRNA ligases%3B IPR002301 (Isoleucine-tRNA ligase)%2C IPR009080 (Aminoacyl-tRNA synthetase%2C class 1a%2C anticodon-binding)%3B GO:0000166 (nucleotide binding)%2C GO:0002161 (aminoacyl-tRNA editing activity)%2C GO:0003824 (catalytic activity)%2C GO:0004812 (aminoacyl-tRNA ligase activity…
Down	Aradu.7I7Y0_DOWN	ATP synthase D chain%2C mitochondrial%3B IPR008689 (ATPase%2C F0 complex%2C subunit D%2C mitochondrial)%3B GO:0015078 (hydrogen ion transmembrane transporter activity)%2C GO:0015986 (ATP synthesis coupled proton transport)
Down	Aradu.X7QYA	ATP synthase subunit delta'%2C mitochondrial-like [Glycine max]%3B IPR001469 (ATPase%2C F1 complex%2C delta/epsilon subunit)%3B GO:0015986 (ATP synthesis coupled proton transport)
Up	Aradu.1V1M2	ATPase%2C F0/V0 complex%2C subunit C protein%3B IPR000245 (V-ATPase proteolipid subunit)%2C IPR002379 (V-ATPase proteolipid subunit C-like domain)%3B GO:0015078 (hydrogen ion transmembrane transporter activity)%2C GO:0015991 (ATP hydrolysis coupled proton transport)
Up	Aradu.X9NV4_UP	ATP-binding ABC transporter%3B IPR011527 (ABC transporter type 1%2C transmembrane domain)%2C IPR027417 (P-loop containing nucleoside triphosphate hydrolase)%3B GO:0000166 (nucleotide binding)%2C GO:0005524 (ATP binding)%2C GO:0006810 (transport)%2C GO:0016020 (membrane)%2C GO:0016021 (integral component of membrane)%2C GO:0016887 (ATPase activity)%2C GO:0017111 (nucleoside-triphosphatase activity…
Down	Aradu.TBQ82_UP	ATP-binding ABC transporter%3B IPR011527 (ABC transporter type 1%2C transmembrane domain)%2C IPR027417 (P-loop containing nucleoside triphosphate hydrolase)%3B GO:0000166 (nucleotide binding)%2C GO:0005524 (ATP binding)%2C GO:0006810 (transport)%2C GO:0016021 (integral component of membrane)%2C GO:0016887 (ATPase activity)%2C GO:0017111 (nucleoside-triphosphatase activity)%2C GO:0055085 (transmem…
Up	Aradu.YM4KE_DOWN	ATP-binding ABC transporter%3B IPR013525 (ABC-2 type transporter)%2C IPR013581 (Plant PDR ABC transporter associated)%2C IPR027417 (P-loop containing nucleoside triphosphate hydrolase)%3B GO:0000166 (nucleotide binding)%2C GO:0005524 (ATP binding)%2C GO:0016020 (membrane)%2C GO:0016887 (ATPase activity)%2C GO:0017111 (nucleoside-triphosphatase activity)
Up	Aradu.3DY88	ATP-binding microtubule motor family protein%3B IPR001752 (Kinesin%2C motor domain)%2C IPR021881 (Protein of unknown function DUF3490)%2C IPR027417 (P-loop containing nucleoside triphosphate hydrolase)%2C IPR027640 (Kinesin-like protein)%3B GO:0003777 (microtubule motor activity)%2C GO:0005524 (ATP binding)%2C GO:0005871 (kinesin complex)%2C GO:0007018 (microtubule-based movement)%2C GO:0008017 (…
Up	Aradu.HS65R_UP	ATP-citrate lyase A-3%3B IPR013650 (ATP-grasp fold%2C succinyl-CoA synthetase-type)%2C IPR016102 (Succinyl-CoA synthetase-like)%3B GO:0005524 (ATP binding)
Down	Aradu.Z9NYC_DOWN	ATP-dependent DNA helicase RecQ family protein%3B IPR004589 (DNA helicase%2C ATP-dependent%2C RecQ type)%2C IPR011991 (Winged helix-turn-helix DNA-binding domain)%2C IPR027417 (P-loop containing nucleoside triphosphate hydrolase)%3B GO:0000166 (nucleotide binding)%2C GO:0003676 (nucleic acid binding)%2C GO:0003824 (catalytic activity)%2C GO:0004386 (helicase activity)%2C GO:0005524 (ATP binding)%…
Up	Aradu.V9PTU	ATP-dependent RNA helicase%2C putative%3B IPR001650 (Helicase%2C C-terminal)%2C IPR007502 (Helicase-associated domain)%2C IPR011709 (Domain of unknown function DUF1605)%2C IPR014001 (Helicase%2C superfamily 1/2%2C ATP-binding domain)%2C IPR027417 (P-loop containing nucleoside triphosphate hydrolase)%3B GO:0003676 (nucleic acid binding)%2C GO:0004386 (helicase activity)%2C GO:0005524 (ATP binding)…
Down	Araip.VK60G_UP	ATP-dependent zinc metalloprotease FTSH protein
Up	Aradu.431XY	autophagy 3 (APG3) protein%3B IPR007134 (Autophagy-related protein 3%2C N-terminal)%2C IPR007135 (Autophagy-related protein 3)%2C IPR019461 (Autophagy-related protein 3%2C C-terminal)
Down	Aradu.KY87Q_UP	AUTOPHAGY 8E%3B IPR004241 (Autophagy protein Atg8 ubiquitin like)
Down	Aradu.N4RHU_DOWN	autophagy-related protein 18b isoform X2 [Glycine max]%3B IPR015943 (WD40/YVTN repeat-like-containing domain)%3B GO:0005515 (protein binding)
Down	Aradu.J8NWR_UP	auxilin-related protein 2-like isoform X2 [Glycine max]%3B IPR001623 (DnaJ domain)
Up	Aradu.LI4HP	auxin response factor 17%3B IPR010525 (Auxin response factor)%2C IPR015300 (DNA-binding pseudobarrel domain)%3B GO:0003677 (DNA binding)%2C GO:0005634 (nucleus)%2C GO:0009725 (response to hormone)
Down	Araip.Z8Q3Q	auxin response factor 2
Up	Aradu.Q80P2_UP	auxin response factor 8%3B IPR003311 (AUX/IAA protein)%2C IPR010525 (Auxin response factor)%2C IPR015300 (DNA-binding pseudobarrel domain)%3B GO:0003677 (DNA binding)%2C GO:0005634 (nucleus)%2C GO:0009725 (response to hormone)
Up	Aradu.E0PKG	B3 DNA-binding domain protein%3B IPR015300 (DNA-binding pseudobarrel domain)%3B GO:0003677 (DNA binding)
Down	Aradu.TKK2L_DOWN	B3 DNA-binding domain protein%3B IPR015300 (DNA-binding pseudobarrel domain)%3B GO:0003677 (DNA binding)
Up	Aradu.47KHH_DOWN	B3 DNA-binding domain protein%3B IPR015300 (DNA-binding pseudobarrel domain)%3B GO:0003677 (DNA binding)
Up	Aradu.07I6M_DOWN	B3 DNA-binding domain protein%3B IPR015300 (DNA-binding pseudobarrel domain)%3B GO:0003677 (DNA binding)
Down	Aradu.N83I9_UP	bacterial trigger factor protein%3B IPR008881 (Trigger factor%2C ribosome-binding%2C bacterial)%3B GO:0006457 (protein folding)%2C GO:0015031 (protein transport)
Up	Aradu.88QB9	basic 7S globulin [Glycine max]%3B IPR001461 (Aspartic peptidase)%2C IPR021109 (Aspartic peptidase domain)%3B GO:0004190 (aspartic-type endopeptidase activity)%2C GO:0006508 (proteolysis)
Down	Aradu.G38ML_DOWN	basic helix loop helix (bHLH) family transcription factor%3B IPR011598 (Myc-type%2C basic helix-loop-helix (bHLH) domain)%2C IPR025610 (Transcription factor MYC/MYB N-terminal)%3B GO:0046983 (protein dimerization activity)
Up	Aradu.DSN52	basic helix-loop-helix (bHLH) DNA-binding superfamily protein%3B IPR011598 (Myc-type%2C basic helix-loop-helix (bHLH) domain)%3B GO:0046983 (protein dimerization activity)
Up	Aradu.DP2D5_UP	basic helix-loop-helix (bHLH) DNA-binding superfamily protein%3B IPR011598 (Myc-type%2C basic helix-loop-helix (bHLH) domain)%3B GO:0046983 (protein dimerization activity)
Up	Aradu.R5NW6_DOWN	BEL1-like homeodomain protein 3-like isoform X2 [Glycine max]%3B IPR006563 (POX domain)%2C IPR009057 (Homeodomain-like)%3B GO:0003677 (DNA binding)%2C GO:0003700 (sequence-specific DNA binding transcription factor activity)%2C GO:0043565 (sequence-specific DNA binding)
Up	Aradu.P6A1G	BEL1-like homeodomain protein 8-like isoform X2 [Glycine max]%3B IPR006563 (POX domain)%2C IPR009057 (Homeodomain-like)%3B GO:0003677 (DNA binding)%2C GO:0003700 (sequence-specific DNA binding transcription factor activity)%2C GO:0043565 (sequence-specific DNA binding)
Up	Aradu.NG8V7_DOWN	BES1/BZR1 homolog protein 2-like [Glycine max]%3B IPR008540 (BZR1%2C transcriptional repressor)
Down	Aradu.9E85R	beta galactosidase 9%3B IPR001944 (Glycoside hydrolase%2C family 35)%2C IPR017853 (Glycoside hydrolase%2C superfamily)%3B GO:0005975 (carbohydrate metabolic process)
Down	Aradu.JG113_UP	beta-1%2C4-N-acetylglucosaminyltransferase family protein%3B IPR006813 (Glycosyl transferase%2C family 17)%3B GO:0006487 (protein N-linked glycosylation)%2C GO:0016020 (membrane)
Down	Aradu.ZVZ4G	beta-amylase 5%3B IPR001554 (Glycoside hydrolase%2C family 14)%2C IPR017853 (Glycoside hydrolase%2C superfamily)%3B GO:0000272 (polysaccharide catabolic process)%2C GO:0005975 (carbohydrate metabolic process)%2C GO:0016161 (beta-amylase activity)
Up	Aradu.TLR79_DOWN	beta-amyrin synthase isoform X1 [Glycine max]%3B IPR018333 (Squalene cyclase)%3B GO:0003824 (catalytic activity)%2C GO:0016866 (intramolecular transferase activity)
Down	Aradu.AJ4DZ	beta-galactosidase 3%3B IPR001944 (Glycoside hydrolase%2C family 35)%3B GO:0005975 (carbohydrate metabolic process)
Up	Aradu.MYS8G_DOWN	beta-glucosidase 47-like [Glycine max]%3B IPR001360 (Glycoside hydrolase%2C family 1)%2C IPR004696 (Triose phosphate/phosphoenolpyruvate translocator)%2C IPR004853 (Triose-phosphate transporter domain)%2C IPR017853 (Glycoside hydrolase%2C superfamily)%3B GO:0005215 (transporter activity)%2C GO:0005975 (carbohydrate metabolic process)%2C GO:0006810 (transport)%2C GO:0016020 (membrane)%2C GO:001602…
Up	Aradu.WYX50_DOWN	beta-xylosidase 3%3B IPR002772 (Glycoside hydrolase family 3 C-terminal domain)%2C IPR017853 (Glycoside hydrolase%2C superfamily)%2C IPR026891 (Fibronectin type III-like domain)%2C IPR026892 (Glycoside hydrolase family 3)%3B GO:0005975 (carbohydrate metabolic process)
Up	Aradu.RL2B3	BHLH transcription factor%3B IPR011598 (Myc-type%2C basic helix-loop-helix (bHLH) domain)%3B GO:0046983 (protein dimerization activity)
Down	Aradu.HNY8U_UP	blue copper protein-like [Glycine max]%3B IPR008972 (Cupredoxin)%3B GO:0005507 (copper ion binding)%2C GO:0009055 (electron carrier activity)
Up	Aradu.H2QUF_DOWN	blue copper protein-like [Glycine max]%3B IPR008972 (Cupredoxin)%3B GO:0005507 (copper ion binding)%2C GO:0009055 (electron carrier activity)
Down	Aradu.J9QCK	blue copper protein-like [Glycine max]%3B IPR008972 (Cupredoxin)%3B GO:0005507 (copper ion binding)%2C GO:0009055 (electron carrier activity)
Up	Aradu.UQA0R_DOWN	BolA-like family protein%3B IPR002634 (BolA protein)
Down	Aradu.K4LU2_DOWN	bromo-adjacent homology (BAH) domain-containing protein%3B IPR001025 (Bromo adjacent homology (BAH) domain)%2C IPR012677 (Nucleotide-binding%2C alpha-beta plait)%3B GO:0000166 (nucleotide binding)%2C GO:0003682 (chromatin binding)
Down	Aradu.CA6PJ_UP	BSD domain-containing protein%3B IPR005607 (BSD)
Up	Aradu.6GE8J_DOWN	BTB/POZ domain-containing protein [Glycine max]%3B IPR011333 (BTB/POZ fold)%2C IPR027356 (NPH3 domain)%3B GO:0005515 (protein binding)
Up	Aradu.B3YY0_UP	bZIP family transcription factor
Up	Aradu.R12NH	bZIP family transcription factor%3B IPR004827 (Basic-leucine zipper domain)%3B GO:0003700 (sequence-specific DNA binding transcription factor activity)%2C GO:0043565 (sequence-specific DNA binding)
Down	Aradu.HGI5P	bZIP transcription factor bZIP96 isoform X5 [Glycine max]%3B IPR025422 (Transcription factor TGA like domain)%3B GO:0043565 (sequence-specific DNA binding)
Up	Aradu.B3V7U	C2H2-like zinc finger protein%3B IPR007087 (Zinc finger%2C C2H2)%3B GO:0046872 (metal ion binding)
Down	Aradu.H0LHH_DOWN	C2H2-like zinc finger protein%3B IPR012317 (Poly(ADP-ribose) polymerase%2C catalytic domain)%3B GO:0003950 (NAD+ ADP-ribosyltransferase activity)
Down	Aradu.CLF8Y_DOWN	caffeoyl-CoA 3-O-methyltransferase%3B IPR002935 (O-methyltransferase%2C family 3)%3B GO:0008171 (O-methyltransferase activity)
Down	Aradu.26PEH_DOWN	caffeoyl-CoA 3-O-methyltransferase%3B IPR002935 (O-methyltransferase%2C family 3)%3B GO:0008171 (O-methyltransferase activity)
Down	Aradu.MWG19	caffeoylshikimate esterase isoform X1 [Glycine max]%3B IPR000073 (Alpha/beta hydrolase fold-1)
Down	Aradu.QU2E1_DOWN	Calcium-binding EF hand family protein%3B IPR011992 (EF-hand domain pair)%3B GO:0005509 (calcium ion binding)
Down	Aradu.CBZ5I_UP	calcium-dependent kinase CPK1 adapter protein%2C putative
Up	Aradu.XA4Z5	calcium-dependent protein kinase 16%3B IPR011009 (Protein kinase-like domain)%2C IPR011992 (EF-hand domain pair)%3B GO:0004672 (protein kinase activity)%2C GO:0005509 (calcium ion binding)%2C GO:0005524 (ATP binding)%2C GO:0006468 (protein phosphorylation)
Down	Aradu.0D5YN_UP	calcium-transporting ATPase%2C putative%3B IPR001757 (Cation-transporting P-type ATPase)%2C IPR004014 (Cation-transporting P-type ATPase%2C N-terminal)%2C IPR023214 (HAD-like domain)%2C IPR023298 (P-type ATPase%2C transmembrane domain)%3B GO:0000166 (nucleotide binding)%2C GO:0006812 (cation transport)%2C GO:0016021 (integral component of membrane)%2C GO:0019829 (cation-transporting ATPase activi…
Up	Aradu.0Q24I_UP	Calmodulin binding protein-like%3B IPR012416 (Calmodulin binding protein-like)
Up	Aradu.4D7E1	calpain-type cysteine protease family%3B IPR008985 (Concanavalin A-like lectin/glucanases superfamily)%2C IPR013320 (Concanavalin A-like lectin/glucanase%2C subgroup)%2C IPR022684 (Peptidase C2%2C calpain family)%3B GO:0004198 (calcium-dependent cysteine-type endopeptidase activity)%2C GO:0005622 (intracellular)%2C GO:0006508 (proteolysis)
Down	Aradu.K4APN_DOWN	carbonic anhydrase 2%3B IPR001765 (Carbonic anhydrase)%3B GO:0004089 (carbonate dehydratase activity)%2C GO:0008270 (zinc ion binding)%2C GO:0015976 (carbon utilization)
Up	Aradu.G3XBG_DOWN	casein kinase II beta subunit 4%3B IPR000704 (Casein kinase II%2C regulatory subunit)%3B GO:0005956 (protein kinase CK2 complex)%2C GO:0019887 (protein kinase regulator activity)
Up	Aradu.QUR5S_UP	Cation efflux family protein%3B IPR002524 (Cation efflux protein)%2C IPR027469 (Cation efflux protein transmembrane domain)%2C IPR027470 (Cation efflux protein cytoplasmic domain)%3B GO:0006812 (cation transport)%2C GO:0008324 (cation transmembrane transporter activity)%2C GO:0016021 (integral component of membrane)%2C GO:0055085 (transmembrane transport)
Down	Aradu.F42CN	cation efflux protein/zinc transporter%3B IPR002524 (Cation efflux protein)%2C IPR027469 (Cation efflux protein transmembrane domain)%3B GO:0006812 (cation transport)%2C GO:0008324 (cation transmembrane transporter activity)%2C GO:0016021 (integral component of membrane)%2C GO:0055085 (transmembrane transport)
Down	Aradu.F42CN_DOWN	cation efflux protein/zinc transporter%3B IPR002524 (Cation efflux protein)%2C IPR027469 (Cation efflux protein transmembrane domain)%3B GO:0006812 (cation transport)%2C GO:0008324 (cation transmembrane transporter activity)%2C GO:0016021 (integral component of membrane)%2C GO:0055085 (transmembrane transport)
Up	Aradu.96IDX_DOWN	cation/H+ exchanger 18%3B IPR006153 (Cation/H+ exchanger)%2C IPR014729 (Rossmann-like alpha/beta/alpha sandwich fold)%3B GO:0006812 (cation transport)%2C GO:0015299 (solute:hydrogen antiporter activity)%2C GO:0016021 (integral component of membrane)%2C GO:0055085 (transmembrane transport)
Down	Aradu.E80AX_DOWN	cation-transporting ATPase%2C putative%3B IPR001757 (Cation-transporting P-type ATPase)%2C IPR023214 (HAD-like domain)%3B GO:0000166 (nucleotide binding)%2C GO:0006812 (cation transport)%2C GO:0016021 (integral component of membrane)%2C GO:0016887 (ATPase activity)%2C GO:0019829 (cation-transporting ATPase activity)%2C GO:0046872 (metal ion binding)
Down	Araip.CTE1V	CBL-interacting protein kinase 25%3B IPR020636 (Calcium/calmodulin-dependent/calcium-dependent protein kinase)%3B GO:0004672 (protein kinase activity)%2C GO:0005524 (ATP binding)%2C GO:0006468 (protein phosphorylation)
Down	Araip.G4FJ5	CCR4-NOT transcription complex subunit 3-like [Glycine max]%3B IPR012270 (CCR4-NOT complex%2C subunit 3/ 5)%3B GO:0005634 (nucleus)
Down	Aradu.Z8S1A_UP	cell division cycle protein 48 homolog [Glycine max]%3B IPR027417 (P-loop containing nucleoside triphosphate hydrolase)%3B GO:0005524 (ATP binding)
Up	Aradu.Y1RZK_DOWN	Cell wall protein EXP2 n%3D1 Tax%3DMirabilis jalapa RepID%3DQ84L40_MIRJA%3B IPR007118 (Expansin/Lol pI)%3B GO:0005576 (extracellular region)%2C GO:0009664 (plant-type cell wall organization)
Up	Aradu.P9TWB_DOWN	Cell wall protein-like n%3D3 Tax%3DOryza RepID%3DQ8H3Y9_ORYSJ%3B IPR006918 (COBRA%2C plant)%3B GO:0010215 (cellulose microfibril organization)%2C GO:0016049 (cell growth)%2C GO:0031225 (anchored component of membrane)
Down	Aradu.MF07S_UP	Cellulase (glycosyl hydrolase family 5) protein%3B IPR017853 (Glycoside hydrolase%2C superfamily)%3B GO:0005975 (carbohydrate metabolic process)
Down	Araip.W9UVZ_DOWN	cellulose synthase like E1%3B IPR005150 (Cellulose synthase)%3B GO:0016020 (membrane)%2C GO:0016760 (cellulose synthase (UDP-forming) activity)%2C GO:0030244 (cellulose biosynthetic process)
Down	Aradu.GC0ND_UP	Chaperone DnaJ-domain superfamily protein%3B IPR001623 (DnaJ domain)
Down	Aradu.1D6DD	Chaperone DnaJ-domain superfamily protein%3B IPR001623 (DnaJ domain)
Up	Aradu.9V5IY_UP	Chaperone DnaJ-domain superfamily protein%3B IPR011011 (Zinc finger%2C FYVE/PHD-type)
Down	Aradu.R9NWV_UP	chitinase-like protein PB1E7.04c-like isoform X3 [Glycine max]
Up	Aradu.KV07Y_UP	Chloroplast outer membrane protein%2C putative%2C expressed n%3D3 Tax%3DOryza RepID%3DQ94LU7_ORYSJ%3B IPR005688 (Chloroplast protein import component Toc34)%2C IPR027417 (P-loop containing nucleoside triphosphate hydrolase)%3B GO:0005525 (GTP binding)%2C GO:0006886 (intracellular protein transport)%2C GO:0009707 (chloroplast outer membrane)%2C GO:0015450 (P-P-bond-hydrolysis-driven protein transm…
Down	Aradu.VAC7G_DOWN	chloroplastic group IIA intron splicing facilitator CRS1%2C chloroplastic-like [Glycine max]%3B IPR001890 (RNA-binding%2C CRM domain)%3B GO:0003723 (RNA binding)
Up	Aradu.P73FJ	choline/ethanolamine kinase%3B IPR011009 (Protein kinase-like domain)
Down	Aradu.P73FJ_UP	choline/ethanolamine kinase%3B IPR011009 (Protein kinase-like domain)
Up	Aradu.FH8IC_DOWN	chromatin protein family%3B IPR017862 (SKI-interacting protein%2C SKIP)%3B GO:0005681 (spliceosomal complex)
Down	Aradu.7VQ43_DOWN	Clathrin light chain protein%3B IPR000996 (Clathrin light chain)%3B GO:0005198 (structural molecule activity)%2C GO:0006886 (intracellular protein transport)%2C GO:0016192 (vesicle-mediated transport)%2C GO:0030130 (clathrin coat of trans-Golgi network vesicle)%2C GO:0030132 (clathrin coat of coated pit)
Up	Aradu.D3REG_DOWN	cleavage and polyadenylation specificity factor 73-I%3B IPR001279 (Beta-lactamase-like)%2C IPR011108 (RNA-metabolising metallo-beta-lactamase)%2C IPR021718 (Pre-mRNA 3'-end-processing endonuclease polyadenylation factor C-term)%2C IPR022712 (Beta-Casp domain)%3B GO:0016787 (hydrolase activity)
Up	Aradu.LF76F	CLP protease proteolytic subunit 6%3B IPR023562 (Clp protease proteolytic subunit /Translocation-enhancing protein TepA)%3B GO:0004252 (serine-type endopeptidase activity)%2C GO:0006508 (proteolysis)
Up	Aradu.Z6G1M_UP	coatomer subunit alpha-2-like [Glycine max]%3B IPR016391 (Coatomer alpha subunit)%3B GO:0005198 (structural molecule activity)%2C GO:0005515 (protein binding)%2C GO:0006886 (intracellular protein transport)%2C GO:0016192 (vesicle-mediated transport)%2C GO:0030117 (membrane coat)%2C GO:0030126 (COPI vesicle coat)
Up	Aradu.5V1SE	cobalt ion binding
Up	Aradu.95AZP	conserved peptide upstream open reading frame 9%3B IPR012511 (S-adenosyl-l-methionine decarboxylase leader peptide)
Down	Aradu.S7NAJ_DOWN	COP9 signalosome complex subunit 1%3B IPR000717 (Proteasome component (PCI) domain)%2C IPR019585 (26S proteasome%2C regulatory subunit Rpn7)%3B GO:0005515 (protein binding)
Up	Aradu.F5NV3_DOWN	Core-2/I-branching beta-1%2C6-N-acetylglucosaminyltransferase family protein%3B IPR003406 (Glycosyl transferase%2C family 14)%3B GO:0008375 (acetylglucosaminyltransferase activity)%2C GO:0016020 (membrane)
Up	Aradu.FR1WN	Core-2/I-branching beta-1%2C6-N-acetylglucosaminyltransferase family protein%3B IPR003406 (Glycosyl transferase%2C family 14)%3B GO:0008375 (acetylglucosaminyltransferase activity)%2C GO:0016020 (membrane)
Up	Aradu.ALM1L	Core-2/I-branching beta-1%2C6-N-acetylglucosaminyltransferase family protein%3B IPR003406 (Glycosyl transferase%2C family 14)%3B GO:0008375 (acetylglucosaminyltransferase activity)%2C GO:0016020 (membrane)
Up	Aradu.X69MW	CP12 domain-containing protein 2%3B IPR003823 (Domain of unknown function CP12)
Down	Aradu.27A1J_DOWN	CP12 domain-containing protein 2%3B IPR003823 (Domain of unknown function CP12)
Up	Aradu.CJG1X_DOWN	CRS1 / YhbY (CRM) domain-containing protein%3B IPR001890 (RNA-binding%2C CRM domain)%3B GO:0003723 (RNA binding)
Down	Aradu.T4YKC_UP	CSL zinc finger domain-containing protein
Down	Araip.I87YL_UP	CTV.19 n%3D1 Tax%3DPoncirus trifoliata RepID%3DQ8H6Q9_PONTR
Down	Aradu.QB5AE_UP	CTV.20 n%3D1 Tax%3DPoncirus trifoliata RepID%3DQ8H6Q8_PONTR
Down	Aradu.RMF67	CTV.20 n%3D1 Tax%3DPoncirus trifoliata RepID%3DQ8H6Q8_PONTR
Down	Aradu.64C9K_UP	Cu/Zn-superoxide dismutase copper chaperone%3B IPR001424 (Superoxide dismutase%2C copper/zinc binding domain)%2C IPR006121 (Heavy metal-associated domain%2C HMA)%3B GO:0006801 (superoxide metabolic process)%2C GO:0030001 (metal ion transport)%2C GO:0046872 (metal ion binding)%2C GO:0055114 (oxidation-reduction process)
Up	Aradu.A6WLE_DOWN	cyclic nucleotide-gated channel 18
Up	Aradu.ZJ7LY_DOWN	cyclic nucleotide-gated ion channel-like protein%3B IPR005821 (Ion transport domain)%2C IPR014710 (RmlC-like jelly roll fold)%3B GO:0005216 (ion channel activity)%2C GO:0006811 (ion transport)%2C GO:0016020 (membrane)%2C GO:0055085 (transmembrane transport)
Up	Aradu.7B3CD	Cyclin family protein%3B IPR014400 (Cyclin A/B/D/E/F)%3B GO:0000079 (regulation of cyclin-dependent protein serine/threonine kinase activity)%2C GO:0005634 (nucleus)%2C GO:0019901 (protein kinase binding)%2C GO:0051726 (regulation of cell cycle)
Up	Aradu.W8USL_DOWN	Cyclin-dependent protein kinase n%3D5 Tax%3DAndropogoneae RepID%3DB6SH69_MAIZE%3B IPR015429 (Cyclin C/H/T/L)%3B GO:0000079 (regulation of cyclin-dependent protein serine/threonine kinase activity)%2C GO:0019901 (protein kinase binding)
Up	Aradu.97DNA_DOWN	Cyclophilin-like peptidyl-prolyl cis-trans isomerase family protein%3B IPR002130 (Cyclophilin-type peptidyl-prolyl cis-trans isomerase domain)%2C IPR024936 (Cyclophilin-type peptidyl-prolyl cis-trans isomerase)%3B GO:0003755 (peptidyl-prolyl cis-trans isomerase activity)%2C GO:0006457 (protein folding)
Down	Aradu.L8EYA_DOWN	Cyclophilin-like peptidyl-prolyl cis-trans isomerase family protein%3B IPR002130 (Cyclophilin-type peptidyl-prolyl cis-trans isomerase domain)%3B GO:0003755 (peptidyl-prolyl cis-trans isomerase activity)%2C GO:0006457 (protein folding)
Down	Aradu.CH74S_DOWN	Cyclopropane-fatty-acyl-phospholipid synthase%3B IPR002937 (Amine oxidase)%2C IPR003333 (Mycolic acid cyclopropane synthase)%3B GO:0008610 (lipid biosynthetic process)%2C GO:0016491 (oxidoreductase activity)%2C GO:0055114 (oxidation-reduction process)
Down	Aradu.W013I	cystathionine gamma-synthase%3B IPR000277 (Cys/Met metabolism%2C pyridoxal phosphate-dependent enzyme)%2C IPR015424 (Pyridoxal phosphate-dependent transferase)%3B GO:0003824 (catalytic activity)%2C GO:0030170 (pyridoxal phosphate binding)
Down	Aradu.HG68U_UP	Cysteine proteinases superfamily protein%3B IPR013128 (Peptidase C1A)%2C IPR025660 (Cysteine peptidase%2C histidine active site)%2C IPR025661 (Cysteine peptidase%2C asparagine active site)%3B GO:0006508 (proteolysis)%2C GO:0008234 (cysteine-type peptidase activity)
Down	Aradu.41EAL	Cysteine proteinases superfamily protein%3B IPR013128 (Peptidase C1A)%2C IPR025660 (Cysteine peptidase%2C histidine active site)%2C IPR025661 (Cysteine peptidase%2C asparagine active site)%3B GO:0006508 (proteolysis)%2C GO:0008234 (cysteine-type peptidase activity)
Down	Aradu.JYY5E_DOWN	cytochrome B561-1%3B IPR004877 (Cytochrome b561%2C eukaryote)%3B GO:0016021 (integral component of membrane)
Up	Aradu.7G9P8_DOWN	Cytochrome c biogenesis n%3D1 Tax%3DMedicago truncatula RepID%3DG7I8U9_MEDTR
Up	Aradu.J2RFS_DOWN	cytochrome C biogenesis protein CcmFC protein
Down	Aradu.R03U5_UP	cytochrome C oxidase assembly protein COX19%3B IPR010625 (CHCH)
Up	Aradu.BS230_DOWN	Cytochrome c oxidase%2C subunit Vib family protein%3B IPR003213 (Cytochrome c oxidase%2C subunit VIb)%3B GO:0004129 (cytochrome-c oxidase activity)%2C GO:0005739 (mitochondrion)
Down	Aradu.4K83G_DOWN	cytochrome P450 94A1-like [Glycine max]
Up	Aradu.HY2QM	Cytochrome P450 superfamily protein%3B IPR001128 (Cytochrome P450)%3B GO:0005506 (iron ion binding)%2C GO:0020037 (heme binding)%2C GO:0055114 (oxidation-reduction process)
Up	Aradu.P0VF2	Cytochrome P450 superfamily protein%3B IPR001128 (Cytochrome P450)%3B GO:0005506 (iron ion binding)%2C GO:0020037 (heme binding)%2C GO:0055114 (oxidation-reduction process)
Down	Araip.0Z8RC_UP	Cytochrome P450 superfamily protein%3B IPR001128 (Cytochrome P450)%3B GO:0005506 (iron ion binding)%2C GO:0020037 (heme binding)%2C GO:0055114 (oxidation-reduction process)
Up	Aradu.Y7AIG_UP	Cytochrome P450 superfamily protein%3B IPR001128 (Cytochrome P450)%3B GO:0005506 (iron ion binding)%2C GO:0020037 (heme binding)%2C GO:0055114 (oxidation-reduction process)
Down	Aradu.M63CN	Cytochrome P450 superfamily protein%3B IPR001128 (Cytochrome P450)%3B GO:0005506 (iron ion binding)%2C GO:0020037 (heme binding)%2C GO:0055114 (oxidation-reduction process)
Down	Aradu.LH67G_DOWN	Cytochrome P450 superfamily protein%3B IPR001128 (Cytochrome P450)%3B GO:0005506 (iron ion binding)%2C GO:0020037 (heme binding)%2C GO:0055114 (oxidation-reduction process)
Down	Aradu.N7FJP_UP	Cytochrome P450 superfamily protein%3B IPR001128 (Cytochrome P450)%3B GO:0005506 (iron ion binding)%2C GO:0020037 (heme binding)%2C GO:0055114 (oxidation-reduction process)
Up	Aradu.WWQ05_UP	Cytochrome P450 superfamily protein%3B IPR001128 (Cytochrome P450)%3B GO:0005506 (iron ion binding)%2C GO:0020037 (heme binding)%2C GO:0055114 (oxidation-reduction process)
Down	Aradu.9NC59	Cytochrome P450 superfamily protein%3B IPR001128 (Cytochrome P450)%3B GO:0005506 (iron ion binding)%2C GO:0020037 (heme binding)%2C GO:0055114 (oxidation-reduction process)
Down	Aradu.61A42	cytochrome P450%2C family 78%2C subfamily A%2C polypeptide 10%3B IPR001128 (Cytochrome P450)%3B GO:0005506 (iron ion binding)%2C GO:0020037 (heme binding)%2C GO:0055114 (oxidation-reduction process)
Up	Aradu.K4GHU_DOWN	cytokinin oxidase/dehydrogenase 1%3B IPR016164 (FAD-linked oxidase-like%2C C-terminal)%2C IPR016166 (FAD-binding%2C type 2)%2C IPR016170 (Vanillyl-alcohol oxidase/Cytokinin dehydrogenase C-terminal domain)%3B GO:0003824 (catalytic activity)%2C GO:0008762 (UDP-N-acetylmuramate dehydrogenase activity)%2C GO:0009690 (cytokinin metabolic process)%2C GO:0016491 (oxidoreductase activity)%2C GO:0019139 …
Up	Aradu.K1BYW_UP	dCTP pyrophosphatase 1-like [Glycine max]%3B IPR004518 (NTP pyrophosphohydrolase MazG%2C putative catalytic core)%2C IPR011394 (NTP Pyrophosphohydrolase MazG-related%2C RS21-C6)
Down	Aradu.2PR08_DOWN	DEAD-box ATP-dependent RNA helicase 53-like [Glycine max]%3B IPR000999 (Ribonuclease III domain)%2C IPR001650 (Helicase%2C C-terminal)%2C IPR003100 (Argonaute/Dicer protein%2C PAZ domain)%2C IPR014001 (Helicase%2C superfamily 1/2%2C ATP-binding domain)%2C IPR014720 (Double-stranded RNA-binding domain)%2C IPR027417 (P-loop containing nucleoside triphosphate hydrolase)%3B GO:0003676 (nucleic acid b…
Down	Aradu.ZNZ7Q_DOWN	DEAD-box ATP-dependent RNA helicase-like protein%3B IPR001650 (Helicase%2C C-terminal)%2C IPR014001 (Helicase%2C superfamily 1/2%2C ATP-binding domain)%2C IPR027417 (P-loop containing nucleoside triphosphate hydrolase)%3B GO:0003676 (nucleic acid binding)%2C GO:0004386 (helicase activity)%2C GO:0005524 (ATP binding)%2C GO:0008026 (ATP-dependent helicase activity)
Down	Araip.K52G2	DEAD-box ATP-dependent RNA helicase-like protein%3B IPR011545 (DNA/RNA helicase%2C DEAD/DEAH box type%2C N-terminal)%2C IPR027417 (P-loop containing nucleoside triphosphate hydrolase)%3B GO:0003676 (nucleic acid binding)%2C GO:0005524 (ATP binding)%2C GO:0008026 (ATP-dependent helicase activity)
Down	Aradu.DH5V9	dehydration-responsive protein RD22%3B IPR004873 (BURP domain)
Up	Aradu.U8AWR_UP	delta(7)-sterol-C5(6)-desaturase-like protein%3B IPR006694 (Fatty acid hydroxylase)%3B GO:0005506 (iron ion binding)%2C GO:0006633 (fatty acid biosynthetic process)%2C GO:0016491 (oxidoreductase activity)%2C GO:0055114 (oxidation-reduction process)
Up	Aradu.W4J0C_UP	dentin sialophosphoprotein-like isoform X1 [Glycine max]
Up	Aradu.JJ2FT	deoxyhypusine hydroxylase%3B IPR016024 (Armadillo-type fold)%3B GO:0005488 (binding)
Down	Araip.WZW9W_UP	deoxynucleoside triphosphate triphosphohydrolase SAMHD1 homolog isoform X2 [Glycine max]
Up	Aradu.JR91A_DOWN	DHHC-type zinc finger family protein%3B IPR001594 (Zinc finger%2C DHHC-type%2C palmitoyltransferase)%3B GO:0008270 (zinc ion binding)
Down	Aradu.CPF02_DOWN	DHHC-type zinc finger family protein%3B IPR001594 (Zinc finger%2C DHHC-type%2C palmitoyltransferase)%3B GO:0008270 (zinc ion binding)
Up	Aradu.30XLB_UP	Diacylglycerol kinase family protein%3B IPR001206 (Diacylglycerol kinase%2C catalytic domain)%2C IPR016064 (ATP-NAD kinase-like domain)%3B GO:0003951 (NAD+ kinase activity)%2C GO:0004143 (diacylglycerol kinase activity)%2C GO:0007205 (protein kinase C-activating G-protein coupled receptor signaling pathway)%2C GO:0008152 (metabolic process)
Down	Aradu.T2XD3_UP	digalactosyldiacylglycerol synthase 2%2C chloroplastic [Glycine max]%3B IPR001296 (Glycosyl transferase%2C family 1)%3B GO:0009058 (biosynthetic process)
Down	Araip.3LG69_DOWN	disease resistance protein (CC-NBS-LRR class) family protein
Down	Aradu.L839P	Disease resistance protein (TIR-NBS-LRR class) family%3B IPR000157 (Toll/interleukin-1 receptor homology (TIR) domain)%2C IPR000767 (Disease resistance protein)%2C IPR027417 (P-loop containing nucleoside triphosphate hydrolase)%3B GO:0000166 (nucleotide binding)%2C GO:0005515 (protein binding)%2C GO:0006952 (defense response)%2C GO:0007165 (signal transduction)%2C GO:0017111 (nucleoside-triphosph…
Down	Araip.73ME4_DOWN	Disease resistance protein (TIR-NBS-LRR class) family%3B IPR000157 (Toll/interleukin-1 receptor homology (TIR) domain)%3B GO:0005515 (protein binding)%2C GO:0007165 (signal transduction)
Down	Aradu.G29LA	disease resistance protein (TIR-NBS-LRR class)%2C putative%3B IPR000157 (Toll/interleukin-1 receptor homology (TIR) domain)%2C IPR000270 (Phox/Bem1p)%2C IPR000767 (Disease resistance protein)%2C IPR027417 (P-loop containing nucleoside triphosphate hydrolase)%3B GO:0005515 (protein binding)%2C GO:0006952 (defense response)%2C GO:0007165 (signal transduction)%2C GO:0043531 (ADP binding)
Up	Aradu.G78T6	disease resistance protein (TIR-NBS-LRR class)%2C putative%3B IPR000157 (Toll/interleukin-1 receptor homology (TIR) domain)%2C IPR000270 (Phox/Bem1p)%2C IPR000767 (Disease resistance protein)%2C IPR027417 (P-loop containing nucleoside triphosphate hydrolase)%3B GO:0005515 (protein binding)%2C GO:0006952 (defense response)%2C GO:0007165 (signal transduction)%2C GO:0043531 (ADP binding)
Down	Aradu.BV189_UP	disease resistance protein (TIR-NBS-LRR class)%2C putative%3B IPR000157 (Toll/interleukin-1 receptor homology (TIR) domain)%2C IPR000767 (Disease resistance protein)%2C IPR001611 (Leucine-rich repeat)%2C IPR003591 (Leucine-rich repeat%2C typical subtype)%2C IPR027417 (P-loop containing nucleoside triphosphate hydrolase)%3B GO:0005515 (protein binding)%2C GO:0006952 (defense response)%2C GO:000716…
Down	Aradu.Z87JB_DOWN	disease resistance protein (TIR-NBS-LRR class)%2C putative%3B IPR000157 (Toll/interleukin-1 receptor homology (TIR) domain)%2C IPR000767 (Disease resistance protein)%2C IPR027417 (P-loop containing nucleoside triphosphate hydrolase)%3B GO:0005515 (protein binding)%2C GO:0006952 (defense response)%2C GO:0007165 (signal transduction)%2C GO:0043531 (ADP binding)
Up	Aradu.TJX3Q_UP	disease resistance protein (TIR-NBS-LRR class)%2C putative%3B IPR000157 (Toll/interleukin-1 receptor homology (TIR) domain)%2C IPR000767 (Disease resistance protein)%2C IPR027417 (P-loop containing nucleoside triphosphate hydrolase)%3B GO:0005515 (protein binding)%2C GO:0006952 (defense response)%2C GO:0007165 (signal transduction)%2C GO:0043531 (ADP binding)
Down	Aradu.K10MX	disease resistance protein (TIR-NBS-LRR class)%2C putative%3B IPR000767 (Disease resistance protein)%2C IPR001611 (Leucine-rich repeat)%2C IPR027417 (P-loop containing nucleoside triphosphate hydrolase)%3B GO:0005515 (protein binding)%2C GO:0006952 (defense response)%2C GO:0043531 (ADP binding)
Down	Aradu.I5G92	disease resistance protein (TIR-NBS-LRR class)%2C putative%3B IPR000767 (Disease resistance protein)%2C IPR027417 (P-loop containing nucleoside triphosphate hydrolase)%3B GO:0006952 (defense response)%2C GO:0043531 (ADP binding)
Down	Araip.UY4GC	disease resistance protein (TIR-NBS-LRR class)%2C putative%3B IPR001611 (Leucine-rich repeat)%2C IPR003591 (Leucine-rich repeat%2C typical subtype)%2C IPR025875 (Leucine rich repeat 4)%3B GO:0005515 (protein binding)
Down	Aradu.LHF9F	disease resistance protein%3B IPR000767 (Disease resistance protein)%2C IPR003591 (Leucine-rich repeat%2C typical subtype)%2C IPR027417 (P-loop containing nucleoside triphosphate hydrolase)%3B GO:0006952 (defense response)%2C GO:0043531 (ADP binding)
Down	Aradu.2LH1T_DOWN	disease resistance protein%3B IPR000767 (Disease resistance protein)%2C IPR027417 (P-loop containing nucleoside triphosphate hydrolase)%3B GO:0006952 (defense response)%2C GO:0043531 (ADP binding)
Down	Araip.H1IIW_DOWN	disease-resistance response protein%3B IPR000916 (Bet v I domain)%2C IPR023393 (START-like domain)%2C IPR024949 (Bet v I type allergen)%3B GO:0006952 (defense response)%2C GO:0009607 (response to biotic stimulus)
Down	Aradu.3J7Z6_DOWN	DNA glycosylase superfamily protein%3B IPR011257 (DNA glycosylase)%2C IPR023170 (Helix-turn-helix%2C base-excision DNA repair%2C C-terminal)%3B GO:0003824 (catalytic activity)%2C GO:0006281 (DNA repair)%2C GO:0006284 (base-excision repair)
Down	Aradu.2M0W2	DNA ligase IV%3B IPR000977 (DNA ligase%2C ATP-dependent)%2C IPR001357 (BRCT domain)%2C IPR012340 (Nucleic acid-binding%2C OB-fold)%3B GO:0003677 (DNA binding)%2C GO:0003910 (DNA ligase (ATP) activity)%2C GO:0005524 (ATP binding)%2C GO:0006260 (DNA replication)%2C GO:0006281 (DNA repair)%2C GO:0006310 (DNA recombination)
Up	Aradu.1T8AF	DNA repair helicase XPB1-like isoform X2 [Glycine max]
Down	Aradu.KL3C7_DOWN	DNA repair protein REV1%3B IPR012112 (DNA repair protein%2C Rev1)%3B GO:0000287 (magnesium ion binding)%2C GO:0003684 (damaged DNA binding)%2C GO:0003887 (DNA-directed DNA polymerase activity)%2C GO:0006281 (DNA repair)%2C GO:0016779 (nucleotidyltransferase activity)
Down	Aradu.YV0F0_UP	DNA replication licensing factor Mcm7%2C putative%3B IPR001208 (Mini-chromosome maintenance%2C DNA-dependent ATPase)%2C IPR027417 (P-loop containing nucleoside triphosphate hydrolase)%2C IPR027925 (MCM N-terminal domain)%3B GO:0003677 (DNA binding)%2C GO:0003678 (DNA helicase activity)%2C GO:0005524 (ATP binding)%2C GO:0005634 (nucleus)%2C GO:0006260 (DNA replication)%2C GO:0006270 (DNA replicati…
Up	Aradu.56X7I_DOWN	DNA replication licensing factor MCM9 n%3D19 Tax%3DPhytophthora RepID%3DD0N2F2_PHYIT%3B IPR001208 (Mini-chromosome maintenance%2C DNA-dependent ATPase)%2C IPR027417 (P-loop containing nucleoside triphosphate hydrolase)%3B GO:0003677 (DNA binding)%2C GO:0005524 (ATP binding)%2C GO:0006260 (DNA replication)
Down	Aradu.SSH0X_UP	DNA topoisomerase 2-binding-like protein%3B IPR001357 (BRCT domain)%2C IPR013083 (Zinc finger%2C RING/FYVE/PHD-type)%3B GO:0005515 (protein binding)%2C GO:0008270 (zinc ion binding)
Up	Aradu.L7120_DOWN	DNA-binding bromodomain-containing protein%3B IPR001487 (Bromodomain)%3B GO:0005515 (protein binding)
Down	Aradu.G4UPX_DOWN	DNA-binding protein n%3D1 Tax%3DCatharanthus roseus RepID%3DA1DR78_CATRO%3B IPR003106 (Leucine zipper%2C homeobox-associated)%2C IPR009057 (Homeodomain-like)%3B GO:0000976 (transcription regulatory region sequence-specific DNA binding)%2C GO:0003677 (DNA binding)%2C GO:0003700 (sequence-specific DNA binding transcription factor activity)%2C GO:0005634 (nucleus)%2C GO:0043565 (sequence-specific DN…
Up	Aradu.H531T_UP	DNA-directed RNA polymerase I protein%3B IPR015699 (DNA-directed RNA pol I%2C largest subunit)%3B GO:0003677 (DNA binding)%2C GO:0003899 (DNA-directed RNA polymerase activity)%2C GO:0005634 (nucleus)%2C GO:0008270 (zinc ion binding)
Down	Aradu.U18XV_DOWN	DNA-directed RNA polymerase I protein%3B IPR015699 (DNA-directed RNA pol I%2C largest subunit)%3B GO:0003677 (DNA binding)%2C GO:0003899 (DNA-directed RNA polymerase activity)%2C GO:0005634 (nucleus)%2C GO:0008270 (zinc ion binding)
Up	Aradu.LT7X3_UP	DNA-directed RNA polymerase II%3B IPR014381 (DNA-directed RNA polymerase RPB5 subunit%2C eukaryote/virus)%3B GO:0003677 (DNA binding)%2C GO:0003899 (DNA-directed RNA polymerase activity)%2C GO:0005634 (nucleus)
Up	Aradu.93BFM	DNA-directed RNA polymerase III subunit RPC4 isoform X1 [Glycine max]%3B IPR007811 (DNA-directed RNA polymerase III subunit RPC4)%3B GO:0003677 (DNA binding)%2C GO:0003899 (DNA-directed RNA polymerase activity)%2C GO:0005666 (DNA-directed RNA polymerase III complex)%2C GO:0006383 (transcription from RNA polymerase III promoter)
Down	Araip.6W2D3_UP	DNA-directed RNA polymerases II%2C IV and V subunit 12 [Glycine max]%3B IPR006591 (RNA polymerase archaeal subunit P/eukaryotic subunit RPABC4)%3B GO:0003677 (DNA binding)%2C GO:0003899 (DNA-directed RNA polymerase activity)
Up	Aradu.M0M9X_UP	DNAJ heat shock family protein%3B IPR001623 (DnaJ domain)
Down	Aradu.6SH2X_UP	dnaJ homolog subfamily B member 14-like [Glycine max]%3B IPR001623 (DnaJ domain)%2C IPR024593 (Domain of unknown function DUF3444)
Down	Aradu.08MEK_UP	DOF zinc finger protein 1%3B IPR003851 (Zinc finger%2C Dof-type)%3B GO:0003677 (DNA binding)
Up	Aradu.DGR2N_UP	DOF zinc finger protein 2%3B IPR003851 (Zinc finger%2C Dof-type)%3B GO:0003677 (DNA binding)
Down	Aradu.MRJ6D_UP	dof zinc finger protein DOF5.6-like [Glycine max]%3B IPR003851 (Zinc finger%2C Dof-type)%3B GO:0003677 (DNA binding)
Up	Aradu.T2UPF_DOWN	dolichol-phosphate mannosyltransferase-related%3B IPR013174 (Dolichol-phosphate mannosyltransferase subunit 3)
Down	Aradu.XBQ2A_UP	DOMON domain-containing protein / dopamine beta-monooxygenase N-terminal domain-containing protein%3B IPR004877 (Cytochrome b561%2C eukaryote)%2C IPR005018 (DOMON domain)%2C IPR019545 (DM13 domain)%3B GO:0016021 (integral component of membrane)
Up	Aradu.F9M07	Dormancy/auxin associated family protein%3B IPR008406 (Dormancyauxin associated)
Up	Aradu.8FP0P_DOWN	Double Clp-N motif-containing P-loop nucleoside triphosphate hydrolases superfamily protein%3B IPR027417 (P-loop containing nucleoside triphosphate hydrolase)%3B GO:0005524 (ATP binding)
Up	Aradu.LFL4V_UP	dual specificity protein kinase shkD-like [Glycine max]
Up	Aradu.U0WMD_DOWN	DUF223 domain protein%3B IPR012340 (Nucleic acid-binding%2C OB-fold)
Down	Araip.TS9K6_DOWN	DUF2361 family protein
Up	Aradu.49R8H	DUF674 family protein%3B IPR007750 (Protein of unknown function DUF674)
Down	Araip.HV9JB	DUF679 domain membrane protein 1%3B IPR007770 (Protein of unknown function DUF679)
Down	Aradu.X2Y6W_DOWN	dynamin-like protein%3B IPR000375 (Dynamin central domain)%2C IPR001401 (Dynamin%2C GTPase domain)%2C IPR003130 (Dynamin GTPase effector)%2C IPR022812 (Dynamin superfamily)%2C IPR027417 (P-loop containing nucleoside triphosphate hydrolase)%3B GO:0003924 (GTPase activity)%2C GO:0005525 (GTP binding)
Down	Aradu.2Z4VA	Dynein light chain type 1 family protein%3B IPR001372 (Dynein light chain%2C type 1/2)%3B GO:0005875 (microtubule associated complex)%2C GO:0007017 (microtubule-based process)
Down	Araip.2G9X0_DOWN	E3 ubiquitin-protein ligase n%3D5 Tax%3DSolanum RepID%3DM1BDZ1_SOLTU%3B IPR003653 (Peptidase C48%2C SUMO/Sentrin/Ubl1)%3B GO:0006508 (proteolysis)%2C GO:0008234 (cysteine-type peptidase activity)
Down	Aradu.XLE33_UP	E3 ubiquitin-protein ligase n%3D5 Tax%3DSolanum RepID%3DM1BDZ1_SOLTU%3B IPR023292 (NTP pyrophosphohydrolase-like domain)
Down	Aradu.U07GC	E3 ubiquitin-protein ligase PUB23-like [Glycine max]%3B IPR013083 (Zinc finger%2C RING/FYVE/PHD-type)%2C IPR016024 (Armadillo-type fold)%3B GO:0000151 (ubiquitin ligase complex)%2C GO:0004842 (ubiquitin-protein ligase activity)%2C GO:0005488 (binding)%2C GO:0016567 (protein ubiquitination)
Down	Aradu.SGU0V_UP	E3 ubiquitin-protein ligase RGLG2-like isoform X2 [Glycine max]%3B IPR000008 (C2 domain)%2C IPR002035 (von Willebrand factor%2C type A)%2C IPR010734 (Copine)%3B GO:0005515 (protein binding)
Down	Araip.HV077_UP	E3 ubiquitin-protein ligase RGLG2-like isoform X2 [Glycine max]%3B IPR010734 (Copine)
Down	Aradu.YHS2Y_UP	E3 ubiquitin-protein ligase RHF1A-like isoform X1 [Glycine max]%3B IPR013083 (Zinc finger%2C RING/FYVE/PHD-type)%3B GO:0005515 (protein binding)%2C GO:0008270 (zinc ion binding)
Up	Aradu.MFA2R_DOWN	E3 ubiquitin-protein ligase XBOS32%3B IPR017907 (Zinc finger%2C RING-type%2C conserved site)
Up	Aradu.M0V1K_UP	early nodulin-like protein 2-like [Glycine max]%3B IPR008972 (Cupredoxin)%3B GO:0005507 (copper ion binding)%2C GO:0009055 (electron carrier activity)
Down	Aradu.A3DAS_UP	elongation factor Tu%2C mitochondrial-like [Glycine max]%3B IPR009000 (Translation protein%2C beta-barrel domain)
Down	Aradu.918PU	emp24/gp25L/p24 family/GOLD family protein%3B IPR009038 (GOLD)%3B GO:0006810 (transport)%2C GO:0016021 (integral component of membrane)
Up	Aradu.EX4VM_DOWN	Emsy N Terminus (ENT)/ plant Tudor-like domains-containing protein%3B IPR005491 (EMSY N-terminal)
Down	Aradu.D6ANH	Emsy N Terminus (ENT)/ plant Tudor-like domains-containing protein%3B IPR005491 (EMSY N-terminal)
Up	Aradu.ZY6XU_UP	enoyl-CoA hydratase 2%2C peroxisomal isoform X1 [Glycine max]%3B IPR002539 (MaoC-like domain)%3B GO:0008152 (metabolic process)%2C GO:0016491 (oxidoreductase activity)
Down	Aradu.RCD5L_DOWN	erythroid differentiation-related factor 1%2C putative%3B IPR011990 (Tetratricopeptide-like helical)%3B GO:0005515 (protein binding)
Up	Aradu.SP6QR_DOWN	Erythronate-4-phosphate dehydrogenase family protein
Up	Aradu.8U98A_DOWN	ethylene-responsive transcription factor 3 [Glycine max]%3B IPR016177 (DNA-binding domain)%3B GO:0003677 (DNA binding)%2C GO:0003700 (sequence-specific DNA binding transcription factor activity)
Up	Aradu.470B5	ethylene-responsive transcription factor 5-like [Glycine max]%3B IPR016177 (DNA-binding domain)%3B GO:0003677 (DNA binding)%2C GO:0003700 (sequence-specific DNA binding transcription factor activity)
Up	Aradu.3P75R_DOWN	ethylene-responsive transcription factor 7-like [Glycine max]%3B IPR016177 (DNA-binding domain)%3B GO:0003677 (DNA binding)%2C GO:0003700 (sequence-specific DNA binding transcription factor activity)
Down	Aradu.45EMM_UP	exocyst subunit exo70 family protein A1%3B IPR004140 (Exocyst complex protein Exo70)%2C IPR016159 (Cullin repeat-like-containing domain)%3B GO:0000145 (exocyst)%2C GO:0006887 (exocytosis)
Down	Araip.ZU96R	exocyst subunit exo70 family protein E1%3B IPR004140 (Exocyst complex protein Exo70)%2C IPR016159 (Cullin repeat-like-containing domain)%3B GO:0000145 (exocyst)%2C GO:0006887 (exocytosis)
Down	Aradu.72IU2_UP	exosome complex exonuclease RRP40%3B IPR012340 (Nucleic acid-binding%2C OB-fold)%2C IPR026699 (Exosome complex RNA-binding protein 1/RRP40/RRP4)%3B GO:0000178 (exosome (RNase complex))%2C GO:0003723 (RNA binding)
Down	Aradu.CYF2K_UP	extra-large guanine nucleotide-binding protein 1-like [Glycine max]%3B IPR021480 (Protein of unknown function DUF3133)
Up	Aradu.5NM63	FAD/NAD(P)-binding oxidoreductase%3B IPR001221 (Phenol hydroxylase reductase)%3B GO:0016491 (oxidoreductase activity)%2C GO:0055114 (oxidation-reduction process)
Down	Aradu.RW69W_UP	fatty acid amide hydrolase-like [Glycine max]%3B IPR000120 (Amidase)%2C IPR023631 (Amidase signature domain)
Down	Aradu.I67U0_UP	fatty acid desaturase 8%3B IPR005804 (Fatty acid desaturase%2C type 1)%2C IPR021863 (Protein of unknown function DUF3474)%3B GO:0006629 (lipid metabolic process)%2C GO:0055114 (oxidation-reduction process)
Up	Aradu.CPS1B	fatty acyl-CoA reductase 3-like [Glycine max]%3B IPR016040 (NAD(P)-binding domain)%2C IPR026055 (Fatty acyl-CoA reductase)%3B GO:0080019 (fatty-acyl-CoA reductase (alcohol-forming) activity)
Down	Aradu.8E566	FBD-associated F-box protein%3B IPR001810 (F-box domain)%3B GO:0005515 (protein binding)
Down	Araip.AG9W3_DOWN	F-box family protein%2C putative n%3D1 Tax%3DTheobroma cacao RepID%3DUPI00042B2D44%3B IPR001810 (F-box domain)%3B GO:0005515 (protein binding)
Down	Araip.C7RM4	F-box family protein%3B IPR001810 (F-box domain)%2C IPR017451 (F-box associated interaction domain)%3B GO:0005515 (protein binding)
Up	Aradu.3MT4E_DOWN	F-box family protein%3B IPR001810 (F-box domain)%3B GO:0005515 (protein binding)
Down	Aradu.19VXZ_DOWN	F-box protein interaction domain protein%3B IPR001810 (F-box domain)%2C IPR017451 (F-box associated interaction domain)%3B GO:0005515 (protein binding)
Up	Aradu.2U7DH	F-box/kelch-repeat protein SKIP25-like [Glycine max]%3B IPR015916 (Galactose oxidase%2C beta-propeller)
Down	Aradu.28YU2_UP	ferredoxin-related
Up	Aradu.M8A70_UP	ferric-chelate reductase 1-like [Glycine max]%3B IPR004877 (Cytochrome b561%2C eukaryote)%2C IPR005018 (DOMON domain)%3B GO:0016021 (integral component of membrane)
Down	Aradu.T9CVQ_DOWN	fibroin heavy chain-like [Glycine max]
Down	Aradu.5LT5X	FKBP-like peptidyl-prolyl cis-trans isomerase family protein
Up	Aradu.PHE1E_DOWN	FKBP-like peptidyl-prolyl cis-trans isomerase family protein%3B IPR001179 (Peptidyl-prolyl cis-trans isomerase%2C FKBP-type%2C domain)%2C IPR023566 (Peptidyl-prolyl cis-trans isomerase%2C FKBP-type)%3B GO:0006457 (protein folding)
Down	Aradu.D87J1	flavodoxin family protein / radical SAM domain-containing protein%3B IPR008254 (Flavodoxin/nitric oxide synthase)%2C IPR011043 (Galactose oxidase/kelch%2C beta-propeller)%2C IPR015915 (Kelch-type beta propeller)%3B GO:0005515 (protein binding)%2C GO:0010181 (FMN binding)%2C GO:0016491 (oxidoreductase activity)
Up	Aradu.WY2NX_UP	flowering locus protein T%3B IPR008914 (Phosphatidylethanolamine-binding protein PEBP)
Down	Aradu.QAV8U_DOWN	folate/biopterin transporter%3B IPR004324 (Biopterin transport-related protein BT1)%2C IPR016196 (Major facilitator superfamily domain%2C general substrate transporter)
Up	Aradu.QAV8U_UP	folate/biopterin transporter%3B IPR004324 (Biopterin transport-related protein BT1)%2C IPR016196 (Major facilitator superfamily domain%2C general substrate transporter)
Down	Aradu.2C28W_UP	Forkhead-associated (FHA) domain-containing protein%3B IPR008984 (SMAD/FHA domain)%2C IPR025999 (Microspherule protein%2C N-terminal domain)%3B GO:0005515 (protein binding)
Up	Aradu.V02P7_UP	FRIGIDA-like protein%3B IPR012474 (Frigida-like)
Down	Aradu.I6GF3	FUNCTIONS IN: molecular_function unknown%3B INVOLVED IN: biological_process unknown %3B IPR018960 (Domain of unknown function DUF1990)
Down	Aradu.XWE4H_UP	FUNCTIONS IN: molecular_function unknown%3B INVOLVED IN: biological_process unknown%3B LOCATED IN: chloroplast%2C membrane%3B EXPRESSED IN: 23 plant structures%3B EXPRESSED DURING: 13 growth stages
Up	Aradu.P39C1_UP	galactinol synthase 1%3B IPR002495 (Glycosyl transferase%2C family 8)
Down	Aradu.WS1M9_DOWN	Galacturonic acid kinase isoform 7 n%3D2 Tax%3DTheobroma cacao RepID%3DUPI00042B50C7
Up	Aradu.YR0IE	GATA type zinc finger transcription factor family protein%3B IPR001781 (Zinc finger%2C LIM-type)%3B GO:0008270 (zinc ion binding)
Down	Aradu.M98W9_DOWN	GDA1/CD39 nucleoside phosphatase family protein%3B IPR000407 (Nucleoside phosphatase GDA1/CD39)%3B GO:0016787 (hydrolase activity)
Down	Aradu.ZNK4X_UP	GDP-mannose transporter GONST1
Up	Aradu.1RS3V_DOWN	GDP-mannose transporter GONST3
Down	Araip.6210J	GDSL esterase/lipase n%3D1 Tax%3DMedicago truncatula RepID%3DG7JRD0_MEDTR
Down	Araip.1YR9U_UP	GDSL-like Lipase/Acylhydrolase superfamily protein%3B IPR001087 (Lipase%2C GDSL)%3B GO:0006629 (lipid metabolic process)%2C GO:0016787 (hydrolase activity)
Up	Aradu.M3XI9_UP	GDSL-like Lipase/Acylhydrolase superfamily protein%3B IPR001087 (Lipase%2C GDSL)%3B GO:0006629 (lipid metabolic process)%2C GO:0016787 (hydrolase activity)
Up	Aradu.WKT9T_DOWN	general transcription factor group E6%3B IPR001487 (Bromodomain)%3B GO:0005515 (protein binding)
Down	Aradu.CMA17_DOWN	general transcription factor IIE subunit 1-like isoform X1 [Glycine max]%3B IPR002853 (Transcription factor TFIIE%2C alpha subunit)%3B GO:0006367 (transcription initiation from RNA polymerase II promoter)
Down	Aradu.XN88F_UP	geranyl diphosphate synthase 1%3B IPR017446 (Polyprenyl synthetase-related)%3B GO:0008299 (isoprenoid biosynthetic process)
Down	Aradu.5U18Y_UP	GHMP kinase ATP-binding protein%2C putative
Down	Aradu.FS4N2_DOWN	Gibberellin-regulated family protein%3B IPR003854 (Gibberellin regulated protein)
Up	Aradu.S7Z0K	glucan endo-1%2C3-beta-glucosidase 4-like [Glycine max]%3B IPR000490 (Glycoside hydrolase%2C family 17)%2C IPR017853 (Glycoside hydrolase%2C superfamily)%3B GO:0005975 (carbohydrate metabolic process)
Up	Aradu.N71TY_DOWN	glucan endo-1%2C3-beta-glucosidase-like [Glycine max]%3B IPR000490 (Glycoside hydrolase%2C family 17)%2C IPR017853 (Glycoside hydrolase%2C superfamily)%3B GO:0005975 (carbohydrate metabolic process)
Down	Araip.I9ZB8_UP	Glucose-1-phosphate adenylyltransferase family protein
Down	Aradu.6M9LZ_DOWN	Glucose-6-phosphate/phosphate translocator-related%3B IPR004696 (Triose phosphate/phosphoenolpyruvate translocator)%2C IPR004853 (Triose-phosphate transporter domain)%3B GO:0005215 (transporter activity)%2C GO:0006810 (transport)%2C GO:0016021 (integral component of membrane)
Up	Aradu.6M9LZ_UP	Glucose-6-phosphate/phosphate translocator-related%3B IPR004696 (Triose phosphate/phosphoenolpyruvate translocator)%2C IPR004853 (Triose-phosphate transporter domain)%3B GO:0005215 (transporter activity)%2C GO:0006810 (transport)%2C GO:0016021 (integral component of membrane)
Down	Araip.PP4Z3	glutamate receptor 3.3%3B IPR001638 (Extracellular solute-binding protein%2C family 3)%2C IPR017103 (Ionotropic glutamate receptor%2C plant)%2C IPR028082 (Periplasmic binding protein-like I)%3B GO:0004970 (ionotropic glutamate receptor activity)%2C GO:0005215 (transporter activity)%2C GO:0005234 (extracellular-glutamate-gated ion channel activity)%2C GO:0006810 (transport)%2C GO:0016020 (membrane)
Down	Aradu.T7C6H_UP	glutamate receptor 3.4%3B IPR001320 (Ionotropic glutamate receptor)%2C IPR001638 (Extracellular solute-binding protein%2C family 3)%2C IPR001828 (Extracellular ligand-binding receptor)%2C IPR028082 (Periplasmic binding protein-like I)%3B GO:0004970 (ionotropic glutamate receptor activity)%2C GO:0005215 (transporter activity)%2C GO:0005234 (extracellular-glutamate-gated ion channel activity)%2C GO…
Down	Araip.0BL53_DOWN	Glutathione S-transferase family protein%3B IPR010987 (Glutathione S-transferase%2C C-terminal-like)%2C IPR012336 (Thioredoxin-like fold)%3B GO:0005515 (protein binding)
Down	Aradu.1232H_UP	Glutathione S-transferase family protein%3B IPR010987 (Glutathione S-transferase%2C C-terminal-like)%2C IPR012336 (Thioredoxin-like fold)%3B GO:0005515 (protein binding)
Down	Aradu.DAK4F_UP	Glutathione S-transferase family protein%3B IPR012336 (Thioredoxin-like fold)%3B GO:0005515 (protein binding)
Down	Aradu.0M35T	glutathione S-transferase%2C amine-terminal domain protein%3B IPR012336 (Thioredoxin-like fold)
Down	Aradu.DV6LU	glycerol-3-phosphate acyltransferase 6%3B IPR002123 (Phospholipid/glycerol acyltransferase)%2C IPR023214 (HAD-like domain)%3B GO:0008152 (metabolic process)
Up	Aradu.F2874_DOWN	glycerol-3-phosphate acyltransferase 6%3B IPR002123 (Phospholipid/glycerol acyltransferase)%2C IPR023214 (HAD-like domain)%3B GO:0008152 (metabolic process)
Down	Aradu.B4D1B_DOWN	Glycoprotein membrane precursor GPI-anchored
Down	Aradu.7UX0U	glycylpeptide N-tetradecanoyltransferase%3B IPR000903 (Myristoyl-CoA:protein N-myristoyltransferase)%3B GO:0004379 (glycylpeptide N-tetradecanoyltransferase activity)%2C GO:0006499 (N-terminal protein myristoylation)
Down	Aradu.34BLX_DOWN	golgin candidate 6-like isoform X1 [Glycine max]
Up	Aradu.P8NUI	golgin subfamily B member 1-like isoform X6 [Glycine max]%3B IPR011684 (KIP1-like)
Down	Aradu.Y12B3_UP	G-protein-coupled receptor 1%3B IPR022343 (GCR1-cAMP receptor)
Down	Aradu.XRK81	GRF zinc finger protein%3B IPR010666 (Zinc finger%2C GRF-type)%3B GO:0008270 (zinc ion binding)
Down	Aradu.65NZB_UP	GTP binding Elongation factor Tu family protein%3B IPR005225 (Small GTP-binding protein domain)%2C IPR006297 (Elongation factor 4)%2C IPR027417 (P-loop containing nucleoside triphosphate hydrolase)%3B GO:0003924 (GTPase activity)%2C GO:0005525 (GTP binding)
Down	Aradu.CE5SH_UP	GTP-binding elongation factor Tu family protein%3B IPR000795 (Elongation factor%2C GTP-binding domain)%2C IPR005225 (Small GTP-binding protein domain)%2C IPR009000 (Translation protein%2C beta-barrel domain)%2C IPR009001 (Translation elongation factor EF1A/initiation factor IF2gamma%2C C-terminal)%2C IPR027417 (P-loop containing nucleoside triphosphate hydrolase)%3B GO:0003924 (GTPase activity)%2…
Down	Aradu.R73FM_DOWN	GTP-binding nuclear protein Ran-3 [Glycine max]%3B IPR001806 (Small GTPase superfamily)%2C IPR002041 (Ran GTPase)%2C IPR005225 (Small GTP-binding protein domain)%2C IPR027417 (P-loop containing nucleoside triphosphate hydrolase)%3B GO:0003924 (GTPase activity)%2C GO:0005525 (GTP binding)%2C GO:0005622 (intracellular)%2C GO:0006184 (GTP catabolic process)%2C GO:0006886 (intracellular protein trans…
Up	Aradu.M2Y4Q	GTP-binding nuclear Ran-like protein%3B IPR000109 (Proton-dependent oligopeptide transporter family)%2C IPR001806 (Small GTPase superfamily)%2C IPR002041 (Ran GTPase)%2C IPR005225 (Small GTP-binding protein domain)%2C IPR016196 (Major facilitator superfamily domain%2C general substrate transporter)%2C IPR024156 (Small GTPase superfamily%2C ARF type)%2C IPR027417 (P-loop containing nucleoside trip…
Down	Aradu.C8ENE_UP	GTP-binding protein YsxC n%3D2 Tax%3DSphingomonas RepID%3DUPI000289112B%3B IPR005225 (Small GTP-binding protein domain)%2C IPR019987 (GTP-binding protein%2C ribosome biogenesis%2C YsxC)%2C IPR027417 (P-loop containing nucleoside triphosphate hydrolase)%3B GO:0000917 (barrier septum assembly)%2C GO:0005525 (GTP binding)
Up	Aradu.R5ZHP_DOWN	guanine nucleotide-binding protein alpha-2 subunit isoform X2 [Glycine max]%3B IPR001019 (Guanine nucleotide binding protein (G-protein)%2C alpha subunit)%2C IPR011011 (Zinc finger%2C FYVE/PHD-type)%2C IPR027417 (P-loop containing nucleoside triphosphate hydrolase)%3B GO:0003924 (GTPase activity)%2C GO:0004871 (signal transducer activity)%2C GO:0007165 (signal transduction)%2C GO:0007186 (G-prote…
Down	Aradu.NQ8YV	guanine nucleotide-binding protein subunit beta-like protein [Glycine max]%3B IPR015943 (WD40/YVTN repeat-like-containing domain)%2C IPR020472 (G-protein beta WD-40 repeat)%3B GO:0005515 (protein binding)
Down	Aradu.NQ8YV_UP	guanine nucleotide-binding protein subunit beta-like protein [Glycine max]%3B IPR015943 (WD40/YVTN repeat-like-containing domain)%2C IPR020472 (G-protein beta WD-40 repeat)%3B GO:0005515 (protein binding)
Down	Aradu.YJ9R6_UP	GYF domain-containing protein%3B IPR003169 (GYF)%3B GO:0005515 (protein binding)
Up	Aradu.59JHX_UP	H/ACA ribonucleoprotein complex subunit 3-like protein n%3D6 Tax%3DBrassicaceae RepID%3DNOP10_ARATH%3B IPR007264 (H/ACA ribonucleoprotein complex%2C subunit Nop10)%3B GO:0001522 (pseudouridine synthesis)%2C GO:0030515 (snoRNA binding)%2C GO:0042254 (ribosome biogenesis)%2C GO:0072588 (box H/ACA RNP complex)
Down	Aradu.938IA	heat shock protein 70%3B IPR013126 (Heat shock protein 70 family)
Down	Aradu.8K5HG	Heavy metal cation transport atpase%2C putative n%3D1 Tax%3DRicinus communis RepID%3DB9SG08_RICCO%3B IPR001757 (Cation-transporting P-type ATPase)%2C IPR023214 (HAD-like domain)%2C IPR023298 (P-type ATPase%2C transmembrane domain)%3B GO:0000166 (nucleotide binding)%2C GO:0006812 (cation transport)%2C GO:0016021 (integral component of membrane)%2C GO:0019829 (cation-transporting ATPase activity)%2…
Up	Aradu.707WA_UP	Heavy metal transport/detoxification superfamily protein
Up	Aradu.FX0NF_DOWN	Heavy metal transport/detoxification superfamily protein%3B IPR006121 (Heavy metal-associated domain%2C HMA)%3B GO:0030001 (metal ion transport)%2C GO:0046872 (metal ion binding)
Up	Aradu.22KJ4	Heavy metal transport/detoxification superfamily protein%3B IPR006121 (Heavy metal-associated domain%2C HMA)%3B GO:0030001 (metal ion transport)%2C GO:0046872 (metal ion binding)
Up	Araip.A5J1B	helicase protein MOM1-like isoform X4 [Glycine max]
Down	Aradu.J1UCP_DOWN	helicase%2C putative
Down	Araip.254H4_DOWN	Helicase-like protein n%3D1 Tax%3DMedicago truncatula RepID%3DG7IZZ2_MEDTR
Down	Aradu.8R7XJ	Helicase-like protein n%3D1 Tax%3DMedicago truncatula RepID%3DG7J1F9_MEDTR
Down	Aradu.3E5G3	heterogeneous nuclear ribonucleoprotein U-like protein 1-like isoform X1 [Glycine max]%3B IPR003877 (SPla/RYanodine receptor SPRY)%2C IPR008985 (Concanavalin A-like lectin/glucanases superfamily)%2C IPR027417 (P-loop containing nucleoside triphosphate hydrolase)%3B GO:0005515 (protein binding)
Down	Aradu.88KLW_DOWN	hexokinase 3%3B IPR001312 (Hexokinase)%3B GO:0005524 (ATP binding)%2C GO:0005975 (carbohydrate metabolic process)
Up	Aradu.5ZB2R	histidine phosphotransfer protein 6%3B IPR008207 (Signal transduction histidine kinase%2C phosphotransfer (Hpt) domain)%3B GO:0000160 (phosphorelay signal transduction system)%2C GO:0004871 (signal transducer activity)
Up	Aradu.DL5AX_DOWN	histidinol phosphate aminotransferase 1%3B IPR005861 (Histidinol-phosphate aminotransferase family)%2C IPR015424 (Pyridoxal phosphate-dependent transferase)%3B GO:0000105 (histidine biosynthetic process)%2C GO:0003824 (catalytic activity)%2C GO:0004400 (histidinol-phosphate transaminase activity)%2C GO:0009058 (biosynthetic process)%2C GO:0030170 (pyridoxal phosphate binding)
Down	Aradu.F7Z5Y	histone deacetylase 5
Down	Aradu.BN2LZ	histone H2A 11%3B IPR009072 (Histone-fold)%3B GO:0000786 (nucleosome)%2C GO:0003677 (DNA binding)%2C GO:0005634 (nucleus)%2C GO:0006334 (nucleosome assembly)%2C GO:0046982 (protein heterodimerization activity)
Up	Aradu.FW5R5	histone-lysine N-methyltransferase%3B IPR001005 (SANT/Myb domain)%2C IPR001214 (SET domain)%3B GO:0003682 (chromatin binding)%2C GO:0005515 (protein binding)
Down	Aradu.5W2E7	homeobox transcription factor
Up	Aradu.DA7MW	homeobox-leucine zipper protein ANTHOCYANINLESS 2-like isoform X2 [Glycine max]%3B IPR002913 (START domain)%2C IPR009057 (Homeodomain-like)%3B GO:0003677 (DNA binding)%2C GO:0003700 (sequence-specific DNA binding transcription factor activity)%2C GO:0008289 (lipid binding)%2C GO:0043565 (sequence-specific DNA binding)
Up	Aradu.T50Q4	homeobox-leucine zipper protein ANTHOCYANINLESS 2-like isoform X2 [Glycine max]%3B IPR002913 (START domain)%2C IPR023393 (START-like domain)%3B GO:0008289 (lipid binding)
Down	Araip.F5S6M_DOWN	homolog of DNA mismatch repair protein MSH3%3B IPR007696 (DNA mismatch repair protein MutS%2C core)%3B GO:0005524 (ATP binding)%2C GO:0006298 (mismatch repair)%2C GO:0030983 (mismatched DNA binding)
Down	Aradu.HN2EG_DOWN	homolog of separase%3B IPR005314 (Peptidase C50%2C separase)%2C IPR011990 (Tetratricopeptide-like helical)%3B GO:0005515 (protein binding)%2C GO:0005634 (nucleus)%2C GO:0006508 (proteolysis)%2C GO:0008233 (peptidase activity)
Down	Aradu.L9AIZ_DOWN	HUA2-like protein 3-like isoform X2 [Glycine max]%3B IPR000313 (PWWP domain)%2C IPR006569 (CID domain)
Up	Aradu.2JF44	HXXXD-type acyl-transferase family protein%3B IPR003480 (Transferase)%2C IPR023213 (Chloramphenicol acetyltransferase-like domain)
Down	Aradu.WRH3L	hydroxymethylglutaryl-CoA lyase%3B IPR013785 (Aldolase-type TIM barrel)%2C IPR027167 (Hydroxymethylglutaryl-CoA lyase)%3B GO:0003824 (catalytic activity)%2C GO:0004419 (hydroxymethylglutaryl-CoA lyase activity)
Down	Aradu.PLH1E	hydroxyproline-rich glycoprotein family protein
Down	Aradu.QP458	hypothetical protein
Up	Araip.9Y2TL	hypothetical protein
Down	Araip.Z2DDZ_UP	hypothetical protein
Up	Araip.L44ST_DOWN	hypothetical protein
Down	Araip.KE4TF_DOWN	hypothetical protein
Up	Aradu.Q2V8T	hypothetical protein
Up	Aradu.3QU09_UP	hypothetical protein
Up	Aradu.G54NP	hypothetical protein
Down	Aradu.U677M_UP	hypothetical protein
Up	Aradu.7L7M7_DOWN	hypothetical protein
Up	Aradu.WU4A9	hypothetical protein
Up	Aradu.2E38F_UP	hypothetical protein%3B IPR027951 (Domain of unknown function DUF4477)
Up	Aradu.A797S	hypothetical protein%3B IPR028015 (Coiled-coil domain-containing protein 84)
Down	Aradu.05RMW	imidazole glycerol phosphate synthase subunit HisF%3B IPR006062 (Histidine biosynthesis)%2C IPR010139 (Imidazole glycerol phosphate synthase%2C subunit H)%2C IPR014640 (Imidazole glycerol phosphate synthase HisHF)%2C IPR017926 (Glutamine amidotransferase)%3B GO:0000105 (histidine biosynthetic process)%2C GO:0000107 (imidazoleglycerol-phosphate synthase activity)%2C GO:0003824 (catalytic activity)…
Down	Aradu.LCC63_DOWN	importin subunit alpha-1b%3B IPR002652 (Importin-alpha%2C importin-beta-binding domain)%2C IPR016024 (Armadillo-type fold)%2C IPR024931 (Importin subunit alpha)%3B GO:0005488 (binding)%2C GO:0005515 (protein binding)%2C GO:0005634 (nucleus)%2C GO:0005737 (cytoplasm)%2C GO:0006606 (protein import into nucleus)%2C GO:0008565 (protein transporter activity)
Up	Aradu.0603J	indole-3-acetic acid inducible 14%3B IPR003311 (AUX/IAA protein)%3B GO:0005634 (nucleus)
Down	Aradu.VM246_DOWN	inosine-uridine preferring nucleoside hydrolase family protein%3B IPR001910 (Inosine/uridine-preferring nucleoside hydrolase domain)%2C IPR023186 (Inosine/uridine-preferring nucleoside hydrolase)
Down	Aradu.KW8L6	Inositol monophosphatase family protein%3B IPR000760 (Inositol monophosphatase)%3B GO:0006790 (sulfur compound metabolic process)%2C GO:0046854 (phosphatidylinositol phosphorylation)
Up	Araip.4CM05_UP	inositol-pentakisphosphate 2-kinase 1%3B IPR009286 (Inositol-pentakisphosphate 2-kinase)%3B GO:0005524 (ATP binding)%2C GO:0035299 (inositol pentakisphosphate 2-kinase activity)
Down	Aradu.JS6KM	inter-alpha-trypsin inhibitor heavy chain-related%3B IPR002035 (von Willebrand factor%2C type A)
Down	Aradu.452B2_DOWN	isocitrate dehydrogenase%3B IPR004790 (Isocitrate dehydrogenase NADP-dependent)%2C IPR024084 (Isopropylmalate dehydrogenase-like domain)%3B GO:0004450 (isocitrate dehydrogenase (NADP+) activity)%2C GO:0006102 (isocitrate metabolic process)%2C GO:0055114 (oxidation-reduction process)
Up	Aradu.KGN9F_UP	isopentenyltransferase 1%3B IPR002627 (tRNA isopentenyltransferase)%2C IPR027417 (P-loop containing nucleoside triphosphate hydrolase)%3B GO:0005524 (ATP binding)%2C GO:0008033 (tRNA processing)
Down	Aradu.RM6AF	isovaleryl-CoA-dehydrogenase%3B IPR009075 (Acyl-CoA dehydrogenase/oxidase C-terminal)%2C IPR009100 (Acyl-CoA dehydrogenase/oxidase%2C N-terminal and middle domain)%3B GO:0003995 (acyl-CoA dehydrogenase activity)%2C GO:0008152 (metabolic process)%2C GO:0055114 (oxidation-reduction process)
Up	Aradu.68SJR_UP	isovaleryl-CoA-dehydrogenase%3B IPR009075 (Acyl-CoA dehydrogenase/oxidase C-terminal)%3B GO:0055114 (oxidation-reduction process)
Down	Araip.FS7TB_UP	JHL23C09.7 protein n%3D1 Tax%3DJatropha curcas RepID%3DE6NUA1_JATCU
Down	Aradu.A61IQ_UP	K-box region and MADS-box transcription factor family protein%3B IPR002487 (Transcription factor%2C K-box)%3B GO:0003700 (sequence-specific DNA binding transcription factor activity)%2C GO:0005634 (nucleus)
Down	Aradu.SKW70_UP	kelch repeat-containing protein 1-like [Glycine max]%3B IPR015915 (Kelch-type beta propeller)%3B GO:0005515 (protein binding)
Up	Aradu.11Q08_DOWN	kinesin light chain%3B IPR011990 (Tetratricopeptide-like helical)%3B GO:0005515 (protein binding)
Up	Aradu.GI6UB	kinesin light chain%3B IPR011990 (Tetratricopeptide-like helical)%3B GO:0005515 (protein binding)
Up	Aradu.IBG9B	lanC-like protein 2-like isoform X3 [Glycine max]
Up	Aradu.PA49E_UP	large proline-rich protein BAG6-like isoform X1 [Glycine max]
Down	Araip.HK5WJ_DOWN	Late embryogenesis abundant (LEA) hydroxyproline-rich glycoprotein family%3B IPR004864 (Late embryogenesis abundant protein%2C LEA-14)
Down	Aradu.KAB2Z_DOWN	Late embryogenesis abundant protein%3B IPR004864 (Late embryogenesis abundant protein%2C LEA-14)%2C IPR013783 (Immunoglobulin-like fold)%3B GO:0009269 (response to desiccation)
Up	Aradu.HB34E	lectin protein kinase family protein%3B IPR000858 (S-locus glycoprotein)%2C IPR001480 (Bulb-type lectin domain)%2C IPR003609 (Apple-like)%2C IPR011009 (Protein kinase-like domain)%3B GO:0004672 (protein kinase activity)%2C GO:0006468 (protein phosphorylation)%2C GO:0048544 (recognition of pollen)
Down	Araip.8HX9V_UP	lectin protein kinase family protein%3B IPR000858 (S-locus glycoprotein)%2C IPR001480 (Bulb-type lectin domain)%2C IPR003609 (Apple-like)%3B GO:0048544 (recognition of pollen)
Down	Araip.E0ZL3_UP	Leucine-rich repeat protein kinase family protein
Down	Aradu.W3BNI_UP	L-galactono-1%2C4-lactone dehydrogenase%3B IPR007173 (D-arabinono-1%2C4-lactone oxidase)%2C IPR010029 (Galactonolactone dehydrogenase)%2C IPR016166 (FAD-binding%2C type 2)%2C IPR023595 (L-gulonolactone/D-arabinono-1%2C4-lactone oxidase)%3B GO:0003824 (catalytic activity)%2C GO:0008762 (UDP-N-acetylmuramate dehydrogenase activity)%2C GO:0016020 (membrane)%2C GO:0016491 (oxidoreductase activity)%2C…
Down	Aradu.SGR1V	light-harvesting chlorophyll B-binding protein 3%3B IPR022796 (Chlorophyll A-B binding protein)%2C IPR023329 (Chlorophyll a/b binding protein domain)%3B GO:0016020 (membrane)
Down	Aradu.V9463_UP	lipase 1
Down	Aradu.Y2F2B_DOWN	lipase 1%3B IPR000073 (Alpha/beta hydrolase fold-1)%2C IPR006693 (Partial AB-hydrolase lipase domain)%2C IPR025483 (Lipase%2C eukaryotic)%3B GO:0006629 (lipid metabolic process)
Down	Aradu.T12YG	LOCATED IN: endomembrane system%3B EXPRESSED IN: 22 plant structures%3B EXPRESSED DURING: 13 growth stages
Down	Aradu.D5AUT_DOWN	low-temperature-induced 65 kDa protein-like [Glycine max]%3B IPR012418 (CAP160)
Up	Aradu.A85WL_DOWN	LRR and NB-ARC domain disease resistance protein
Up	Aradu.X806S_DOWN	LRR and NB-ARC domain disease resistance protein
Down	Araip.E9VBH_UP	LRR and NB-ARC domain disease resistance protein%3B IPR000767 (Disease resistance protein)%2C IPR001611 (Leucine-rich repeat)%2C IPR027417 (P-loop containing nucleoside triphosphate hydrolase)%3B GO:0005515 (protein binding)%2C GO:0006952 (defense response)%2C GO:0043531 (ADP binding)
Down	Aradu.WH0UE	LRR and NB-ARC domain disease resistance protein%3B IPR000767 (Disease resistance protein)%2C IPR003591 (Leucine-rich repeat%2C typical subtype)%2C IPR027417 (P-loop containing nucleoside triphosphate hydrolase)%3B GO:0006952 (defense response)%2C GO:0043531 (ADP binding)
Down	Aradu.G60Q1_DOWN	LRR and NB-ARC domain disease resistance protein%3B IPR000767 (Disease resistance protein)%2C IPR027417 (P-loop containing nucleoside triphosphate hydrolase)%3B GO:0006952 (defense response)%2C GO:0043531 (ADP binding)
Down	Araip.JC8ZI	LRR and NB-ARC domain disease resistance protein%3B IPR000767 (Disease resistance protein)%2C IPR027417 (P-loop containing nucleoside triphosphate hydrolase)%3B GO:0006952 (defense response)%2C GO:0043531 (ADP binding)
Up	Aradu.58SCF_DOWN	LRR and NB-ARC domain disease resistance protein%3B IPR000767 (Disease resistance protein)%2C IPR027417 (P-loop containing nucleoside triphosphate hydrolase)%3B GO:0006952 (defense response)%2C GO:0043531 (ADP binding)
Down	Aradu.S7D0B_UP	LRR and NB-ARC domain disease resistance protein%3B IPR002182 (NB-ARC)%2C IPR027417 (P-loop containing nucleoside triphosphate hydrolase)%3B GO:0043531 (ADP binding)
Down	Aradu.S6SDG_DOWN	LRR receptor-like kinase family protein%3B IPR001611 (Leucine-rich repeat)%2C IPR003591 (Leucine-rich repeat%2C typical subtype)%2C IPR011009 (Protein kinase-like domain)%2C IPR013210 (Leucine-rich repeat-containing N-terminal%2C type 2)%2C IPR013320 (Concanavalin A-like lectin/glucanase%2C subgroup)%3B GO:0004672 (protein kinase activity)%2C GO:0005515 (protein binding)%2C GO:0005524 (ATP bindin…
Up	Aradu.P2S76_UP	L-type lectin-domain containing receptor kinase IX.1-like [Glycine max]%3B IPR008985 (Concanavalin A-like lectin/glucanases superfamily)%2C IPR013320 (Concanavalin A-like lectin/glucanase%2C subgroup)%3B GO:0030246 (carbohydrate binding)
Up	Aradu.7MF12_UP	L-tyrosine decarboxylase%3B IPR002129 (Pyridoxal phosphate-dependent decarboxylase)%2C IPR015424 (Pyridoxal phosphate-dependent transferase)%3B GO:0003824 (catalytic activity)%2C GO:0006520 (cellular amino acid metabolic process)%2C GO:0016831 (carboxy-lyase activity)%2C GO:0019752 (carboxylic acid metabolic process)%2C GO:0030170 (pyridoxal phosphate binding)
Down	Aradu.ZV9WQ	lysine-specific histone demethylase 1 homolog 3-like [Glycine max]%3B IPR002937 (Amine oxidase)%2C IPR009057 (Homeodomain-like)%2C IPR011991 (Winged helix-turn-helix DNA-binding domain)%2C IPR016040 (NAD(P)-binding domain)%3B GO:0003677 (DNA binding)%2C GO:0005515 (protein binding)%2C GO:0016491 (oxidoreductase activity)%2C GO:0055114 (oxidation-reduction process)
Down	Aradu.RR1FI_UP	lysosomal beta glucosidase-like isoform X4 [Glycine max]%3B IPR002772 (Glycoside hydrolase family 3 C-terminal domain)%2C IPR017853 (Glycoside hydrolase%2C superfamily)%2C IPR026892 (Glycoside hydrolase family 3)%3B GO:0005975 (carbohydrate metabolic process)
Down	Araip.533AH_DOWN	MACPF domain-containing protein CAD1-like [Glycine max]%3B IPR020864 (Membrane attack complex component/perforin (MACPF) domain)
Up	Aradu.0Q5NS	MADS-box transcription factor 6 [Glycine max]%3B IPR002100 (Transcription factor%2C MADS-box)%2C IPR002487 (Transcription factor%2C K-box)%3B GO:0003677 (DNA binding)%2C GO:0003700 (sequence-specific DNA binding transcription factor activity)%2C GO:0005634 (nucleus)%2C GO:0046983 (protein dimerization activity)
Down	Aradu.NVB9V_DOWN	MADS-box transcription factor 6 [Glycine max]%3B IPR002100 (Transcription factor%2C MADS-box)%2C IPR002487 (Transcription factor%2C K-box)%3B GO:0003677 (DNA binding)%2C GO:0003700 (sequence-specific DNA binding transcription factor activity)%2C GO:0005634 (nucleus)%2C GO:0046983 (protein dimerization activity)
Up	Aradu.76H6A_DOWN	magnesium (Mg) transporter 10%3B IPR002523 (Mg2+ transporter protein%2C CorA-like/Zinc transport protein ZntB)%2C IPR026573 (Magnesium transporter MRS2/LPE10)%3B GO:0015095 (magnesium ion transmembrane transporter activity)%2C GO:0015693 (magnesium ion transport)%2C GO:0016020 (membrane)%2C GO:0030001 (metal ion transport)%2C GO:0046873 (metal ion transmembrane transporter activity)%2C GO:0055085…
Up	Aradu.L47B6	magnesium ion binding%3B thiamin pyrophosphate binding%3B hydro-lyases%3B catalytics%3B 2-succinyl-5-enolpyruvyl- 6-hydroxy-3-cyclohexene-1-carboxylic-acid synthases%3B IPR000639 (Epoxide hydrolase-like)%2C IPR016812 (Protein phosphatase methylesterase%2C eukaryotic)%3B GO:0003824 (catalytic activity)%2C GO:0006482 (protein demethylation)%2C GO:0052689 (carboxylic ester hydrolase activity)
Down	Aradu.3J25S_UP	magnesium transporter 9%3B IPR026573 (Magnesium transporter MRS2/LPE10)%3B GO:0015095 (magnesium ion transmembrane transporter activity)%2C GO:0015693 (magnesium ion transport)
Up	Aradu.1GP2E_UP	magnesium-dependent phosphatase-like protein%3B IPR010036 (Magnesium-dependent phosphatase-1%2C eukaryotic/arcaheal type)%2C IPR023214 (HAD-like domain)%3B GO:0016791 (phosphatase activity)
Down	Aradu.0060C_UP	major intrinsic protein (MIP) family transporter%3B IPR000425 (Major intrinsic protein)%2C IPR023271 (Aquaporin-like)%3B GO:0005215 (transporter activity)%2C GO:0006810 (transport)%2C GO:0016020 (membrane)
Up	Aradu.VW5KP	major intrinsic protein (MIP) family transporter%3B IPR000425 (Major intrinsic protein)%2C IPR023271 (Aquaporin-like)%3B GO:0005215 (transporter activity)%2C GO:0006810 (transport)%2C GO:0016020 (membrane)
Up	Aradu.R2ERN	major intrinsic protein (MIP) family transporter%3B IPR000425 (Major intrinsic protein)%2C IPR023271 (Aquaporin-like)%3B GO:0005215 (transporter activity)%2C GO:0006810 (transport)%2C GO:0016020 (membrane)
Down	Araip.J7VEI_UP	MATE efflux family protein%3B IPR002528 (Multi antimicrobial extrusion protein)%3B GO:0006855 (drug transmembrane transport)%2C GO:0015238 (drug transmembrane transporter activity)%2C GO:0015297 (antiporter activity)%2C GO:0016020 (membrane)%2C GO:0055085 (transmembrane transport)
Up	Aradu.SQD67_UP	MATE efflux family protein%3B IPR002528 (Multi antimicrobial extrusion protein)%3B GO:0006855 (drug transmembrane transport)%2C GO:0015238 (drug transmembrane transporter activity)%2C GO:0015297 (antiporter activity)%2C GO:0016020 (membrane)%2C GO:0055085 (transmembrane transport)
Down	Araip.FPD15_DOWN	membrane fusion protein Use1
Up	Aradu.52RDN	Membrane transporter D1 n%3D3 Tax%3DAndropogoneae RepID%3DB6U4Q3_MAIZE%3B IPR005828 (General substrate transporter)%2C IPR016196 (Major facilitator superfamily domain%2C general substrate transporter)%3B GO:0016020 (membrane)%2C GO:0016021 (integral component of membrane)%2C GO:0022857 (transmembrane transporter activity)%2C GO:0022891 (substrate-specific transmembrane transporter activity)%2C GO…
Down	Aradu.WF86F_UP	membrane-anchored ubiquitin-fold protein 2
Down	Aradu.MHM2N_DOWN	metacaspase 7%3B IPR011600 (Peptidase C14%2C caspase domain)%3B GO:0004197 (cysteine-type endopeptidase activity)%2C GO:0006508 (proteolysis)
Up	Aradu.02IGP_DOWN	methionine gamma-lyase%3B IPR000277 (Cys/Met metabolism%2C pyridoxal phosphate-dependent enzyme)%2C IPR015424 (Pyridoxal phosphate-dependent transferase)%3B GO:0003824 (catalytic activity)%2C GO:0030170 (pyridoxal phosphate binding)
Down	Aradu.6GZ9E_UP	methyl-CPG-binding domain 8%3B IPR015880 (Zinc finger%2C C2H2-like)%2C IPR016177 (DNA-binding domain)%3B GO:0003677 (DNA binding)%2C GO:0005634 (nucleus)
Down	Araip.2QY5D_DOWN	methyltransferase-like protein 2-like isoform X2 [Glycine max]
Up	Aradu.Q8HL5_DOWN	microtubule end binding protein EB1A%3B IPR001715 (Calponin homology domain)%2C IPR004953 (EB1%2C C-terminal)%2C IPR027328 (Microtubule-associated protein RP/EB)%3B GO:0005515 (protein binding)%2C GO:0008017 (microtubule binding)
Down	Araip.YRA5C	microtubule-associated protein 70-5-like isoform X1 [Glycine max]%3B IPR009768 (Microtubule-associated protein 70)%3B GO:0007010 (cytoskeleton organization)%2C GO:0008017 (microtubule binding)
Up	Aradu.E5KC4	microtubule-associated protein TORTIFOLIA1-like isoform X1 [Glycine max]%3B IPR016024 (Armadillo-type fold)%3B GO:0005488 (binding)
Up	Aradu.W4N8R_UP	microtubule-associated proteins 65-1%3B IPR007145 (Microtubule-associated protein%2C MAP65/Ase1/PRC1)%3B GO:0000226 (microtubule cytoskeleton organization)%2C GO:0000910 (cytokinesis)%2C GO:0008017 (microtubule binding)
Up	Aradu.U7LA9_UP	mitochondrial import inner membrane translocase subunit tim16-like [Glycine max]%3B IPR005341 (Mitochondrial import inner membrane translocase subunit Tim16)%3B GO:0005744 (mitochondrial inner membrane presequence translocase complex)%2C GO:0030150 (protein import into mitochondrial matrix)
Down	Araip.NAM54_DOWN	Mitochondrial import inner membrane translocase subunit Tim17/Tim22/Tim23 family protein
Down	Aradu.8AQ25_DOWN	Mitochondrial import receptor subunit TOM20 n%3D2 Tax%3DSolanum RepID%3DTOM20_SOLTU%3B IPR010547 (Plant specific mitochondrial import receptor subunit TOM20)%3B GO:0005515 (protein binding)%2C GO:0005742 (mitochondrial outer membrane translocase complex)%2C GO:0045040 (protein import into mitochondrial outer membrane)
Up	Aradu.66WBT_DOWN	mitochondrial outer membrane protein porin 1-like [Glycine max]%3B IPR002659 (Glycosyl transferase%2C family 31)%2C IPR023614 (Porin domain)%2C IPR027246 (Eukaryotic porin/Tom40)%3B GO:0005741 (mitochondrial outer membrane)%2C GO:0006486 (protein glycosylation)%2C GO:0008378 (galactosyltransferase activity)%2C GO:0016020 (membrane)%2C GO:0055085 (transmembrane transport)
Up	Aradu.5ID05_UP	mitochondrial outer membrane protein porin 1-like [Glycine max]%3B IPR023614 (Porin domain)%2C IPR027246 (Eukaryotic porin/Tom40)%3B GO:0005741 (mitochondrial outer membrane)%2C GO:0055085 (transmembrane transport)
Down	Aradu.R6IA5_DOWN	mitochondrial processing peptidase alpha subunit%3B IPR011249 (Metalloenzyme%2C LuxS/M16 peptidase-like)%3B GO:0003824 (catalytic activity)%2C GO:0004222 (metalloendopeptidase activity)%2C GO:0006508 (proteolysis)%2C GO:0046872 (metal ion binding)
Up	Aradu.650KH_UP	mitochondrial substrate carrier family protein B-like [Glycine max]%3B IPR002067 (Mitochondrial carrier protein)%2C IPR023395 (Mitochondrial carrier domain)%3B GO:0055085 (transmembrane transport)
Up	Aradu.25F61_DOWN	mitochondrial substrate carrier family protein B-like [Glycine max]%3B IPR018108 (Mitochondrial substrate/solute carrier)%2C IPR023395 (Mitochondrial carrier domain)
Up	Aradu.ZQ9PY	mitochondrial substrate carrier family protein C-like [Glycine max]%3B IPR018108 (Mitochondrial substrate/solute carrier)%2C IPR023395 (Mitochondrial carrier domain)
Down	Aradu.SP1K3	Mitochondrial transcription termination factor family protein%3B IPR003690 (Mitochodrial transcription termination factor-related)
Down	Aradu.S4I37_DOWN	Mitochondrial transcription termination factor family protein%3B IPR003690 (Mitochodrial transcription termination factor-related)
Up	Aradu.INN7R_UP	Mitochondrial transcription termination factor family protein%3B IPR003690 (Mitochodrial transcription termination factor-related)
Up	Aradu.QVX65_DOWN	Mitochondrial transcription termination factor family protein%3B IPR003690 (Mitochodrial transcription termination factor-related)
Down	Aradu.63LUC_DOWN	Mitochondrial transcription termination factor family protein%3B IPR003690 (Mitochodrial transcription termination factor-related)
Down	Aradu.65SUF_UP	MLO-like protein 12-like [Glycine max]%3B IPR004326 (Mlo-related protein)%3B GO:0006952 (defense response)%2C GO:0016021 (integral component of membrane)
Down	Aradu.B0BP4_DOWN	MLP-like protein 43%3B IPR000916 (Bet v I domain)%2C IPR023393 (START-like domain)%3B GO:0006952 (defense response)%2C GO:0009607 (response to biotic stimulus)
Up	Aradu.UV33A_DOWN	MLP-like protein 43%3B IPR000916 (Bet v I domain)%2C IPR023393 (START-like domain)%3B GO:0006952 (defense response)%2C GO:0009607 (response to biotic stimulus)
Up	Aradu.XAD2K_DOWN	MLP-like protein 43%3B IPR000916 (Bet v I domain)%2C IPR023393 (START-like domain)%3B GO:0006952 (defense response)%2C GO:0009607 (response to biotic stimulus)
Down	Aradu.8E1X5	Mog1/PsbP/DUF1795-like photosystem II reaction center PsbP family protein%3B IPR016123 (Mog1/PsbP%2C alpha/beta/alpha sandwich)
Down	Araip.5PR7C_UP	monomeric form sarcosine oxidase%3B IPR006281 (Sarcosine oxidase%2C monomeric)%3B GO:0008115 (sarcosine oxidase activity)%2C GO:0016491 (oxidoreductase activity)%2C GO:0046653 (tetrahydrofolate metabolic process)%2C GO:0055114 (oxidation-reduction process)
Up	Aradu.JPN6T_DOWN	mRNA cap guanine-N7 methyltransferase%3B IPR004971 (mRNA (guanine-N(7))-methyltransferase domain)
Down	Aradu.EET0S	multiple chloroplast division site 1
Down	Aradu.LM0YT_UP	myb family transcription factor APL-like isoform X2 [Glycine max]%3B IPR009057 (Homeodomain-like)%2C IPR025756 (MYB-CC type transcription factor%2C LHEQLE-containing domain)%3B GO:0003677 (DNA binding)%2C GO:0003682 (chromatin binding)
Up	Aradu.MSL3N	myb transcription factor%3B IPR009057 (Homeodomain-like)%3B GO:0003677 (DNA binding)%2C GO:0003682 (chromatin binding)
Up	Aradu.J3G31_UP	myb/SANT-like DNA-binding domain protein
Up	Aradu.087VG_UP	Myb/SANT-like DNA-binding domain protein
Down	Aradu.RW9GA	Myb/SANT-like DNA-binding domain protein%3B IPR024752 (Myb/SANT-like domain)
Up	Aradu.FFM87	myb-like protein I-like isoform X2 [Glycine max]
Down	Araip.N8JRR_UP	myosin 2%3B IPR001609 (Myosin head%2C motor domain)%2C IPR027417 (P-loop containing nucleoside triphosphate hydrolase)%3B GO:0003774 (motor activity)%2C GO:0005524 (ATP binding)%2C GO:0016459 (myosin complex)
Up	Aradu.M110Y_DOWN	myosin-1-like isoform X3 [Glycine max]
Down	Aradu.HZK8F_DOWN	N6-adenosine-methyltransferase MT-A70-like protein%3B IPR007757 (MT-A70-like)%3B GO:0006139 (nucleobase-containing compound metabolic process)%2C GO:0008168 (methyltransferase activity)
Up	Aradu.9T4H8	NAC domain containing protein 3%3B IPR003441 (NAC domain)%3B GO:0003677 (DNA binding)
Up	Aradu.R9F07_DOWN	NAC domain protein 66%3B IPR003441 (NAC domain)%3B GO:0003677 (DNA binding)
Up	Aradu.L8SVN_DOWN	NAC domain protein%2C%3B IPR003441 (NAC domain)%3B GO:0003677 (DNA binding)
Down	Aradu.RRT20_UP	NAC domain protein%2C%3B IPR003441 (NAC domain)%3B GO:0003677 (DNA binding)
Down	Aradu.Z5IUC_UP	NAD(P)-binding Rossmann-fold superfamily protein%3B IPR001509 (NAD-dependent epimerase/dehydratase)%2C IPR016040 (NAD(P)-binding domain)%3B GO:0003824 (catalytic activity)%2C GO:0044237 (cellular metabolic process)%2C GO:0050662 (coenzyme binding)
Up	Aradu.T19XF_DOWN	NAD(P)-binding Rossmann-fold superfamily protein%3B IPR002347 (Glucose/ribitol dehydrogenase)%3B GO:0008152 (metabolic process)%2C GO:0016491 (oxidoreductase activity)
Up	Aradu.VI2RS	NAD(P)-binding Rossmann-fold superfamily protein%3B IPR002347 (Glucose/ribitol dehydrogenase)%3B GO:0008152 (metabolic process)%2C GO:0016491 (oxidoreductase activity)
Up	Aradu.K4T8X	NAD(P)H-quinone oxidoreductase subunit 1
Down	Aradu.KTD39_UP	NAD-dependent epimerase/dehydratase n%3D1 Tax%3DNostoc sp. PCC 7107 RepID%3DK9QIR6_9NOSO%3B IPR001509 (NAD-dependent epimerase/dehydratase)%2C IPR016040 (NAD(P)-binding domain)%3B GO:0003824 (catalytic activity)%2C GO:0044237 (cellular metabolic process)%2C GO:0050662 (coenzyme binding)
Up	Aradu.XR2K7_UP	NAD-dependent epimerase/dehydratase n%3D7 Tax%3DHalorubrum RepID%3DM0DIZ0_9EURY%3B IPR016040 (NAD(P)-binding domain)
Up	Aradu.VU7BU_DOWN	NADH-ubiquinone oxidoreductase chain 4 n%3D2 Tax%3DSpermatophyta RepID%3DN0DNX9_PHAAN%3B IPR001750 (NADH:ubiquinone/plastoquinone oxidoreductase)%3B GO:0008137 (NADH dehydrogenase (ubiquinone) activity)%2C GO:0055114 (oxidation-reduction process)
Up	Aradu.E187G_UP	NADH-ubiquinone oxidoreductase chain n%3D2 Tax%3DPapilionoideae RepID%3DG7I862_MEDTR%3B IPR003918 (NADH:ubiquinone oxidoreductase)%3B GO:0008137 (NADH dehydrogenase (ubiquinone) activity)%2C GO:0042773 (ATP synthesis coupled electron transport)%2C GO:0055114 (oxidation-reduction process)
Up	Aradu.LGR1C_DOWN	NADH-ubiquinone oxidoreductase-related%3B IPR006885 (NADH dehydrogenase ubiquinone Fe-S protein 4%2C mitochondrial)%3B GO:0022900 (electron transport chain)
Down	Aradu.YR3Y4_UP	NADPH-dependent quinone oxidoreductase
Down	Aradu.Z8KKS_UP	NB-ARC domain disease resistance protein
Up	Aradu.W8AID_UP	nitrate transporter 1.7%3B IPR000109 (Proton-dependent oligopeptide transporter family)%2C IPR016196 (Major facilitator superfamily domain%2C general substrate transporter)%3B GO:0005215 (transporter activity)%2C GO:0006810 (transport)%2C GO:0016020 (membrane)
Down	Aradu.Y97H0	nitrate transporter 1:2%3B IPR000109 (Proton-dependent oligopeptide transporter family)%2C IPR016196 (Major facilitator superfamily domain%2C general substrate transporter)%3B GO:0005215 (transporter activity)%2C GO:0006810 (transport)%2C GO:0016020 (membrane)
Down	Aradu.4S63Z_DOWN	nitrite reductase 1%3B IPR005117 (Nitrite/Sulfite reductase ferredoxin-like domain)%2C IPR006067 (Nitrite/sulphite reductase 4Fe-4S domain)%3B GO:0016491 (oxidoreductase activity)%2C GO:0020037 (heme binding)%2C GO:0051536 (iron-sulfur cluster binding)%2C GO:0055114 (oxidation-reduction process)
Down	Aradu.CZI9K_UP	nitroreductase family protein%3B IPR000415 (Nitroreductase-like)%3B GO:0016491 (oxidoreductase activity)
Down	Araip.Q6F18_DOWN	nodulin MtN21 /EamA-like transporter family protein%3B IPR000620 (Drug/metabolite transporter)%3B GO:0016020 (membrane)
Up	Aradu.0Q3CR	nodulin MtN21 /EamA-like transporter family protein%3B IPR000620 (Drug/metabolite transporter)%3B GO:0016020 (membrane)
Up	Aradu.MTA5N	Nodulin-like / Major Facilitator Superfamily protein%3B IPR010658 (Nodulin-like)%2C IPR016196 (Major facilitator superfamily domain%2C general substrate transporter)
Down	Aradu.B20QU_UP	Non-specific lipid-transfer protein%2C putative%3B IPR000528 (Plant lipid transfer protein/Par allergen)%2C IPR016140 (Bifunctional inhibitor/plant lipid transfer protein/seed storage helical domain)%3B GO:0006869 (lipid transport)%2C GO:0008289 (lipid binding)
Up	Aradu.G8T76	Novel family
Down	Aradu.6Z3S5_UP	nuclear factor Y%2C subunit C4%3B IPR009072 (Histone-fold)%3B GO:0005622 (intracellular)%2C GO:0043565 (sequence-specific DNA binding)%2C GO:0046982 (protein heterodimerization activity)
Up	Aradu.LLE87_UP	Nucleic acid-binding proteins superfamily%3B IPR012340 (Nucleic acid-binding%2C OB-fold)%3B GO:0003723 (RNA binding)
Down	Araip.I3X9J	nucleolin 1-like [Glycine max]
Up	Aradu.NAY5Z	nucleolin 1-like [Glycine max]
Down	Aradu.HBF0D	nucleolin 1-like [Glycine max]
Up	Aradu.EGV3U	nucleoside diphosphate kinase 2%3B IPR001564 (Nucleoside diphosphate kinase)%3B GO:0004550 (nucleoside diphosphate kinase activity)%2C GO:0005524 (ATP binding)%2C GO:0006165 (nucleoside diphosphate phosphorylation)%2C GO:0006183 (GTP biosynthetic process)%2C GO:0006228 (UTP biosynthetic process)%2C GO:0006241 (CTP biosynthetic process)
Down	Aradu.S5Y46	nucleotide binding%3B nucleic acid binding%3B RNA binding%3B IPR012677 (Nucleotide-binding%2C alpha-beta plait)%3B GO:0000166 (nucleotide binding)%2C GO:0003676 (nucleic acid binding)
Up	Aradu.E4WB9	nucleotide sugar transporter-KT 1%3B IPR004853 (Triose-phosphate transporter domain)
Down	Aradu.IT4YX_UP	Nucleotide/sugar transporter family protein%3B IPR000620 (Drug/metabolite transporter)%2C IPR004853 (Triose-phosphate transporter domain)%3B GO:0016020 (membrane)
Down	Aradu.L0S58_DOWN	Nucleotide/sugar transporter family protein%3B IPR004853 (Triose-phosphate transporter domain)
Down	Aradu.V64KD_UP	Nucleotide-diphospho-sugar transferase family protein%2C putative n%3D1 Tax%3DTheobroma cacao RepID%3DUPI00042B7659%3B IPR025322 (Protein of unknown function DUF4228%2C plant)
Down	Aradu.4LU2W	Nucleotide-sugar transporter/ sugar porter n%3D3 Tax%3DZea mays RepID%3DB6UBN6_MAIZE%3B IPR007271 (Nucleotide-sugar transporter)%3B GO:0000139 (Golgi membrane)%2C GO:0005351 (sugar:hydrogen symporter activity)%2C GO:0008643 (carbohydrate transport)%2C GO:0016021 (integral component of membrane)
Down	Araip.J7DQ5_DOWN	Octicosapeptide/Phox/Bem1p (PB1) domain-containing protein / tetratricopeptide repeat (TPR)-containing protein%3B IPR011990 (Tetratricopeptide-like helical)%3B GO:0005515 (protein binding)
Up	Aradu.9H1K7	Orf214 n%3D2 Tax%3DGlycine max RepID%3DQ01925_SOYBN
Up	Aradu.4EV79	Orf214 n%3D2 Tax%3DGlycine max RepID%3DQ01925_SOYBN
Up	Aradu.F8HCE	Orf214 n%3D2 Tax%3DGlycine max RepID%3DQ01925_SOYBN
Down	Aradu.LR2WR_DOWN	organellar single-stranded DNA binding protein 3%3B IPR000424 (Primosome PriB/single-strand DNA-binding)%3B GO:0003697 (single-stranded DNA binding)
Up	Aradu.G3QNW	origin recognition complex protein 5%3B IPR020796 (Origin recognition complex%2C subunit 5)%2C IPR027417 (P-loop containing nucleoside triphosphate hydrolase)%3B GO:0000808 (origin recognition complex)%2C GO:0005634 (nucleus)%2C GO:0006260 (DNA replication)
Down	Aradu.EFX4S	outer envelope pore protein 24%2C chloroplastic-like [Glycine max]
Up	Aradu.3D1TM	Outer membrane protein/protective antigen OMA87 n%3D1 Tax%3DSynechococcus sp. PCC 7502 RepID%3DK9SV56_9SYNE%3B IPR000184 (Bacterial surface antigen (D15))%2C IPR005689 (Chloroplast envelope protein translocase%2C IAP75)%2C IPR010827 (Surface antigen variable number)%3B GO:0006886 (intracellular protein transport)%2C GO:0015450 (P-P-bond-hydrolysis-driven protein transmembrane transporter activity…
Down	Araip.I5RIR	Oxalyl-CoA decarboxylase n%3D4 Tax%3DMethylobacterium RepID%3DB1M0K8_METRJ
Down	Aradu.DE7R5	Oxidoreductase family protein%3B IPR004104 (Oxidoreductase%2C C-terminal)%2C IPR016040 (NAD(P)-binding domain)%3B GO:0008152 (metabolic process)%2C GO:0016491 (oxidoreductase activity)%2C GO:0055114 (oxidation-reduction process)
Up	Aradu.0M8VI	PATATIN-like protein 6%3B IPR016035 (Acyl transferase/acyl hydrolase/lysophospholipase)%3B GO:0006629 (lipid metabolic process)%2C GO:0008152 (metabolic process)
Down	Aradu.VXN08	P-ATPase family transporter: copper ion%3B heavy metal transporting P-type ATPase-like protein n%3D1 Tax%3DOstreococcus lucimarinus (strain CCE9901) RepID%3DA4S4X5_OSTLU%3B IPR001757 (Cation-transporting P-type ATPase)%2C IPR023214 (HAD-like domain)%2C IPR023298 (P-type ATPase%2C transmembrane domain)%3B GO:0000166 (nucleotide binding)%2C GO:0006812 (cation transport)%2C GO:0016021 (integral comp…
Down	Aradu.GR5W9_UP	pectinesterase family protein%3B IPR011050 (Pectin lyase fold/virulence factor)%3B GO:0005618 (cell wall)%2C GO:0030599 (pectinesterase activity)%2C GO:0042545 (cell wall modification)
Down	Araip.C78ED_UP	pentatricopeptide (PPR) repeat-containing protein
Up	Aradu.4R55W	pentatricopeptide (PPR) repeat-containing protein%3B IPR002885 (Pentatricopeptide repeat)%2C IPR011990 (Tetratricopeptide-like helical)%3B GO:0005515 (protein binding)
Down	Aradu.TDN07	Pentatricopeptide repeat (PPR) superfamily protein
Up	Aradu.0K11B_UP	Pentatricopeptide repeat (PPR) superfamily protein%3B IPR001357 (BRCT domain)%2C IPR002885 (Pentatricopeptide repeat)%2C IPR013083 (Zinc finger%2C RING/FYVE/PHD-type)%3B GO:0005515 (protein binding)%2C GO:0008270 (zinc ion binding)
Up	Aradu.5G6NQ_DOWN	Pentatricopeptide repeat (PPR) superfamily protein%3B IPR002885 (Pentatricopeptide repeat)
Down	Araip.802QV_DOWN	Pentatricopeptide repeat (PPR) superfamily protein%3B IPR002885 (Pentatricopeptide repeat)
Down	Aradu.K9162_DOWN	Pentatricopeptide repeat (PPR) superfamily protein%3B IPR002885 (Pentatricopeptide repeat)
Up	Aradu.M6A79_UP	Pentatricopeptide repeat (PPR) superfamily protein%3B IPR002885 (Pentatricopeptide repeat)
Up	Aradu.VE0KU_DOWN	Pentatricopeptide repeat (PPR) superfamily protein%3B IPR002885 (Pentatricopeptide repeat)
Down	Aradu.GDG5H	Pentatricopeptide repeat (PPR) superfamily protein%3B IPR002885 (Pentatricopeptide repeat)
Down	Aradu.3TN8D	Pentatricopeptide repeat (PPR) superfamily protein%3B IPR002885 (Pentatricopeptide repeat)
Down	Aradu.R4B3S	Pentatricopeptide repeat (PPR) superfamily protein%3B IPR002885 (Pentatricopeptide repeat)%2C IPR008570 (ESCRT-II complex%2C vps25 subunit)%2C IPR011991 (Winged helix-turn-helix DNA-binding domain)
Up	Aradu.1YY5F_DOWN	Pentatricopeptide repeat (PPR) superfamily protein%3B IPR002885 (Pentatricopeptide repeat)%2C IPR011990 (Tetratricopeptide-like helical)%3B GO:0005515 (protein binding)
Down	Araip.TJ4MC_DOWN	Pentatricopeptide repeat (PPR) superfamily protein%3B IPR002885 (Pentatricopeptide repeat)%2C IPR011990 (Tetratricopeptide-like helical)%3B GO:0005515 (protein binding)
Up	Aradu.URV45	Pentatricopeptide repeat (PPR) superfamily protein%3B IPR002885 (Pentatricopeptide repeat)%2C IPR011990 (Tetratricopeptide-like helical)%3B GO:0005515 (protein binding)
Down	Aradu.5LR1R	Pentatricopeptide repeat (PPR) superfamily protein%3B IPR002885 (Pentatricopeptide repeat)%2C IPR011990 (Tetratricopeptide-like helical)%3B GO:0005515 (protein binding)
Down	Aradu.S2S1T	Pentatricopeptide repeat (PPR) superfamily protein%3B IPR002885 (Pentatricopeptide repeat)%2C IPR011990 (Tetratricopeptide-like helical)%3B GO:0005515 (protein binding)
Down	Aradu.AA8NU_DOWN	Pentatricopeptide repeat (PPR) superfamily protein%3B IPR002885 (Pentatricopeptide repeat)%2C IPR011990 (Tetratricopeptide-like helical)%3B GO:0005515 (protein binding)
Down	Aradu.8Z92W	Pentatricopeptide repeat (PPR-like) superfamily protein%3B IPR002885 (Pentatricopeptide repeat)%2C IPR011990 (Tetratricopeptide-like helical)%3B GO:0005515 (protein binding)
Up	Aradu.E1M4X_UP	peptide deformylase 1A%3B IPR000181 (Formylmethionine deformylase)%2C IPR023635 (Peptide deformylase)%3B GO:0005506 (iron ion binding)%2C GO:0042586 (peptide deformylase activity)
Down	Aradu.995X7	peptide deformylase 1B%3B IPR000181 (Formylmethionine deformylase)%2C IPR023635 (Peptide deformylase)%3B GO:0005506 (iron ion binding)%2C GO:0042586 (peptide deformylase activity)
Down	Aradu.3IZ11_DOWN	peptide transporter 1%3B IPR000109 (Proton-dependent oligopeptide transporter family)%2C IPR016196 (Major facilitator superfamily domain%2C general substrate transporter)%3B GO:0005215 (transporter activity)%2C GO:0006810 (transport)%2C GO:0006857 (oligopeptide transport)%2C GO:0016020 (membrane)
Up	Aradu.JP0ZJ	peptide transporter 3%3B IPR000109 (Proton-dependent oligopeptide transporter family)%2C IPR016196 (Major facilitator superfamily domain%2C general substrate transporter)%3B GO:0005215 (transporter activity)%2C GO:0006810 (transport)%2C GO:0016020 (membrane)
Down	Aradu.NUX4Y_DOWN	peroxidase 2%3B IPR010255 (Haem peroxidase)%3B GO:0004601 (peroxidase activity)%2C GO:0006979 (response to oxidative stress)%2C GO:0020037 (heme binding)%2C GO:0055114 (oxidation-reduction process)
Up	Aradu.I66GQ_DOWN	Peroxidase superfamily protein%3B IPR010255 (Haem peroxidase)%3B GO:0004601 (peroxidase activity)%2C GO:0006979 (response to oxidative stress)%2C GO:0020037 (heme binding)%2C GO:0055114 (oxidation-reduction process)
Down	Aradu.0D9XJ_UP	Peroxidase superfamily protein%3B IPR010255 (Haem peroxidase)%3B GO:0004601 (peroxidase activity)%2C GO:0006979 (response to oxidative stress)%2C GO:0020037 (heme binding)%2C GO:0055114 (oxidation-reduction process)
Up	Aradu.EGX64_DOWN	pfkB-like carbohydrate kinase family protein%3B IPR002139 (Ribokinase)%3B GO:0004747 (ribokinase activity)%2C GO:0006014 (D-ribose metabolic process)
Up	Aradu.CU1UG_DOWN	pfkB-like carbohydrate kinase family protein%3B IPR002139 (Ribokinase)%3B GO:0004747 (ribokinase activity)%2C GO:0006014 (D-ribose metabolic process)
Up	Aradu.CP3UH	phenazine biosynthesis PhzC/PhzF family protein%3B IPR003719 (Phenazine biosynthesis PhzF protein)%3B GO:0003824 (catalytic activity)%2C GO:0009058 (biosynthetic process)
Down	Aradu.R9S8R_UP	phosphatidylinositol/phosphatidylcholine transfer protein SFH9-like [Glycine max]%3B IPR001251 (CRAL-TRIO domain)%2C IPR011074 (CRAL/TRIO%2C N-terminal domain)
Down	Aradu.8JX0L_DOWN	Phosphatidylinositol-4-phosphate 5-kinase family protein%3B IPR000158 (Cell division protein FtsZ)%2C IPR003409 (MORN motif)%3B GO:0005525 (GTP binding)%2C GO:0005737 (cytoplasm)
Up	Aradu.I41TH_DOWN	Phosphatidylinositol-4-phosphate 5-kinase family protein%3B IPR023610 (Phosphatidylinositol-4-phosphate 5-kinase)%2C IPR027483 (Phosphatidylinositol-4-phosphate 5-kinase%2C C-terminal)%2C IPR027484 (Phosphatidylinositol-4-phosphate 5-kinase%2C N-terminal domain)%3B GO:0005524 (ATP binding)%2C GO:0016307 (phosphatidylinositol phosphate kinase activity)%2C GO:0016308 (1-phosphatidylinositol-4-phosp…
Down	Aradu.3V07T_DOWN	Phosphoglycerate mutase family protein%3B IPR013078 (Histidine phosphatase superfamily%2C clade-1)
Up	Aradu.G099S_UP	Phosphoinositide phosphatase family protein%3B IPR002013 (Synaptojanin%2C N-terminal)%3B GO:0042578 (phosphoric ester hydrolase activity)
Up	Aradu.VF3QV	phospholipid--sterol O-acyltransferase-like isoform X1 [Glycine max]%3B IPR003386 (Lecithin:cholesterol/phospholipid:diacylglycerol acyltransferase)%3B GO:0006629 (lipid metabolic process)%2C GO:0008374 (O-acyltransferase activity)
Up	Aradu.Z7Z26	photosystem I assembly protein Ycf4%3B IPR003359 (Photosystem I Ycf4%2C assembly)%2C IPR003398 (Photosystem II PsbN)%3B GO:0009522 (photosystem I)%2C GO:0009523 (photosystem II)%2C GO:0009539 (photosystem II reaction center)%2C GO:0009579 (thylakoid)%2C GO:0015979 (photosynthesis)%2C GO:0016020 (membrane)%2C GO:0016021 (integral component of membrane)
Up	Aradu.QH692_UP	photosystem I assembly protein Ycf4%3B IPR003359 (Photosystem I Ycf4%2C assembly)%3B GO:0009522 (photosystem I)%2C GO:0009579 (thylakoid)%2C GO:0015979 (photosynthesis)%2C GO:0016021 (integral component of membrane)
Up	Aradu.QH692_DOWN	photosystem I assembly protein Ycf4%3B IPR003359 (Photosystem I Ycf4%2C assembly)%3B GO:0009522 (photosystem I)%2C GO:0009579 (thylakoid)%2C GO:0015979 (photosynthesis)%2C GO:0016021 (integral component of membrane)
Up	Aradu.8H8DD_UP	photosystem I P700 chlorophyll A apoprotein A2%3B IPR001280 (Photosystem I PsaA/PsaB)%3B GO:0009522 (photosystem I)%2C GO:0009579 (thylakoid)%2C GO:0015979 (photosynthesis)%2C GO:0016021 (integral component of membrane)
Up	Aradu.ZQ4AK_UP	photosystem II protein D1 [Glycine max]%3B IPR000484 (Photosynthetic reaction centre%2C L/M)%3B GO:0009055 (electron carrier activity)%2C GO:0009772 (photosynthetic electron transport in photosystem II)
Up	Aradu.DY6GW	phytosulfokines 3 [Glycine max]%3B IPR009438 (Phytosulfokine)%3B GO:0005576 (extracellular region)%2C GO:0008083 (growth factor activity)%2C GO:0008283 (cell proliferation)
Down	Araip.AMF3U_DOWN	PI-PLC X domain-containing protein At5g67130-like isoform X1 [Glycine max]
Up	Aradu.59N99	Plant protein of unknown function (DUF868)%3B IPR008586 (Protein of unknown function DUF868%2C plant)
Down	Aradu.DSW35_UP	Plant protein of unknown function (DUF868)%3B IPR008586 (Protein of unknown function DUF868%2C plant)
Up	Aradu.1011L_DOWN	plasma membrane H+-ATPase%3B IPR001757 (Cation-transporting P-type ATPase)%2C IPR023214 (HAD-like domain)%2C IPR023298 (P-type ATPase%2C transmembrane domain)%3B GO:0000166 (nucleotide binding)%2C GO:0006200 (ATP catabolic process)%2C GO:0006754 (ATP biosynthetic process)%2C GO:0006812 (cation transport)%2C GO:0016021 (integral component of membrane)%2C GO:0016887 (ATPase activity)%2C GO:0019829 …
Up	Aradu.T143I	Plasma-membrane choline transporter family protein%3B IPR007603 (Choline transporter-like)
Down	Aradu.XYY0T	plastid division protein PDV2%2C putative
Up	Aradu.KMK70_DOWN	Pleckstrin homology (PH) domain-containing protein / lipid-binding START domain-containing protein%3B IPR002913 (START domain)%2C IPR009769 (Domain of unknown function DUF1336)%2C IPR011993 (Pleckstrin homology-like domain)%2C IPR023393 (START-like domain)%3B GO:0008289 (lipid binding)
Down	Aradu.4G0ZP_DOWN	pleiotropic drug resistance 12%3B IPR013525 (ABC-2 type transporter)%2C IPR013581 (Plant PDR ABC transporter associated)%2C IPR027417 (P-loop containing nucleoside triphosphate hydrolase)%3B GO:0000166 (nucleotide binding)%2C GO:0005524 (ATP binding)%2C GO:0016020 (membrane)%2C GO:0016887 (ATPase activity)%2C GO:0017111 (nucleoside-triphosphatase activity)
Up	Aradu.FL84V	P-loop containing nucleoside triphosphate hydrolases superfamily protein%3B IPR000863 (Sulfotransferase domain)%2C IPR027417 (P-loop containing nucleoside triphosphate hydrolase)%3B GO:0008146 (sulfotransferase activity)
Down	Aradu.1IM7V_DOWN	P-loop containing nucleoside triphosphate hydrolases superfamily protein%3B IPR027417 (P-loop containing nucleoside triphosphate hydrolase)%3B GO:0000166 (nucleotide binding)%2C GO:0005524 (ATP binding)%2C GO:0017111 (nucleoside-triphosphatase activity)
Up	Aradu.Y3H4F_DOWN	Pmr5/Cas1p GDSL/SGNH-like acyl-esterase family protein%3B IPR026057 (PC-Esterase)
Down	Araip.39P36	Pollen Ole e 1 allergen and extensin family protein%3B IPR006041 (Pollen Ole e 1 allergen/extensin)
Down	Aradu.3NM3A_DOWN	poly(A) polymerase 2%3B IPR014492 (Poly(A) polymerase)%3B GO:0003723 (RNA binding)%2C GO:0004652 (polynucleotide adenylyltransferase activity)%2C GO:0005634 (nucleus)%2C GO:0016779 (nucleotidyltransferase activity)%2C GO:0031123 (RNA 3'-end processing)%2C GO:0043631 (RNA polyadenylation)
Up	Aradu.2F4XL_UP	poly(A)-specific ribonuclease PARN-like isoform X3 [Glycine max]%3B IPR006941 (Ribonuclease CAF1)%2C IPR012337 (Ribonuclease H-like domain)%3B GO:0003676 (nucleic acid binding)%2C GO:0005634 (nucleus)
Up	Aradu.7X3WY	poly(ADP-ribose) glycohydrolase 2%3B IPR007724 (Poly(ADP-ribose) glycohydrolase)%3B GO:0004649 (poly(ADP-ribose) glycohydrolase activity)%2C GO:0005975 (carbohydrate metabolic process)
Up	Aradu.B7I15	polygalacturonase 4%3B IPR000743 (Glycoside hydrolase%2C family 28)%2C IPR011050 (Pectin lyase fold/virulence factor)%3B GO:0004650 (polygalacturonase activity)%2C GO:0005975 (carbohydrate metabolic process)
Down	Aradu.BP51F_UP	polygalacturonase-like [Glycine max]%3B IPR000743 (Glycoside hydrolase%2C family 28)%2C IPR011050 (Pectin lyase fold/virulence factor)%3B GO:0004650 (polygalacturonase activity)%2C GO:0005975 (carbohydrate metabolic process)
Down	Aradu.GI1TF_UP	Polyprotein n%3D1 Tax%3DCitrus endogenous pararetrovirus RepID%3DV9QEM3_9RETR
Down	Aradu.511YW	Polyprotein n%3D1 Tax%3DCitrus endogenous pararetrovirus RepID%3DV9QEM3_9RETR
Down	Aradu.G0CUS_DOWN	Polyprotein n%3D5 Tax%3DCitrus endogenous pararetrovirus RepID%3DV9QF33_9RETR
Up	Aradu.8A30M_UP	polypyrimidine tract-binding protein 3%3B IPR012677 (Nucleotide-binding%2C alpha-beta plait)%3B GO:0000166 (nucleotide binding)%2C GO:0003676 (nucleic acid binding)
Down	Araip.WYY1R_UP	polyvinylalcohol dehydrogenase-like protein%3B IPR011047 (Quinonprotein alcohol dehydrogenase-like superfamily)
Down	Aradu.2S48G_UP	Predicted AT-hook DNA-binding family protein%3B IPR005175 (Domain of unknown function DUF296)
Up	Aradu.C7ARZ_DOWN	pre-mRNA-splicing factor ATP-dependent RNA helicase PRP16-like isoform X1 [Glycine max]
Down	Aradu.1C345_DOWN	preprotein translocase subunit SecA%3B IPR000185 (Protein translocase subunit SecA)%2C IPR027417 (P-loop containing nucleoside triphosphate hydrolase)%3B GO:0005524 (ATP binding)%2C GO:0006605 (protein targeting)%2C GO:0006886 (intracellular protein transport)%2C GO:0016020 (membrane)%2C GO:0017038 (protein import)
Down	Aradu.LJJ9P	probable 2-oxoglutarate/Fe(II)-dependent dioxygenase-like [Glycine max]%3B IPR002283 (Isopenicillin N synthase)%2C IPR026992 (Non-haem dioxygenase N-terminal domain)%2C IPR027443 (Isopenicillin N synthase-like)%3B GO:0005506 (iron ion binding)%2C GO:0016491 (oxidoreductase activity)%2C GO:0055114 (oxidation-reduction process)
Down	Aradu.NR2UV_DOWN	probable acetyl-CoA acetyltransferase%2C cytosolic 2 isoform X3 [Glycine max]%3B IPR002155 (Thiolase)%2C IPR016039 (Thiolase-like)%3B GO:0003824 (catalytic activity)%2C GO:0008152 (metabolic process)
Up	Aradu.QU90K_DOWN	probable beta-1%2C3-galactosyltransferase 8-like isoform X1 [Glycine max]%3B IPR002659 (Glycosyl transferase%2C family 31)%2C IPR025298 (Domain of unknown function DUF4094)%3B GO:0006486 (protein glycosylation)%2C GO:0008378 (galactosyltransferase activity)%2C GO:0016020 (membrane)
Up	Aradu.QU90K	probable beta-1%2C3-galactosyltransferase 8-like isoform X1 [Glycine max]%3B IPR002659 (Glycosyl transferase%2C family 31)%2C IPR025298 (Domain of unknown function DUF4094)%3B GO:0006486 (protein glycosylation)%2C GO:0008378 (galactosyltransferase activity)%2C GO:0016020 (membrane)
Down	Aradu.FE2VC_UP	probable galacturonosyltransferase 4-like [Glycine max]%3B IPR002495 (Glycosyl transferase%2C family 8)
Up	Aradu.M4PQ9_DOWN	probable methyltransferase PMT5-like isoform X2 [Glycine max]%3B IPR004159 (Putative S-adenosyl-L-methionine-dependent methyltransferase)%3B GO:0008168 (methyltransferase activity)
Down	Aradu.V6G1P	probable mitochondrial chaperone BCS1-B-like [Glycine max]%3B IPR025753 (AAA-type ATPase%2C N-terminal domain)%2C IPR027417 (P-loop containing nucleoside triphosphate hydrolase)%3B GO:0000166 (nucleotide binding)%2C GO:0005524 (ATP binding)%2C GO:0017111 (nucleoside-triphosphatase activity)
Up	Aradu.9I7HH	probable pectinesterase/pectinesterase inhibitor 41-like [Glycine max]%3B IPR006501 (Pectinesterase inhibitor domain)%2C IPR011050 (Pectin lyase fold/virulence factor)%3B GO:0004857 (enzyme inhibitor activity)%2C GO:0005618 (cell wall)%2C GO:0030599 (pectinesterase activity)%2C GO:0042545 (cell wall modification)
Down	Aradu.70WHV_UP	probable polygalacturonase-like [Glycine max]%3B IPR000743 (Glycoside hydrolase%2C family 28)%2C IPR011050 (Pectin lyase fold/virulence factor)%3B GO:0004650 (polygalacturonase activity)%2C GO:0005975 (carbohydrate metabolic process)
Down	Araip.B8XEK	probable polygalacturonase-like isoform X1 [Glycine max]
Up	Aradu.X8E8R_DOWN	probable protein S-acyltransferase 19-like isoform X1 [Glycine max]%3B IPR001594 (Zinc finger%2C DHHC-type%2C palmitoyltransferase)%3B GO:0008270 (zinc ion binding)
Down	Aradu.BRL68_UP	probable ubiquitin conjugation factor E4-like [Glycine max]%3B IPR013083 (Zinc finger%2C RING/FYVE/PHD-type)%2C IPR019474 (Ubiquitin conjugation factor E4%2C core)%3B GO:0000151 (ubiquitin ligase complex)%2C GO:0004842 (ubiquitin-protein ligase activity)%2C GO:0006511 (ubiquitin-dependent protein catabolic process)%2C GO:0016567 (protein ubiquitination)%2C GO:0034450 (ubiquitin-ubiquitin ligase a…
Down	Aradu.UKP00_DOWN	prolyl 4-hydroxylase subunit alpha-1-like [Glycine max]%3B IPR003582 (ShKT domain)%2C IPR006620 (Prolyl 4-hydroxylase%2C alpha subunit)%3B GO:0005506 (iron ion binding)%2C GO:0031418 (L-ascorbic acid binding)%2C GO:0055114 (oxidation-reduction process)
Down	Aradu.0XB6R_DOWN	protein Brevis radix-like 4-like isoform X2 [Glycine max]%3B IPR013591 (Brevis radix (BRX) domain)
Down	Aradu.IJE78_DOWN	protein disulfide isomerase-like protein%3B IPR012336 (Thioredoxin-like fold)%3B GO:0045454 (cell redox homeostasis)
Down	Aradu.7BZ8V_UP	protein FAM91A1-like isoform X1 [Glycine max]%3B IPR028091 (FAM91%2C N-terminal domain)%2C IPR028097 (FAM91%2C C-terminal domain)
Up	Aradu.PA2UE_DOWN	protein FAR1-RELATED SEQUENCE 3-like isoform X1 [Glycine max]%3B IPR004330 (FAR1 DNA binding domain)%2C IPR007527 (Zinc finger%2C SWIM-type)%3B GO:0008270 (zinc ion binding)
Up	Aradu.GG1YT	protein FAR1-RELATED SEQUENCE 5-like [Glycine max]%3B IPR004330 (FAR1 DNA binding domain)
Up	Aradu.19EUZ	protein FAR1-RELATED SEQUENCE 5-like isoform X2 [Glycine max]%3B IPR004330 (FAR1 DNA binding domain)
Up	Aradu.TSI1B	protein FAR1-RELATED SEQUENCE 6-like isoform X2 [Glycine max]%3B IPR004330 (FAR1 DNA binding domain)
Up	Aradu.6Q8TN_UP	protein FAR1-RELATED SEQUENCE 6-like isoform X2 [Glycine max]%3B IPR004330 (FAR1 DNA binding domain)%2C IPR007527 (Zinc finger%2C SWIM-type)%3B GO:0008270 (zinc ion binding)
Down	Aradu.02Q8Q_DOWN	protein FAR1-RELATED SEQUENCE 6-like isoform X2 [Glycine max]%3B IPR004330 (FAR1 DNA binding domain)%2C IPR007527 (Zinc finger%2C SWIM-type)%3B GO:0008270 (zinc ion binding)
Down	Araip.Z68X5_UP	protein FAR-RED IMPAIRED RESPONSE 1-like isoform X4 [Glycine max]%3B IPR004330 (FAR1 DNA binding domain)
Up	Aradu.T034F	protein FLX-like 3-like isoform X1 [Glycine max]
Down	Aradu.P9BFK_UP	protein IQ-DOMAIN 1-like isoform X4 [Glycine max]%3B IPR000048 (IQ motif%2C EF-hand binding site)%3B GO:0005515 (protein binding)
Up	Aradu.50EM8	protein IQ-DOMAIN 31-like isoform X2 [Glycine max]%3B IPR000048 (IQ motif%2C EF-hand binding site)%2C IPR025064 (Domain of unknown function DUF4005)%3B GO:0005515 (protein binding)
Down	Aradu.VK1JK_UP	protein kinase 2A%3B IPR011009 (Protein kinase-like domain)%2C IPR013320 (Concanavalin A-like lectin/glucanase%2C subgroup)%3B GO:0004672 (protein kinase activity)%2C GO:0005524 (ATP binding)%2C GO:0006468 (protein phosphorylation)
Up	Aradu.APF2M_DOWN	protein kinase family protein%3B IPR003591 (Leucine-rich repeat%2C typical subtype)%2C IPR011009 (Protein kinase-like domain)%2C IPR013320 (Concanavalin A-like lectin/glucanase%2C subgroup)%2C IPR024788 (Malectin-like carbohydrate-binding domain)%2C IPR025875 (Leucine rich repeat 4)%3B GO:0004672 (protein kinase activity)%2C GO:0005524 (ATP binding)%2C GO:0006468 (protein phosphorylation)
Up	Aradu.5BW4X	protein kinase family protein%3B IPR009060 (UBA-like)%2C IPR011009 (Protein kinase-like domain)%2C IPR028375 (KA1 domain/Ssp2 C-terminal domain)%3B GO:0004672 (protein kinase activity)%2C GO:0005515 (protein binding)%2C GO:0005524 (ATP binding)%2C GO:0006468 (protein phosphorylation)
Down	Aradu.S6IQK	protein kinase family protein%3B IPR011009 (Protein kinase-like domain)%2C IPR013320 (Concanavalin A-like lectin/glucanase%2C subgroup)%2C IPR014729 (Rossmann-like alpha/beta/alpha sandwich fold)%3B GO:0004672 (protein kinase activity)%2C GO:0005524 (ATP binding)%2C GO:0006468 (protein phosphorylation)%2C GO:0006950 (response to stress)
Down	Aradu.0R1RJ	protein kinase family protein%3B IPR011009 (Protein kinase-like domain)%2C IPR013320 (Concanavalin A-like lectin/glucanase%2C subgroup)%2C IPR024788 (Malectin-like carbohydrate-binding domain)%3B GO:0004672 (protein kinase activity)%2C GO:0005524 (ATP binding)%2C GO:0006468 (protein phosphorylation)
Up	Aradu.6TN83_UP	protein kinase family protein%3B IPR011009 (Protein kinase-like domain)%3B GO:0004672 (protein kinase activity)%2C GO:0005524 (ATP binding)%2C GO:0006468 (protein phosphorylation)
Down	Aradu.Q7U61_UP	protein kinase family protein%3B IPR024788 (Malectin-like carbohydrate-binding domain)
Down	Aradu.ENY3V_DOWN	Protein kinase superfamily protein
Up	Aradu.3MA41	Protein kinase superfamily protein%3B IPR011009 (Protein kinase-like domain)
Down	Aradu.Z4RIW_UP	Protein kinase superfamily protein%3B IPR011009 (Protein kinase-like domain)
Up	Aradu.70NX8_UP	Protein kinase superfamily protein%3B IPR011009 (Protein kinase-like domain)%2C IPR011990 (Tetratricopeptide-like helical)%3B GO:0004672 (protein kinase activity)%2C GO:0005515 (protein binding)%2C GO:0006468 (protein phosphorylation)
Up	Aradu.DF397	Protein kinase superfamily protein%3B IPR011009 (Protein kinase-like domain)%2C IPR013320 (Concanavalin A-like lectin/glucanase%2C subgroup)%3B GO:0004672 (protein kinase activity)%2C GO:0005524 (ATP binding)%2C GO:0006468 (protein phosphorylation)
Down	Aradu.Y7TD6	Protein kinase superfamily protein%3B IPR011009 (Protein kinase-like domain)%2C IPR013320 (Concanavalin A-like lectin/glucanase%2C subgroup)%3B GO:0004672 (protein kinase activity)%2C GO:0005524 (ATP binding)%2C GO:0006468 (protein phosphorylation)
Down	Aradu.D0JKV	Protein kinase superfamily protein%3B IPR011009 (Protein kinase-like domain)%3B GO:0004672 (protein kinase activity)%2C GO:0004674 (protein serine/threonine kinase activity)%2C GO:0005524 (ATP binding)%2C GO:0006468 (protein phosphorylation)
Down	Aradu.V8U9Z	Protein kinase superfamily protein%3B IPR011009 (Protein kinase-like domain)%3B GO:0004672 (protein kinase activity)%2C GO:0005524 (ATP binding)%2C GO:0006468 (protein phosphorylation)
Down	Araip.KB1A0	Protein kinase superfamily protein%3B IPR011009 (Protein kinase-like domain)%3B GO:0004672 (protein kinase activity)%2C GO:0005524 (ATP binding)%2C GO:0006468 (protein phosphorylation)
Down	Aradu.3T4GH	Protein kinase superfamily protein%3B IPR011009 (Protein kinase-like domain)%3B GO:0004672 (protein kinase activity)%2C GO:0005524 (ATP binding)%2C GO:0006468 (protein phosphorylation)
Up	Aradu.WLR0U_DOWN	Protein kinase superfamily protein%3B IPR011009 (Protein kinase-like domain)%3B GO:0004672 (protein kinase activity)%2C GO:0005524 (ATP binding)%2C GO:0006468 (protein phosphorylation)
Down	Aradu.KR9ZZ_UP	Protein kinase superfamily protein%3B IPR011009 (Protein kinase-like domain)%3B GO:0004672 (protein kinase activity)%2C GO:0005524 (ATP binding)%2C GO:0006468 (protein phosphorylation)
Down	Aradu.SKS95	Protein kinase superfamily protein%3B IPR011009 (Protein kinase-like domain)%3B GO:0004672 (protein kinase activity)%2C GO:0005524 (ATP binding)%2C GO:0006468 (protein phosphorylation)
Up	Aradu.4YG62_DOWN	Protein kinase superfamily protein%3B IPR011009 (Protein kinase-like domain)%3B GO:0004672 (protein kinase activity)%2C GO:0005524 (ATP binding)%2C GO:0006468 (protein phosphorylation)
Down	Aradu.BW225_UP	Protein kinase superfamily protein%3B IPR011009 (Protein kinase-like domain)%3B GO:0004672 (protein kinase activity)%2C GO:0005524 (ATP binding)%2C GO:0006468 (protein phosphorylation)
Down	Araip.WQB90_UP	Protein kinase superfamily protein%3B IPR011009 (Protein kinase-like domain)%3B GO:0004672 (protein kinase activity)%2C GO:0006468 (protein phosphorylation)
Down	Aradu.AQJ6I_UP	Protein kinase superfamily protein%3B IPR011009 (Protein kinase-like domain)%3B GO:0004672 (protein kinase activity)%2C GO:0006468 (protein phosphorylation)
Up	Aradu.UDC1Q	Protein kinase superfamily protein%3B IPR024788 (Malectin-like carbohydrate-binding domain)
Down	Araip.7QY5M_UP	protein n%3D1 Tax%3DOryza sativa subsp. japonica RepID%3DC7J340_ORYSJ%3B IPR007527 (Zinc finger%2C SWIM-type)%3B GO:0008270 (zinc ion binding)
Down	Aradu.R3V87_UP	protein n%3D1 Tax%3DOryza sativa subsp. japonica RepID%3DQ0J790_ORYSJ%3B IPR025312 (Domain of unknown function DUF4216)
Down	Aradu.YRE5K_DOWN	protein OBERON 3-like isoform X1 [Glycine max]%3B IPR004082 (Protein OBERON)
Up	Aradu.FD1EB_DOWN	Protein of Unknown Function (DUF239)%3B IPR004314 (Domain of unknown function DUF239)%2C IPR025521 (Domain of unknown function DUF4409)
Up	Aradu.GB953	Protein of unknown function (DUF3537)%3B IPR021924 (Protein of unknown function DUF3537)
Up	Aradu.J1BMZ_DOWN	Protein of unknown function (DUF581)%3B IPR007650 (Protein of unknown function DUF581)
Down	Aradu.WSW8I	Protein of unknown function%2C DUF642%3B IPR006946 (Protein of unknown function DUF642)%2C IPR008979 (Galactose-binding domain-like)
Down	Aradu.5UI2Y	Protein phosphatase 2C family protein%3B IPR001932 (Protein phosphatase 2C (PP2C)-like domain)%2C IPR015655 (Protein phosphatase 2C)%3B GO:0003824 (catalytic activity)
Up	Aradu.DB4LT_DOWN	Protein phosphatase 2C family protein%3B IPR001932 (Protein phosphatase 2C (PP2C)-like domain)%2C IPR015655 (Protein phosphatase 2C)%3B GO:0003824 (catalytic activity)
Up	Aradu.MYB9U_DOWN	protein ROOT PRIMORDIUM DEFECTIVE 1-like isoform X4 [Glycine max]%3B IPR021099 (Plant organelle RNA recognition domain)
Down	Aradu.H9EEY_DOWN	protein TIC 62%2C chloroplastic-like isoform X2 [Glycine max]%3B IPR016040 (NAD(P)-binding domain)
Down	Aradu.H976G_UP	protein TIME FOR COFFEE-like isoform X2 [Glycine max]
Down	Aradu.J2IBJ_UP	protein TPX2 isoform X3 [Glycine max]%3B IPR009675 (TPX2)%2C IPR027330 (TPX2 central domain)%3B GO:0005819 (spindle)%2C GO:0005874 (microtubule)%2C GO:0007067 (mitosis)
Down	Aradu.5M1Q4	protein tyrosine phosphatase 1%3B IPR000242 (Protein-tyrosine phosphatase%2C receptor/non-receptor type)%3B GO:0004725 (protein tyrosine phosphatase activity)%2C GO:0006470 (protein dephosphorylation)
Up	Aradu.3QQ99	protein WEAK CHLOROPLAST MOVEMENT UNDER BLUE LIGHT 1-like [Glycine max]%3B IPR008545 (WEB family)
Down	Aradu.AZ3NN_UP	protein yippee-like isoform 2 [Glycine max]%3B IPR004910 (Yippee/Mis18)
Up	Aradu.95XXR	protein YLS7-like [Glycine max]%3B IPR025846 (PMR5 N-terminal domain)%2C IPR026057 (PC-Esterase)
Up	Aradu.8N3DG_UP	protein YLS7-like [Glycine max]%3B IPR025846 (PMR5 N-terminal domain)%2C IPR026057 (PC-Esterase)
Down	Aradu.6P44A	protein YLS9-like [Glycine max]%3B IPR004864 (Late embryogenesis abundant protein%2C LEA-14)
Up	Aradu.X0LSU_DOWN	proteoglycan 4-like isoform X3 [Glycine max]%3B IPR001878 (Zinc finger%2C CCHC-type)%3B GO:0003676 (nucleic acid binding)%2C GO:0008270 (zinc ion binding)
Down	Aradu.NC5SJ	proton pump-interactor 1-like isoform X2 [Glycine max]
Down	Araip.Q0I6C_DOWN	putative fasciclin-like arabinogalactan protein 20-like [Glycine max]
Down	Aradu.1XJ5E_DOWN	putative glucuronosyltransferase PGSIP8-like [Glycine max]%3B IPR002495 (Glycosyl transferase%2C family 8)
Down	Araip.M5132_DOWN	putative nuclease HARBI1-like [Glycine max]%3B IPR026103 (Harbinger transposase-derived nuclease%2C animal)
Down	Araip.387EL	putative nuclease HARBI1-like [Glycine max]%3B IPR026103 (Harbinger transposase-derived nuclease%2C animal)
Up	Aradu.N4UMX	putative tRNA (cytidine(32)/guanosine(34)-2'-O)-methyltransferase isoform X4 [Glycine max]%3B IPR015507 (Ribosomal RNA large subunit methyltransferase E)%3B GO:0001510 (RNA methylation)%2C GO:0008168 (methyltransferase activity)%2C GO:0032259 (methylation)
Down	Aradu.WW2MK_UP	pyridine nucleotide-disulfide oxidoreductase family protein%3B IPR013027 (FAD-dependent pyridine nucleotide-disulphide oxidoreductase)%2C IPR023753 (Pyridine nucleotide-disulphide oxidoreductase%2C FAD/NAD(P)-binding domain)%3B GO:0016491 (oxidoreductase activity)%2C GO:0050660 (flavin adenine dinucleotide binding)%2C GO:0055114 (oxidation-reduction process)
Down	Araip.1907X_DOWN	Pyruvate kinase family protein%3B IPR001697 (Pyruvate kinase)%3B GO:0000287 (magnesium ion binding)%2C GO:0003824 (catalytic activity)%2C GO:0004743 (pyruvate kinase activity)%2C GO:0006096 (glycolysis)%2C GO:0030955 (potassium ion binding)
Down	Aradu.ZF31Q_DOWN	Rab GTPase activator%3B IPR000195 (Rab-GTPase-TBC domain)%3B GO:0005097 (Rab GTPase activator activity)%2C GO:0032313 (regulation of Rab GTPase activity)
Down	Aradu.W9Q7M_UP	rac-like GTP-binding protein 7-like [Glycine max]%3B IPR001806 (Small GTPase superfamily)%2C IPR005225 (Small GTP-binding protein domain)%2C IPR027417 (P-loop containing nucleoside triphosphate hydrolase)%3B GO:0005525 (GTP binding)%2C GO:0005622 (intracellular)%2C GO:0006184 (GTP catabolic process)%2C GO:0007165 (signal transduction)%2C GO:0007264 (small GTPase mediated signal transduction)%2C G…
Up	Aradu.KQC8C_UP	Rad23 UV excision repair protein family%3B IPR004806 (UV excision repair protein Rad23)%2C IPR009060 (UBA-like)%3B GO:0003684 (damaged DNA binding)%2C GO:0005515 (protein binding)%2C GO:0005634 (nucleus)%2C GO:0006289 (nucleotide-excision repair)%2C GO:0043161 (proteasome-mediated ubiquitin-dependent protein catabolic process)
Down	Aradu.27YDR_DOWN	Ras-related small GTP-binding family protein%3B IPR005225 (Small GTP-binding protein domain)%2C IPR006689 (Small GTPase superfamily%2C ARF/SAR type)%2C IPR027417 (P-loop containing nucleoside triphosphate hydrolase)%3B GO:0005525 (GTP binding)%2C GO:0005622 (intracellular)%2C GO:0006886 (intracellular protein transport)%2C GO:0007264 (small GTPase mediated signal transduction)
Up	Aradu.ZYE2B_UP	receptor kinase 2%3B IPR001611 (Leucine-rich repeat)%2C IPR011009 (Protein kinase-like domain)%2C IPR013210 (Leucine-rich repeat-containing N-terminal%2C type 2)%3B GO:0004672 (protein kinase activity)%2C GO:0005515 (protein binding)%2C GO:0005524 (ATP binding)%2C GO:0006468 (protein phosphorylation)
Up	Aradu.PXA74_UP	receptor kinase 2%3B IPR002902 (Gnk2-homologous domain)%2C IPR011009 (Protein kinase-like domain)%2C IPR013320 (Concanavalin A-like lectin/glucanase%2C subgroup)%3B GO:0004672 (protein kinase activity)%2C GO:0005524 (ATP binding)%2C GO:0006468 (protein phosphorylation)
Up	Aradu.B4US9_UP	receptor kinase 2%3B IPR008985 (Concanavalin A-like lectin/glucanases superfamily)%2C IPR011009 (Protein kinase-like domain)%2C IPR013320 (Concanavalin A-like lectin/glucanase%2C subgroup)%3B GO:0004672 (protein kinase activity)%2C GO:0005524 (ATP binding)%2C GO:0006468 (protein phosphorylation)%2C GO:0030246 (carbohydrate binding)
Up	Aradu.LP72B_UP	receptor kinase 3%3B IPR011009 (Protein kinase-like domain)
Up	Aradu.MQ4WG	receptor-like kinase 1%3B IPR001611 (Leucine-rich repeat)%2C IPR011009 (Protein kinase-like domain)%2C IPR013210 (Leucine-rich repeat-containing N-terminal%2C type 2)%2C IPR013320 (Concanavalin A-like lectin/glucanase%2C subgroup)%2C IPR025875 (Leucine rich repeat 4)%3B GO:0004672 (protein kinase activity)%2C GO:0005515 (protein binding)%2C GO:0005524 (ATP binding)%2C GO:0006468 (protein phosphor…
Up	Aradu.YL3ZN_UP	receptor-like kinase 1%3B IPR003591 (Leucine-rich repeat%2C typical subtype)%2C IPR011009 (Protein kinase-like domain)%3B GO:0004672 (protein kinase activity)%2C GO:0006468 (protein phosphorylation)
Down	Aradu.HA4YC_DOWN	receptor-like kinase 1%3B IPR011009 (Protein kinase-like domain)%2C IPR013210 (Leucine-rich repeat-containing N-terminal%2C type 2)%3B GO:0004672 (protein kinase activity)%2C GO:0005524 (ATP binding)%2C GO:0006468 (protein phosphorylation)
Down	Aradu.F64FD_UP	receptor-like kinase 902%3B IPR001611 (Leucine-rich repeat)%3B GO:0005515 (protein binding)
Up	Araip.K2WS0_DOWN	receptor-like kinase%3B IPR001611 (Leucine-rich repeat)%2C IPR003591 (Leucine-rich repeat%2C typical subtype)%2C IPR011009 (Protein kinase-like domain)%2C IPR025875 (Leucine rich repeat 4)%3B GO:0005515 (protein binding)
Up	Aradu.2K5UT_UP	receptor-like protein kinase 2%3B IPR001611 (Leucine-rich repeat)%2C IPR003591 (Leucine-rich repeat%2C typical subtype)%2C IPR011009 (Protein kinase-like domain)%2C IPR013210 (Leucine-rich repeat-containing N-terminal%2C type 2)%2C IPR013320 (Concanavalin A-like lectin/glucanase%2C subgroup)%2C IPR025875 (Leucine rich repeat 4)%3B GO:0004672 (protein kinase activity)%2C GO:0005515 (protein bindin…
Up	Aradu.5H0AD_DOWN	receptor-like protein kinase 2%3B IPR001611 (Leucine-rich repeat)%2C IPR003591 (Leucine-rich repeat%2C typical subtype)%2C IPR013210 (Leucine-rich repeat-containing N-terminal%2C type 2)%3B GO:0005515 (protein binding)
Up	Aradu.CBT6M_DOWN	receptor-like protein kinase 2%3B IPR001611 (Leucine-rich repeat)%2C IPR003591 (Leucine-rich repeat%2C typical subtype)%2C IPR025875 (Leucine rich repeat 4)%3B GO:0005515 (protein binding)
Down	Araip.LK7AJ_DOWN	receptor-like protein kinase 2%3B IPR001611 (Leucine-rich repeat)%3B GO:0005515 (protein binding)
Down	Aradu.RW6A6_DOWN	receptor-like protein kinase 2-like [Glycine max]%3B IPR001611 (Leucine-rich repeat)%2C IPR003591 (Leucine-rich repeat%2C typical subtype)%2C IPR025875 (Leucine rich repeat 4)%3B GO:0005515 (protein binding)
Down	Aradu.ZZ9EE_DOWN	receptor-like protein kinase 4%3B IPR011009 (Protein kinase-like domain)%2C IPR013320 (Concanavalin A-like lectin/glucanase%2C subgroup)%2C IPR025287 (Wall-associated receptor kinase galacturonan-binding domain)%3B GO:0004672 (protein kinase activity)%2C GO:0005524 (ATP binding)%2C GO:0006468 (protein phosphorylation)%2C GO:0030247 (polysaccharide binding)
Up	Aradu.54VLY_DOWN	receptor-like protein kinase 5-like [Glycine max]%3B IPR011009 (Protein kinase-like domain)%2C IPR025875 (Leucine rich repeat 4)%3B GO:0004672 (protein kinase activity)%2C GO:0005524 (ATP binding)%2C GO:0006468 (protein phosphorylation)
Down	Aradu.B9QD5_DOWN	receptor-like serine/threonine kinase 2%3B IPR000742 (Epidermal growth factor-like domain)%2C IPR000858 (S-locus glycoprotein)%2C IPR001480 (Bulb-type lectin domain)%2C IPR003609 (Apple-like)%2C IPR011009 (Protein kinase-like domain)%2C IPR013320 (Concanavalin A-like lectin/glucanase%2C subgroup)%3B GO:0004672 (protein kinase activity)%2C GO:0005515 (protein binding)%2C GO:0005524 (ATP binding)%2…
Up	Aradu.V6VEV_UP	receptor-like serine/threonine kinase 2%3B IPR000858 (S-locus glycoprotein)%2C IPR001480 (Bulb-type lectin domain)%2C IPR003609 (Apple-like)%2C IPR011009 (Protein kinase-like domain)%2C IPR013320 (Concanavalin A-like lectin/glucanase%2C subgroup)%2C IPR021820 (S-locus receptor kinase%2C C-terminal)%2C IPR022126 (S-locus%2C receptor kinase)%3B GO:0004672 (protein kinase activity)%2C GO:0004674 (pr…
Up	Aradu.039A1_DOWN	receptor-like serine/threonine kinase 2%3B IPR000858 (S-locus glycoprotein)%2C IPR001480 (Bulb-type lectin domain)%2C IPR003609 (Apple-like)%2C IPR011009 (Protein kinase-like domain)%2C IPR013320 (Concanavalin A-like lectin/glucanase%2C subgroup)%3B GO:0004672 (protein kinase activity)%2C GO:0005524 (ATP binding)%2C GO:0006468 (protein phosphorylation)%2C GO:0048544 (recognition of pollen)
Down	Aradu.144RM_DOWN	receptor-like serine/threonine kinase 2%3B IPR011009 (Protein kinase-like domain)%2C IPR022126 (S-locus%2C receptor kinase)%3B GO:0004672 (protein kinase activity)%2C GO:0004674 (protein serine/threonine kinase activity)%2C GO:0006468 (protein phosphorylation)
Down	Aradu.6P19N	recQ-mediated genome instability protein 1-like [Glycine max]%3B IPR013894 (Domain of unknown function DUF1767)
Down	Aradu.TRD0U_UP	Regulator of chromosome condensation (RCC1) family protein%3B IPR009091 (Regulator of chromosome condensation 1/beta-lactamase-inhibitor protein II)
Down	Aradu.35P83_DOWN	regulator of nonsense transcripts UPF3-like isoform X3 [Glycine max]%3B IPR005120 (Regulator of nonsense-mediated decay%2C UPF3)%3B GO:0000166 (nucleotide binding)
Down	Aradu.0RG1D_UP	Regulator of Vps4 activity in the MVB pathway protein%3B IPR005061 (Domain of unknown function DUF292%2C eukaryotic)
Down	Aradu.8ZD5D	replication factor-A carboxy-terminal domain protein%3B IPR012340 (Nucleic acid-binding%2C OB-fold)
Up	Aradu.T9UN0_DOWN	replication protein A 70 kDa DNA-binding subunit C-like [Glycine max]%3B IPR001878 (Zinc finger%2C CCHC-type)%2C IPR004591 (Replication factor-a protein 1 Rpa1)%3B GO:0003676 (nucleic acid binding)%2C GO:0003677 (DNA binding)%2C GO:0005634 (nucleus)%2C GO:0006260 (DNA replication)%2C GO:0008270 (zinc ion binding)
Up	Aradu.FB2F2_DOWN	respiratory burst oxidase homolog B%3B IPR000778 (Cytochrome b245%2C heavy chain)%2C IPR011992 (EF-hand domain pair)%2C IPR013130 (Ferric reductase transmembrane component-like domain)%2C IPR017938 (Riboflavin synthase-like beta-barrel)%3B GO:0004601 (peroxidase activity)%2C GO:0005509 (calcium ion binding)%2C GO:0016020 (membrane)%2C GO:0016491 (oxidoreductase activity)%2C GO:0055114 (oxidation-…
Down	Aradu.764WC_DOWN	response regulator 5%3B IPR011006 (CheY-like superfamily)%3B GO:0000156 (phosphorelay response regulator activity)%2C GO:0000160 (phosphorelay signal transduction system)
Up	Aradu.N7C0U_DOWN	Reticulon family protein%3B IPR003388 (Reticulon)
Up	Aradu.CI747	riboflavin biosynthesis protein%2C putative%3B IPR000422 (3%2C4-dihydroxy-2-butanone 4-phosphate synthase%2C RibB)%2C IPR000926 (GTP cyclohydrolase II%2C RibA)%2C IPR017945 (DHBP synthase RibB-like alpha/beta domain)%3B GO:0003935 (GTP cyclohydrolase II activity)%2C GO:0009231 (riboflavin biosynthetic process)
Up	Aradu.642DN_DOWN	Ribosomal protein L12 family protein%3B IPR000206 (Ribosomal protein L7/L12)%3B GO:0003735 (structural constituent of ribosome)%2C GO:0005622 (intracellular)%2C GO:0005840 (ribosome)%2C GO:0006412 (translation)
Down	Aradu.2HR11_UP	ribosomal protein L18%3B IPR000039 (Ribosomal protein L18e)%3B GO:0003735 (structural constituent of ribosome)%2C GO:0005622 (intracellular)%2C GO:0005840 (ribosome)%2C GO:0006412 (translation)
Down	Aradu.IXP2U_UP	Ribosomal protein L19 family protein%3B IPR001857 (Ribosomal protein L19)%2C IPR008991 (Translation protein SH3-like domain)%3B GO:0003735 (structural constituent of ribosome)%2C GO:0005622 (intracellular)%2C GO:0005840 (ribosome)%2C GO:0006412 (translation)
Up	Aradu.HI0R0_DOWN	Ribosomal protein L2 family%3B IPR002171 (Ribosomal protein L2)%2C IPR002222 (Ribosomal protein S19/S15)%2C IPR023575 (Ribosomal protein S19%2C superfamily)%3B GO:0003723 (RNA binding)%2C GO:0003735 (structural constituent of ribosome)%2C GO:0005622 (intracellular)%2C GO:0005840 (ribosome)%2C GO:0006412 (translation)%2C GO:0015934 (large ribosomal subunit)%2C GO:0015935 (small ribosomal subunit)%…
Up	Aradu.TW0A0_DOWN	Ribosomal protein L35
Down	Aradu.SB62Q_UP	Ribosomal protein L36%3B IPR000473 (Ribosomal protein L36)%3B GO:0003735 (structural constituent of ribosome)%2C GO:0005622 (intracellular)%2C GO:0005840 (ribosome)%2C GO:0006412 (translation)
Down	Aradu.16QCN_UP	Ribosomal protein L7Ae/L30e/S12e/Gadd45 family protein%3B IPR004038 (Ribosomal protein L7Ae/L30e/S12e/Gadd45)
Down	Aradu.P7SHR	Ribosomal protein PSRP-3/Ycf65%3B IPR006924 (Ribosomal protein PSRP-3/Ycf65)%3B GO:0003735 (structural constituent of ribosome)%2C GO:0005840 (ribosome)%2C GO:0006412 (translation)
Down	Aradu.920XA_UP	ribosomal protein S1%3B IPR000110 (Ribosomal protein S1)%3B GO:0003723 (RNA binding)%2C GO:0003735 (structural constituent of ribosome)%2C GO:0005840 (ribosome)%2C GO:0006412 (translation)
Down	Aradu.BGR5Z_UP	ribosomal protein S19%3B IPR002222 (Ribosomal protein S19/S15)%2C IPR023575 (Ribosomal protein S19%2C superfamily)%3B GO:0003735 (structural constituent of ribosome)%2C GO:0005840 (ribosome)%2C GO:0006412 (translation)
Up	Aradu.ZH9NQ_DOWN	Ribosomal protein S4%3B IPR001260 (Coproporphyrinogen III oxidase%2C aerobic)%2C IPR022801 (Ribosomal protein S4/S9)%3B GO:0004109 (coproporphyrinogen oxidase activity)%2C GO:0006779 (porphyrin-containing compound biosynthetic process)%2C GO:0055114 (oxidation-reduction process)
Down	Araip.K4U19	Ribosomal protein S4%3B IPR001260 (Coproporphyrinogen III oxidase%2C aerobic)%2C IPR022801 (Ribosomal protein S4/S9)%3B GO:0004109 (coproporphyrinogen oxidase activity)%2C GO:0006779 (porphyrin-containing compound biosynthetic process)%2C GO:0055114 (oxidation-reduction process)
Down	Aradu.FK0J4_DOWN	ribosomal RNA processing protein 36 homolog isoform X1 [Glycine max]%3B IPR009292 (Protein of unknown function DUF947)
Down	Araip.8R5FS_UP	ribosomal RNA small subunit methyltransferase G%3B IPR003682 (rRNA small subunit methyltransferase G)%3B GO:0005737 (cytoplasm)%2C GO:0006364 (rRNA processing)%2C GO:0008649 (rRNA methyltransferase activity)
Down	Aradu.28JA4_UP	Ribosome recycling factor%3B IPR002661 (Ribosome recycling factor)%2C IPR023584 (Ribosome recycling factor domain)%3B GO:0006412 (translation)
Up	Aradu.MY095	RING finger and CHY zinc finger protein%3B IPR018943 (Oligosaccaryltransferase)
Down	Aradu.D9N8W_DOWN	RING zinc finger protein%2C putative%3B IPR002867 (Zinc finger%2C C6HC-type)%2C IPR013083 (Zinc finger%2C RING/FYVE/PHD-type)%3B GO:0008270 (zinc ion binding)%2C GO:0046872 (metal ion binding)
Down	Aradu.LNE7D_DOWN	RING/FYVE/PHD zinc finger superfamily protein%3B IPR011016 (Zinc finger%2C RING-CH-type)%2C IPR013083 (Zinc finger%2C RING/FYVE/PHD-type)%3B GO:0008270 (zinc ion binding)
Up	Aradu.8FB72	RING/FYVE/PHD zinc finger superfamily protein%3B IPR013083 (Zinc finger%2C RING/FYVE/PHD-type)%2C IPR016181 (Acyl-CoA N-acyltransferase)%3B GO:0005515 (protein binding)%2C GO:0008270 (zinc ion binding)
Up	Aradu.W7KRJ_UP	RING/U-box superfamily protein%3B IPR011016 (Zinc finger%2C RING-CH-type)%2C IPR013083 (Zinc finger%2C RING/FYVE/PHD-type)%3B GO:0005515 (protein binding)%2C GO:0008270 (zinc ion binding)
Down	Aradu.D9GPH	RING-box 1%3B IPR013083 (Zinc finger%2C RING/FYVE/PHD-type)%3B GO:0008270 (zinc ion binding)
Down	Aradu.A7RL9	RING-H2 finger protein 2B%3B IPR013083 (Zinc finger%2C RING/FYVE/PHD-type)%3B GO:0005515 (protein binding)%2C GO:0008270 (zinc ion binding)
Down	Aradu.QB3XY_UP	RING-H2 finger protein ATL46-like [Glycine max]%3B IPR013083 (Zinc finger%2C RING/FYVE/PHD-type)%3B GO:0005515 (protein binding)%2C GO:0008270 (zinc ion binding)
Up	Aradu.YTC49	RINT1-like protein-like [Glycine max]%3B IPR007528 (RINT-1/TIP-1)
Down	Aradu.3IY7B_UP	RNA polymerase II C-terminal domain phosphatase-like 1-like isoform X1 [Glycine max]%3B IPR004274 (NLI interacting factor)%2C IPR014720 (Double-stranded RNA-binding domain)%2C IPR023214 (HAD-like domain)%3B GO:0005515 (protein binding)
Up	Aradu.D1LF1	RNA recognition motif%2C a.k.a. RRM%2C RBD protein%3B IPR012677 (Nucleotide-binding%2C alpha-beta plait)%3B GO:0000166 (nucleotide binding)
Down	Aradu.GW03I_UP	RNA-binding domain CCCH-type zinc finger protein%3B IPR000571 (Zinc finger%2C CCCH-type)%2C IPR012677 (Nucleotide-binding%2C alpha-beta plait)%2C IPR025605 (OST-HTH/LOTUS domain)%3B GO:0000166 (nucleotide binding)%2C GO:0003676 (nucleic acid binding)%2C GO:0046872 (metal ion binding)
Up	Aradu.AI891_DOWN	RNA-binding protein-related%3B IPR001876 (Zinc finger%2C RanBP2-type)%3B GO:0008270 (zinc ion binding)
Down	Aradu.MTE62_DOWN	Saccharopine dehydrogenase%3B IPR005097 (Saccharopine dehydrogenase / Homospermidine synthase)%3B GO:0016491 (oxidoreductase activity)%2C GO:0055114 (oxidation-reduction process)
Down	Aradu.XZG8N_DOWN	seed linoleate 9S-lipoxygenase%3B IPR000907 (Lipoxygenase)%2C IPR008976 (Lipase/lipooxygenase%2C PLAT/LH2)%2C IPR027433 (Lipoxygenase%2C domain 3)%3B GO:0005506 (iron ion binding)%2C GO:0005515 (protein binding)%2C GO:0016165 (linoleate 13S-lipoxygenase activity)%2C GO:0046872 (metal ion binding)%2C GO:0055114 (oxidation-reduction process)
Up	Aradu.RPS70	senescence-associated protein
Up	Aradu.FJ2EW_DOWN	senescence-associated protein%2C putative
Up	Aradu.8P0M6	sequence-specific DNA binding transcription factors%3B zinc ion binding%3B sequence-specific DNA binding transcription factors%3B IPR000967 (Zinc finger%2C NF-X1-type)%3B GO:0003700 (sequence-specific DNA binding transcription factor activity)%2C GO:0005634 (nucleus)%2C GO:0008270 (zinc ion binding)
Down	Araip.55FT4	serine carboxypeptidase-like 9%3B IPR001563 (Peptidase S10%2C serine carboxypeptidase)%3B GO:0004185 (serine-type carboxypeptidase activity)%2C GO:0006508 (proteolysis)
Down	Aradu.7S0UL_UP	serine/threonine protein phosphatase 2A%3B IPR004843 (Calcineurin-like phosphoesterase domain%2C apaH type)%3B GO:0016787 (hydrolase activity)
Up	Aradu.TKB8E_UP	serine/threonine protein phosphatase 2A%3B IPR004843 (Calcineurin-like phosphoesterase domain%2C apaH type)%3B GO:0016787 (hydrolase activity)
Down	Aradu.RAZ0G_UP	Serine/threonine-protein phosphatase 2A 55 kDa regulatory subunit B n%3D39 Tax%3Drosids RepID%3DI1M5D7_SOYBN%3B IPR000009 (Protein phosphatase 2A%2C regulatory subunit PR55)%2C IPR015943 (WD40/YVTN repeat-like-containing domain)%3B GO:0000159 (protein phosphatase type 2A complex)%2C GO:0005515 (protein binding)%2C GO:0007165 (signal transduction)%2C GO:0008601 (protein phosphatase type 2A regulat…
Down	Aradu.A16BS_UP	serine/threonine-protein phosphatase 7 long form homolog [Glycine max]%3B IPR019557 (Aminotransferase-like%2C plant mobile domain)
Up	Aradu.B8YX8	serine/threonine-protein phosphatase 7 long form homolog [Glycine max]%3B IPR019557 (Aminotransferase-like%2C plant mobile domain)
Up	Aradu.66ZMT_DOWN	serine/threonine-protein phosphatase 7 long form homolog [Glycine max]%3B IPR019557 (Aminotransferase-like%2C plant mobile domain)
Down	Araip.JDY2N_UP	serine/threonine-protein phosphatase 7 long form homolog [Glycine max]%3B IPR019557 (Aminotransferase-like%2C plant mobile domain)
Down	Aradu.XVQ3D_DOWN	serine/threonine-protein phosphatase 7 long form homolog [Glycine max]%3B IPR019557 (Aminotransferase-like%2C plant mobile domain)
Up	Aradu.2NW4N_UP	serine/threonine-protein phosphatase 7 long form homolog [Glycine max]%3B IPR019557 (Aminotransferase-like%2C plant mobile domain)
Up	Aradu.S10MZ	serine/threonine-protein phosphatase 7 long form homolog [Glycine max]%3B IPR019557 (Aminotransferase-like%2C plant mobile domain)
Up	Aradu.QIJ36	serine/threonine-protein phosphatase 7 long form homolog [Glycine max]%3B IPR019557 (Aminotransferase-like%2C plant mobile domain)
Up	Aradu.M530F	set1/Ash2 histone methyltransferase complex subunit ASH2-like [Glycine max]%3B IPR003877 (SPla/RYanodine receptor SPRY)%2C IPR008985 (Concanavalin A-like lectin/glucanases superfamily)%3B GO:0005515 (protein binding)
Up	Aradu.V5NSB	short-chain dehydrogenase reductase 2a-like [Glycine max]%3B IPR002347 (Glucose/ribitol dehydrogenase)%3B GO:0008152 (metabolic process)%2C GO:0016491 (oxidoreductase activity)
Down	Aradu.ED2GL_UP	short-chain dehydrogenase-reductase B%3B IPR002347 (Glucose/ribitol dehydrogenase)%3B GO:0008152 (metabolic process)%2C GO:0016491 (oxidoreductase activity)
Up	Aradu.G2902_DOWN	short-chain dehydrogenase-reductase B%3B IPR002347 (Glucose/ribitol dehydrogenase)%3B GO:0008152 (metabolic process)%2C GO:0016491 (oxidoreductase activity)
Down	Aradu.L6CXU_UP	short-chain dehydrogenase-reductase B%3B IPR002347 (Glucose/ribitol dehydrogenase)%3B GO:0008152 (metabolic process)%2C GO:0016491 (oxidoreductase activity)
Down	Aradu.49VWN	Signal peptidase subunit%3B IPR007653 (Signal peptidase 22kDa subunit)%3B GO:0005787 (signal peptidase complex)%2C GO:0006465 (signal peptide processing)%2C GO:0008233 (peptidase activity)%2C GO:0016021 (integral component of membrane)
Up	Aradu.FTQ92	signal peptide peptidase
Up	Aradu.6ES1Q_DOWN	signal peptide peptidase%3B IPR007369 (Peptidase A22B%2C signal peptide peptidase)%3B GO:0004190 (aspartic-type endopeptidase activity)%2C GO:0016021 (integral component of membrane)
Up	Aradu.3S2U0_DOWN	signal peptide peptidase%3B IPR007369 (Peptidase A22B%2C signal peptide peptidase)%3B GO:0004190 (aspartic-type endopeptidase activity)%2C GO:0016021 (integral component of membrane)
Up	Aradu.K2B5B	SIGNAL PEPTIDE PEPTIDASE-LIKE 2%3B IPR003137 (Protease-associated domain%2C PA)%2C IPR006639 (Presenilin/signal peptide peptidase)%3B GO:0004190 (aspartic-type endopeptidase activity)%2C GO:0016021 (integral component of membrane)
Down	Aradu.TTI87_DOWN	Signal transduction histidine kinase%2C hybrid-type%2C ethylene sensor%3B IPR009082 (Signal transduction histidine kinase%2C homodimeric domain)%2C IPR011006 (CheY-like superfamily)%2C IPR014525 (Signal transduction histidine kinase%2C hybrid-type%2C ethylene sensor)%3B GO:0000155 (phosphorelay sensor kinase activity)%2C GO:0000156 (phosphorelay response regulator activity)%2C GO:0000160 (phospho…
Down	Aradu.20QKH_DOWN	sister chromatid cohesion 1 protein 4%3B IPR006910 (Rad21/Rec8-like protein%2C N-terminal)%2C IPR023093 (Rad21/Rec8-like protein%2C C-terminal)%3B GO:0000228 (nuclear chromosome)%2C GO:0005515 (protein binding)
Down	Aradu.N8N4N_DOWN	SNF1-related kinase regulatory subunit beta-2%3B IPR014756 (Immunoglobulin E-set)
Down	Aradu.IS9F4_DOWN	Sodium Bile acid symporter family%3B IPR002657 (Bile acid:sodium symporter)%3B GO:0006814 (sodium ion transport)%2C GO:0008508 (bile acid:sodium symporter activity)%2C GO:0016020 (membrane)
Down	Aradu.X3A7J	spermidine hydroxycinnamoyl transferase-like [Glycine max]%3B IPR003480 (Transferase)%2C IPR023213 (Chloramphenicol acetyltransferase-like domain)
Down	Aradu.D36RX_DOWN	sphingosine-1-phosphate lyase%3B IPR002129 (Pyridoxal phosphate-dependent decarboxylase)%2C IPR015424 (Pyridoxal phosphate-dependent transferase)%3B GO:0003824 (catalytic activity)%2C GO:0016831 (carboxy-lyase activity)%2C GO:0019752 (carboxylic acid metabolic process)%2C GO:0030170 (pyridoxal phosphate binding)
Up	Aradu.DK5WH_DOWN	splicing factor U2af small subunit A-like protein%3B IPR009145 (U2 auxiliary factor small subunit)%2C IPR012677 (Nucleotide-binding%2C alpha-beta plait)%3B GO:0000166 (nucleotide binding)%2C GO:0003676 (nucleic acid binding)%2C GO:0003723 (RNA binding)%2C GO:0005634 (nucleus)%2C GO:0046872 (metal ion binding)
Down	Aradu.N0LVM_DOWN	SPX and EXS domain-containing protein 1-like isoform X2 [Glycine max]%3B IPR000277 (Cys/Met metabolism%2C pyridoxal phosphate-dependent enzyme)%3B GO:0003824 (catalytic activity)%2C GO:0004121 (cystathionine beta-lyase activity)%2C GO:0030170 (pyridoxal phosphate binding)%2C GO:0071266 ('de novo' L-methionine biosynthetic process)
Down	Araip.728KK	SSXT protein (amine-terminal region) protein%3B IPR007726 (SS18 family)
Down	Aradu.Z2UHU	Sterile alpha motif (SAM) domain-containing protein%3B IPR013761 (Sterile alpha motif/pointed domain)%3B GO:0005515 (protein binding)
Down	Araip.2F9RG_UP	Stigma-specific Stig1 family protein%3B IPR006969 (Stigma-specific protein Stig1)
Down	Aradu.KD8G9	structural maintenance of chromosomes 6A%3B IPR003395 (RecF/RecN/SMC%2C N-terminal)%2C IPR027132 (Structural maintenance of chromosomes protein 6)%2C IPR027417 (P-loop containing nucleoside triphosphate hydrolase)%3B GO:0000724 (double-strand break repair via homologous recombination)%2C GO:0006281 (DNA repair)%2C GO:0030915 (Smc5-Smc6 complex)
Down	Aradu.EI4DF	subtilisin-like serine protease 2%3B IPR015500 (Peptidase S8%2C subtilisin-related)%2C IPR023828 (Peptidase S8%2C subtilisin%2C Ser-active site)%3B GO:0004252 (serine-type endopeptidase activity)%2C GO:0006508 (proteolysis)%2C GO:0042802 (identical protein binding)%2C GO:0043086 (negative regulation of catalytic activity)
Down	Aradu.Z07BH_UP	sucrose-proton symporter 1
Down	Aradu.08Y2X_DOWN	sugar porter (SP) family MFS transporter%3B IPR005828 (General substrate transporter)%2C IPR016196 (Major facilitator superfamily domain%2C general substrate transporter)%3B GO:0005215 (transporter activity)%2C GO:0006810 (transport)%2C GO:0016020 (membrane)%2C GO:0016021 (integral component of membrane)%2C GO:0022857 (transmembrane transporter activity)%2C GO:0022891 (substrate-specific transmem…
Up	Aradu.L61KF	sugar transport protein 5-like [Glycine max]%3B IPR005828 (General substrate transporter)%2C IPR016196 (Major facilitator superfamily domain%2C general substrate transporter)%3B GO:0005215 (transporter activity)%2C GO:0006810 (transport)%2C GO:0016020 (membrane)%2C GO:0016021 (integral component of membrane)%2C GO:0022857 (transmembrane transporter activity)%2C GO:0022891 (substrate-specific tran…
Down	Araip.8Y88R	Sugar transporter SWEET n%3D3 Tax%3DSolanum RepID%3DK4BJH3_SOLLC %3B GO:0016021 (integral component of membrane)
Down	Araip.DF2V2_UP	SWIM zinc finger family protein%3B IPR007527 (Zinc finger%2C SWIM-type)%3B GO:0008270 (zinc ion binding)
Up	Aradu.N8P27_DOWN	syntaxin-32-like [Glycine max]%3B IPR010989 (t-SNARE)%3B GO:0005515 (protein binding)%2C GO:0016020 (membrane)%2C GO:0016192 (vesicle-mediated transport)
Up	Aradu.PH4X0_UP	target of Myb protein 1-like isoform X6 [Glycine max]%3B IPR008942 (ENTH/VHS)%2C IPR014645 (Target of Myb protein 1)%3B GO:0005622 (intracellular)%2C GO:0006886 (intracellular protein transport)
Up	Aradu.59B6B_UP	TATA-binding protein-associated factor BTAF1-like isoform X3 [Glycine max]%3B IPR000330 (SNF2-related)%2C IPR001650 (Helicase%2C C-terminal)%2C IPR016024 (Armadillo-type fold)%2C IPR027417 (P-loop containing nucleoside triphosphate hydrolase)%3B GO:0003676 (nucleic acid binding)%2C GO:0003677 (DNA binding)%2C GO:0004386 (helicase activity)%2C GO:0005488 (binding)%2C GO:0005515 (protein binding)%2…
Up	Aradu.LJ2UC	terpene synthase 21%3B IPR008949 (Terpenoid synthase)%3B GO:0000287 (magnesium ion binding)%2C GO:0010333 (terpene synthase activity)%2C GO:0016829 (lyase activity)
Down	Aradu.L75IP_DOWN	Tesmin/TSO1-like CXC domain-containing protein%3B IPR005172 (CRC domain)
Up	Aradu.013ZR	tetraspanin-8-like [Glycine max]%3B IPR018499 (Tetraspanin/Peripherin)%3B GO:0016021 (integral component of membrane)
Up	Aradu.XJ1LM	Tetratricopeptide repeat (TPR)-like superfamily protein%3B IPR011990 (Tetratricopeptide-like helical)%3B GO:0005515 (protein binding)
Down	Aradu.0BJ8E_DOWN	Tetratricopeptide repeat (TPR)-like superfamily protein%3B IPR011990 (Tetratricopeptide-like helical)%3B GO:0005515 (protein binding)
Down	Aradu.67WZP_DOWN	Tetratricopeptide repeat (TPR)-like superfamily protein%3B IPR011990 (Tetratricopeptide-like helical)%3B GO:0005515 (protein binding)
Up	Aradu.4XZ0U_UP	thiol-disulfide oxidoreductase DCC%3B IPR007263 (Putative thiol-disulphide oxidoreductase DCC)
Down	Araip.4ZW3T_UP	thioredoxin F2%3B IPR005746 (Thioredoxin)%2C IPR012336 (Thioredoxin-like fold)%3B GO:0006662 (glycerol ether metabolic process)%2C GO:0015035 (protein disulfide oxidoreductase activity)%2C GO:0045454 (cell redox homeostasis)
Up	Aradu.C718S	timeless family protein%3B IPR006906 (Timeless protein)%2C IPR007725 (Timeless C-terminal)
Down	Aradu.EG568	TPR repeat protein%3B IPR021883 (Protein of unknown function DUF3493)
Up	Aradu.9C8PR_UP	transcription factor bHLH112-like isoform X1 [Glycine max]%3B IPR011598 (Myc-type%2C basic helix-loop-helix (bHLH) domain)%3B GO:0046983 (protein dimerization activity)
Up	Aradu.6MF1G_DOWN	transcription factor CYCLOIDEA-like isoform X3 [Glycine max]%3B IPR005333 (Transcription factor%2C TCP)
Up	Aradu.YKL3P_DOWN	transcription factor ICE1-like [Glycine max]%3B IPR011598 (Myc-type%2C basic helix-loop-helix (bHLH) domain)%3B GO:0046983 (protein dimerization activity)
Up	Aradu.LVM3Z	transcription factor TGA1-like isoform X7 [Glycine max]
Up	Aradu.W639R	transcription initiation factor TFIID subunit-like protein%3B IPR006751 (TAFII55 protein%2C conserved region)%3B GO:0005669 (transcription factor TFIID complex)%2C GO:0006367 (transcription initiation from RNA polymerase II promoter)
Up	Aradu.XWA25_UP	Transducin/WD40 repeat-like superfamily protein%3B IPR015943 (WD40/YVTN repeat-like-containing domain)%3B GO:0005515 (protein binding)
Up	Aradu.14MFH	Transducin/WD40 repeat-like superfamily protein%3B IPR015943 (WD40/YVTN repeat-like-containing domain)%3B GO:0005515 (protein binding)
Down	Araip.558YF	translation elongation factor EF protein%3B IPR000640 (Translation elongation factor EFG%2C V domain)%2C IPR020568 (Ribosomal protein S5 domain 2-type fold)%3B GO:0005525 (GTP binding)
Down	Aradu.Q097W	Translation elongation factor EF1B%2C gamma chain%3B IPR001662 (Translation elongation factor EF1B%2C gamma chain%2C conserved)%2C IPR010987 (Glutathione S-transferase%2C C-terminal-like)%2C IPR012336 (Thioredoxin-like fold)%3B GO:0003746 (translation elongation factor activity)%2C GO:0005515 (protein binding)%2C GO:0005853 (eukaryotic translation elongation factor 1 complex)%2C GO:0006414 (trans…
Down	Aradu.JJ0LZ_UP	translation initiation factor eIF-2B subunit alpha-like [Glycine max]%3B IPR000649 (Initiation factor 2B-related)%3B GO:0044237 (cellular metabolic process)
Down	Aradu.BEM5C_UP	translocase of chloroplast 90%2C chloroplastic-like isoform X3 [Glycine max]%3B IPR006703 (AIG1)%2C IPR024283 (Domain of unknown function DUF3406%2C chloroplast translocase)%2C IPR027417 (P-loop containing nucleoside triphosphate hydrolase)%3B GO:0005525 (GTP binding)
Down	Araip.Q90M2	transmembrane 9 superfamily member 3-like [Glycine max]%3B IPR004240 (Nonaspanin (TM9SF))%3B GO:0016021 (integral component of membrane)
Down	Araip.Q90M2_DOWN	transmembrane 9 superfamily member 3-like [Glycine max]%3B IPR004240 (Nonaspanin (TM9SF))%3B GO:0016021 (integral component of membrane)
Down	Aradu.Q0U65	transmembrane 9 superfamily member 4-like [Glycine max]%3B IPR004240 (Nonaspanin (TM9SF))%3B GO:0016021 (integral component of membrane)
Down	Aradu.2W9TG_DOWN	Transmembrane amino acid transporter family protein%3B IPR013057 (Amino acid transporter%2C transmembrane)
Up	Aradu.AK4C6_DOWN	Transmembrane amino acid transporter family protein%3B IPR013057 (Amino acid transporter%2C transmembrane)
Down	Aradu.WC4B0_UP	Transmembrane amino acid transporter family protein%3B IPR013057 (Amino acid transporter%2C transmembrane)
Down	Aradu.G1DD8_UP	Transmembrane amino acid transporter family protein%3B IPR013057 (Amino acid transporter%2C transmembrane)
Up	Aradu.6JU5H	transmembrane protein 184A-like [Glycine max]%3B IPR005178 (Organic solute transporter subunit alpha/Transmembrane protein 184)
Up	Aradu.16E7C_UP	transmembrane protein adipocyte-associated 1 homolog [Glycine max]%3B IPR018781 (Transmembrane protein adipocyte-associated 1)
Up	Aradu.E34IK_UP	transmembrane protein%2C putative
Down	Aradu.6PG2V_DOWN	transmembrane protein%2C putative
Down	Aradu.0B5SJ_DOWN	transmembrane protein%2C putative
Down	Aradu.KIZ8T_DOWN	transportin-3-like isoform X1 [Glycine max]%3B IPR013598 (Exportin-1/Importin-beta-like)%2C IPR016024 (Armadillo-type fold)%3B GO:0005488 (binding)
Down	Araip.8GN9Q	Transposon protein n%3D1 Tax%3DArachis hypogaea RepID%3DG0Y6V7_ARAHY
Up	Aradu.9H0MY_UP	trihelix transcription factor GT-2 [Glycine max]%3B IPR009057 (Homeodomain-like)%3B GO:0003677 (DNA binding)%2C GO:0003682 (chromatin binding)
Up	Aradu.YY49G	Tryptophan RNA-binding attenuator protein-like%3B IPR002838 (Mitochondrial biogenesis protein AIM24)%2C IPR016031 (Tryptophan RNA-binding attenuator protein-like domain)
Down	Aradu.D2RLU_DOWN	TTF-type zinc finger protein with HAT dimerisation domain
Down	Aradu.EE08K_UP	tubby like protein 7%3B IPR025659 (Tubby C-terminal-like domain)
Up	Aradu.F39ZV	tubulin alpha-2 chain-like [Glycine max]
Up	Aradu.C0A2F_UP	tubulin alpha-4 chain%3B IPR000217 (Tubulin)%2C IPR023123 (Tubulin%2C C-terminal)%3B GO:0003924 (GTPase activity)%2C GO:0005200 (structural constituent of cytoskeleton)%2C GO:0005525 (GTP binding)%2C GO:0005874 (microtubule)%2C GO:0006184 (GTP catabolic process)%2C GO:0007017 (microtubule-based process)%2C GO:0043234 (protein complex)%2C GO:0051258 (protein polymerization)
Down	Aradu.JQ7ZL	tubulin alpha-4 chain%3B IPR000217 (Tubulin)%3B GO:0005874 (microtubule)%2C GO:0007017 (microtubule-based process)
Up	Aradu.IJU49_UP	tubulin beta chain 2%3B IPR000217 (Tubulin)%2C IPR023123 (Tubulin%2C C-terminal)%3B GO:0003924 (GTPase activity)%2C GO:0005200 (structural constituent of cytoskeleton)%2C GO:0005525 (GTP binding)%2C GO:0005874 (microtubule)%2C GO:0006184 (GTP catabolic process)%2C GO:0007017 (microtubule-based process)%2C GO:0043234 (protein complex)%2C GO:0051258 (protein polymerization)
Up	Aradu.9DS5H_DOWN	two-component response regulator ARR2-like [Glycine max]%3B IPR009057 (Homeodomain-like)%2C IPR011006 (CheY-like superfamily)%2C IPR017053 (Response regulator%2C plant B-type)%3B GO:0000156 (phosphorelay response regulator activity)%2C GO:0000160 (phosphorelay signal transduction system)%2C GO:0003677 (DNA binding)%2C GO:0003682 (chromatin binding)
Down	Aradu.76EJ2_UP	two-component response regulator ARR2-like isoform X2 [Glycine max]%3B IPR009057 (Homeodomain-like)%3B GO:0003677 (DNA binding)%2C GO:0003682 (chromatin binding)
Down	Aradu.VY9WF_UP	type I inositol-1%2C4%2C5-trisphosphate 5-phosphatase%3B IPR005135 (Endonuclease/exonuclease/phosphatase)%2C IPR008962 (PapD-like)%2C IPR015943 (WD40/YVTN repeat-like-containing domain)%3B GO:0005515 (protein binding)%2C GO:0046856 (phosphatidylinositol dephosphorylation)
Down	Aradu.08LLU	U4/U6 small nuclear ribonucleoprotein PRP4-like protein-like [Glycine max]%3B IPR014906 (Pre-mRNA processing factor 4 (PRP4)-like)%2C IPR015943 (WD40/YVTN repeat-like-containing domain)%2C IPR020472 (G-protein beta WD-40 repeat)%2C IPR027106 (U4/U6 small nuclear ribonucleoprotein Prp4)%3B GO:0005515 (protein binding)%2C GO:0008380 (RNA splicing)
Down	Araip.32PHS_UP	ubiquinone biosynthesis protein COQ9%3B IPR012762 (Ubiquinone biosynthesis protein COQ9)%3B GO:0006744 (ubiquinone biosynthetic process)
Up	Aradu.ZVP8C	ubiquitin fusion degradation 1%3B IPR004854 (Ubiquitin fusion degradation protein UFD1)%3B GO:0006511 (ubiquitin-dependent protein catabolic process)
Down	Aradu.PIA7H	Ubiquitin-like superfamily protein%3B IPR022617 (Rad60/SUMO-like domain)
Down	Aradu.070N1	UDP-Glycosyltransferase superfamily protein%3B IPR002213 (UDP-glucuronosyl/UDP-glucosyltransferase)%3B GO:0008152 (metabolic process)
Down	Aradu.FU9VU	UDP-Glycosyltransferase superfamily protein%3B IPR002213 (UDP-glucuronosyl/UDP-glucosyltransferase)%3B GO:0008152 (metabolic process)
Up	Aradu.JX29L	UDP-Glycosyltransferase superfamily protein%3B IPR002213 (UDP-glucuronosyl/UDP-glucosyltransferase)%3B GO:0008152 (metabolic process)
Up	Aradu.70Y4Q_UP	UDP-Glycosyltransferase superfamily protein%3B IPR002213 (UDP-glucuronosyl/UDP-glucosyltransferase)%3B GO:0008152 (metabolic process)
Up	Aradu.AM65N	UDP-Glycosyltransferase superfamily protein%3B IPR002213 (UDP-glucuronosyl/UDP-glucosyltransferase)%3B GO:0008152 (metabolic process)
Up	Aradu.1Q3JN	UDP-Glycosyltransferase superfamily protein%3B IPR002213 (UDP-glucuronosyl/UDP-glucosyltransferase)%3B GO:0008152 (metabolic process)
Down	Aradu.NX0TK	Ulp1 protease family%2C carboxy-terminal domain protein%3B IPR003653 (Peptidase C48%2C SUMO/Sentrin/Ubl1)%3B GO:0006508 (proteolysis)%2C GO:0008234 (cysteine-type peptidase activity)
Down	Araip.9FJ5B_UP	Ulp1 protease family%2C carboxy-terminal domain protein%3B IPR003653 (Peptidase C48%2C SUMO/Sentrin/Ubl1)%3B GO:0006508 (proteolysis)%2C GO:0008234 (cysteine-type peptidase activity)
Down	Aradu.78VGB_UP	UNC93-like protein 1-like [Glycine max]%3B IPR010291 (Ion channel regulatory protein%2C UNC-93)%2C IPR016196 (Major facilitator superfamily domain%2C general substrate transporter)
Down	Aradu.BK9FC	Uncharacterised protein family (UPF0497)%3B IPR006702 (Uncharacterised protein family UPF0497%2C trans-membrane plant)
Up	Aradu.HPM23	uncharacterized aarF domain-containing protein kinase 1 [Glycine max]%3B IPR011009 (Protein kinase-like domain)
Down	Araip.514QP_UP	uncharacterized exonuclease domain-containing protein At3g15140-like isoform X1 [Glycine max]
Down	Araip.6701I_DOWN	uncharacterized mitochondrial protein AtMg00810-like [Glycine max]
Up	Aradu.B0Y2J	uncharacterized protein At1g76070-like [Glycine max]
Down	Aradu.U84HU_DOWN	uncharacterized protein At5g41620-like [Glycine max]
Up	Aradu.2LG7E_DOWN	uncharacterized protein DDB_G0271670-like [Glycine max]
Down	Aradu.RLV26_UP	uncharacterized protein DDB_G0286299-like [Glycine max]
Down	Aradu.6FB42_DOWN	uncharacterized protein LOC100305573 isoform X2 [Glycine max]
Up	Aradu.E2WKW_UP	uncharacterized protein LOC100527109 [Glycine max]
Down	Aradu.D1W40	uncharacterized protein LOC100527159 isoform X1 [Glycine max]%3B IPR019351 (Protein of unknown function DUF2039)
Down	Aradu.45FLW	uncharacterized protein LOC100775323 [Glycine max]
Down	Araip.0QF5D_UP	uncharacterized protein LOC100776940 isoform X2 [Glycine max]
Down	Aradu.YA8SJ_DOWN	uncharacterized protein LOC100777314 isoform X4 [Glycine max]%3B IPR008479 (Protein of unknown function DUF760)
Up	Aradu.X7PAC_DOWN	uncharacterized protein LOC100778592 isoform X3 [Glycine max]
Up	Aradu.17FQN_UP	uncharacterized protein LOC100778708 isoform X3 [Glycine max]
Up	Aradu.HBW24_DOWN	uncharacterized protein LOC100782361 isoform X5 [Glycine max]%3B IPR009836 (Protein of unknown function DUF1399)
Up	Aradu.B8L2Y_UP	uncharacterized protein LOC100784672 [Glycine max]
Up	Aradu.HBT5C	uncharacterized protein LOC100786020 isoform X1 [Glycine max]
Down	Aradu.W9T72_UP	uncharacterized protein LOC100786184 [Glycine max]
Down	Aradu.LA151_DOWN	uncharacterized protein LOC100786645 [Glycine max]
Up	Aradu.Y61IV	uncharacterized protein LOC100789572 isoform X1 [Glycine max]
Up	Aradu.4VI0G_UP	uncharacterized protein LOC100793067 isoform X4 [Glycine max]
Up	Aradu.LE1R7_DOWN	uncharacterized protein LOC100793409 isoform X2 [Glycine max]%3B IPR001374 (Single-stranded nucleic acid binding R3H)%2C IPR024771 (SUZ domain)%3B GO:0003676 (nucleic acid binding)
Up	Aradu.0U9QL_DOWN	uncharacterized protein LOC100793641 isoform X4 [Glycine max]%3B IPR019349 (Ribosomal protein S24/S35%2C mitochondrial%2C conserved domain)
Up	Aradu.W9THW_UP	uncharacterized protein LOC100793717 isoform X3 [Glycine max]%3B IPR015216 (SANT associated)
Up	Aradu.E7YKF	uncharacterized protein LOC100793929 isoform X3 [Glycine max]
Up	Aradu.R743X_UP	uncharacterized protein LOC100793947 [Glycine max]%3B IPR010708 (5'(3')-deoxyribonucleotidase)%2C IPR023214 (HAD-like domain)%3B GO:0016791 (phosphatase activity)
Up	Aradu.21GHZ	uncharacterized protein LOC100794859 [Glycine max]%3B IPR021319 (Protein of unknown function DUF2921)
Down	Aradu.QS326_DOWN	uncharacterized protein LOC100795977 isoform X2 [Glycine max]
Up	Aradu.766P6	uncharacterized protein LOC100796503 isoform X5 [Glycine max]%3B IPR022212 (Protein of unknown function DUF3741)%2C IPR025486 (Domain of unknown function DUF4378)
Down	Aradu.73TIL	uncharacterized protein LOC100796879 [Glycine max]
Up	Aradu.IYI0S_DOWN	uncharacterized protein LOC100797471 isoform X3 [Glycine max]%3B IPR014855 (Plant transcription factor NOZZLE)
Down	Aradu.XD00E	uncharacterized protein LOC100798302 isoform X3 [Glycine max]%3B IPR024752 (Myb/SANT-like domain)
Up	Aradu.VA6J0_DOWN	uncharacterized protein LOC100798703 isoform X2 [Glycine max]
Down	Aradu.SM4R2_UP	uncharacterized protein LOC100799293 [Glycine max]
Up	Aradu.SM4R2	uncharacterized protein LOC100799293 [Glycine max]
Up	Aradu.MML9J_UP	uncharacterized protein LOC100800361 isoform X2 [Glycine max]%3B IPR028103 (Spatacsin)%2C IPR028107 (Spatacsin%2C C-terminal domain)
Up	Aradu.JQL2M_DOWN	uncharacterized protein LOC100800778 [Glycine max]%3B IPR006873 (Protein of unknown function DUF620)
Up	Aradu.VYS5C_UP	uncharacterized protein LOC100800997 isoform X1 [Glycine max]
Up	Aradu.AB8JZ	uncharacterized protein LOC100801248 isoform X2 [Glycine max]%3B IPR025640 (Domain of unknown function DUF4339)
Up	Aradu.80XAB_UP	uncharacterized protein LOC100802231 isoform X3 [Glycine max]
Down	Aradu.N9N6T_UP	uncharacterized protein LOC100807316 isoform X8 [Glycine max]%3B IPR012866 (Protein of unknown function DUF1644)%2C IPR013083 (Zinc finger%2C RING/FYVE/PHD-type)
Down	Aradu.H1YKK_UP	uncharacterized protein LOC100807379 isoform X3 [Glycine max]
Up	Aradu.I9F9G_UP	uncharacterized protein LOC100807624 isoform X2 [Glycine max]%3B IPR006852 (Protein of unknown function DUF616)
Up	Aradu.E79J1_DOWN	uncharacterized protein LOC100808048 isoform X2 [Glycine max]%3B IPR028346 (HAUS augmin-like complex subunit 2)%3B GO:0031023 (microtubule organizing center organization)%2C GO:0051225 (spindle assembly)
Down	Aradu.M76BG_DOWN	uncharacterized protein LOC100808301 isoform X2 [Glycine max]
Down	Aradu.MJM0B_DOWN	uncharacterized protein LOC100809074 isoform X4 [Glycine max]
Down	Aradu.AKZ9C_UP	uncharacterized protein LOC100812171 isoform X9 [Glycine max]%3B IPR008395 (Agenet-like domain)%2C IPR014002 (Tudor-like%2C plant)
Down	Aradu.DM327	uncharacterized protein LOC100813252 isoform X1 [Glycine max]
Up	Aradu.420FT	uncharacterized protein LOC100814311 [Glycine max]
Down	Aradu.Z3F8V_UP	uncharacterized protein LOC100815819 isoform X1 [Glycine max]
Up	Aradu.K7HSH_UP	uncharacterized protein LOC100816026 isoform X1 [Glycine max]
Up	Aradu.S7QCH_UP	uncharacterized protein LOC100817763 isoform X1 [Glycine max]%3B IPR001357 (BRCT domain)
Down	Aradu.2Z9QY	uncharacterized protein LOC100820019 isoform X4 [Glycine max]
Down	Aradu.RU7K0_DOWN	uncharacterized protein LOC102659825 isoform X4 [Glycine max]
Down	Aradu.EHE4X	uncharacterized protein LOC102662533 isoform X2 [Glycine max]
Down	Aradu.XRZ72	uncharacterized protein LOC102662688 [Glycine max]
Up	Aradu.30WHV_DOWN	uncharacterized protein LOC102662841 [Glycine max]%3B IPR021775 (Protein of unknown function DUF3339)
Down	Aradu.XI2CE_UP	uncharacterized protein LOC102664163 isoform X7 [Glycine max]%3B IPR004252 (Probable transposase%2C Ptta/En/Spm%2C plant)
Down	Araip.AD6ID_DOWN	uncharacterized protein LOC102664679 isoform X1 [Glycine max]
Down	Aradu.EI3IZ_DOWN	uncharacterized protein LOC102665201 isoform X3 [Glycine max]%3B IPR007656 (Zein-binding domain)
Down	Aradu.BH39W	uncharacterized protein LOC102666946 isoform X4 [Glycine max]%3B IPR021480 (Protein of unknown function DUF3133)
Up	Aradu.N5PU8_UP	uncharacterized protein LOC102668833 isoform X1 [Glycine max]
Up	Aradu.9YL8X	uncharacterized protein LOC102669256 [Glycine max]
Up	Aradu.662UI	uncharacterized protein LOC547651 isoform X1 [Glycine max]%3B IPR025124 (Domain of unknown function DUF4050)
Down	Aradu.NX7JH_UP	Unknown protein
Down	Aradu.51RKG_DOWN	Unknown protein
Up	Aradu.A5L5R	Unknown protein
Up	Aradu.A5L5R_DOWN	Unknown protein
Down	Aradu.R3NNR_DOWN	Unknown protein
Up	Aradu.L4PGU_DOWN	Unknown protein
Up	Aradu.RD48R_DOWN	Unknown protein
Down	Aradu.K5LGA_UP	Unknown protein
Up	Aradu.V2AFD	Unknown protein
Down	Aradu.B30ZD_DOWN	Unknown protein
Down	Aradu.2W7VB_UP	Unknown protein
Down	Aradu.DB6FV_DOWN	Unknown protein
Down	Aradu.RG7FA_UP	Unknown protein
Up	Aradu.XDR4X	Unknown protein
Down	Aradu.G3EVT_DOWN	Unknown protein
Down	Aradu.W2C2I_UP	Unknown protein
Down	Aradu.U262J	Unknown protein
Down	Aradu.GTK6I	Unknown protein
Up	Aradu.BSK5U	Unknown protein
Down	Aradu.MXA9A_UP	unknown protein
Down	Aradu.7895E_DOWN	Unknown protein
Up	Aradu.WJY38_DOWN	Unknown protein
Up	Aradu.6WV5W_DOWN	Unknown protein
Up	Aradu.U6YJU_UP	Unknown protein
Down	Aradu.6FC6A	Unknown protein
Up	Aradu.6HS1W	Unknown protein
Up	Aradu.LC1RT_UP	Unknown protein
Up	Aradu.V0XM2	Unknown protein
Down	Aradu.PE481	Unknown protein
Up	Aradu.Q29MI_DOWN	Unknown protein
Up	Aradu.5LD1V	Unknown protein
Down	Araip.C3S8B	Unknown protein
Down	Araip.XT8ZN_DOWN	Unknown protein
Down	Araip.2U63X_UP	Unknown protein
Down	Araip.V8NNN_UP	Unknown protein
Down	Araip.9RA5W_UP	Unknown protein
Up	Araip.Q6AIB	Unknown protein
Down	Araip.1RD38_DOWN	Unknown protein
Down	Araip.KGD89	Unknown protein
Down	Araip.K3826_UP	Unknown protein
Up	Araip.61DA2	Unknown protein
Down	Araip.MX3LF_DOWN	Unknown protein
Down	Araip.Z5KWK_DOWN	Unknown protein
Down	Araip.ZPH90_DOWN	Unknown protein
Down	Araip.LEP4V	Unknown protein
Down	Araip.9E7SZ	Unknown protein
Down	Araip.P22I5_UP	Unknown protein
Down	Araip.H3JD3	Unknown protein
Down	Araip.1D8JY_DOWN	Unknown protein
Down	Araip.2XQ9A	Unknown protein
Down	Araip.8P4ZD	Unknown protein
Down	Araip.HW3MP	Unknown protein
Up	Araip.91QWE	Unknown protein
Down	Araip.NF31G_DOWN	Unknown protein
Down	Araip.24WDY_UP	Unknown protein
Down	Araip.RVM49	Unknown protein
Down	Araip.V8XXW	Unknown protein
Down	Aradu.05LIY_UP	Unknown protein
Up	Aradu.RV0E2_DOWN	Unknown protein
Down	Aradu.8P2PE_UP	Unknown protein
Down	Aradu.I4H31_DOWN	Unknown protein
Up	Aradu.21JML_UP	Unknown protein
Down	Aradu.T7NAP_UP	Unknown protein
Down	Aradu.FWK6L_DOWN	Unknown protein
Up	Aradu.38NUE	Unknown protein
Up	Aradu.SY4GM	Unknown protein
Down	Aradu.CH0DK_DOWN	unknown protein
Down	Aradu.ENK1P_DOWN	Unknown protein
Down	Aradu.F498Z_UP	Unknown protein
Up	Aradu.F498Z	Unknown protein
Down	Aradu.P2U93_DOWN	Unknown protein
Up	Aradu.TQ29S	Unknown protein
Down	Aradu.6888Y_DOWN	Unknown protein
Down	Aradu.6L63R	Unknown protein
Up	Aradu.77TME	Unknown protein
Up	Aradu.3S1CN_DOWN	Unknown protein
Up	Aradu.41S2L_UP	unknown protein
Down	Aradu.P0XHI	Unknown protein
Up	Aradu.816EN	Unknown protein
Down	Aradu.WX5KN_DOWN	Unknown protein
Down	Aradu.JK7GC_DOWN	Unknown protein
Down	Aradu.B0GHX	Unknown protein
Down	Aradu.N75LE	Unknown protein
Down	Aradu.KSD9Y_DOWN	Unknown protein
Up	Aradu.DK68U_UP	unknown protein%3B FUNCTIONS IN: molecular_function unknown%3B INVOLVED IN: biological_process unknown%3B LOCATED IN: cellular_component unknown%3B EXPRESSED IN: 24 plant structures%3B EXPRESSED DURING: 15 growth stages%3B Has 941 Blast hits to 229 proteins in 79 species: Archae - 0%3B Bacteria - 8%3B Metazoa - 89%3B Fungi - 54%3B Plants - 41%3B Viruses - 0%3B Other Eukaryotes - 749 (source: NCBI…
Down	Aradu.U5HLL_DOWN	unknown protein%3B FUNCTIONS IN: molecular_function unknown%3B INVOLVED IN: biological_process unknown%3B LOCATED IN: chloroplast%3B EXPRESSED IN: 22 plant structures%3B EXPRESSED DURING: 13 growth stages%3B Has 1807 Blast hits to 1807 proteins in 277 species: Archae - 0%3B Bacteria - 0%3B Metazoa - 736%3B Fungi - 347%3B Plants - 385%3B Viruses - 0%3B Other Eukaryotes - 339 (source: NCBI BLink).
Up	Aradu.C7Q05_DOWN	unknown protein%3B FUNCTIONS IN: molecular_function unknown%3B INVOLVED IN: biological_process unknown%3B LOCATED IN: chloroplast%3B EXPRESSED IN: 22 plant structures%3B EXPRESSED DURING: 13 growth stages%3B Has 49 Blast hits to 49 proteins in 20 species: Archae - 0%3B Bacteria - 0%3B Metazoa - 0%3B Fungi - 0%3B Plants - 44%3B Viruses - 0%3B Other Eukaryotes - 5 (source: NCBI BLink).
Down	Aradu.C7Q05	unknown protein%3B FUNCTIONS IN: molecular_function unknown%3B INVOLVED IN: biological_process unknown%3B LOCATED IN: chloroplast%3B EXPRESSED IN: 22 plant structures%3B EXPRESSED DURING: 13 growth stages%3B Has 49 Blast hits to 49 proteins in 20 species: Archae - 0%3B Bacteria - 0%3B Metazoa - 0%3B Fungi - 0%3B Plants - 44%3B Viruses - 0%3B Other Eukaryotes - 5 (source: NCBI BLink).
Up	Aradu.R5BK2	unknown protein%3B FUNCTIONS IN: molecular_function unknown%3B INVOLVED IN: biological_process unknown%3B LOCATED IN: chloroplast%3B EXPRESSED IN: 23 plant structures%3B EXPRESSED DURING: 13 growth stages%3B Has 24 Blast hits to 24 proteins in 8 species: Archae - 0%3B Bacteria - 0%3B Metazoa - 0%3B Fungi - 0%3B Plants - 24%3B Viruses - 0%3B Other Eukaryotes - 0 (source: NCBI BLink).
Down	Aradu.X2HP4_DOWN	unknown protein%3B FUNCTIONS IN: molecular_function unknown%3B INVOLVED IN: biological_process unknown%3B LOCATED IN: chloroplast%3B EXPRESSED IN: 24 plant structures%3B EXPRESSED DURING: 13 growth stages %3B IPR007454 (Uncharacterised protein family UPF0250)%2C IPR027471 (YbeD-like domain)
Up	Aradu.ZV86W	unknown protein%3B Has 30201 Blast hits to 17322 proteins in 780 species: Archae - 12%3B Bacteria - 1396%3B Metazoa - 17338%3B Fungi - 3422%3B Plants - 5037%3B Viruses - 0%3B Other Eukaryotes - 2996 (source: NCBI BLink).
Down	Aradu.7RP37_DOWN	unknown protein%3B Has 30201 Blast hits to 17322 proteins in 780 species: Archae - 12%3B Bacteria - 1396%3B Metazoa - 17338%3B Fungi - 3422%3B Plants - 5037%3B Viruses - 0%3B Other Eukaryotes - 2996 (source: NCBI BLink).
Up	Aradu.L7N16	unknown protein%3B Has 3099 Blast hits to 2528 proteins in 332 species: Archae - 2%3B Bacteria - 245%3B Metazoa - 1059%3B Fungi - 555%3B Plants - 177%3B Viruses - 49%3B Other Eukaryotes - 1012 (source: NCBI BLink).
Down	Aradu.3Y5T4_UP	unknown protein%3B Has 47 Blast hits to 47 proteins in 22 species: Archae - 0%3B Bacteria - 0%3B Metazoa - 3%3B Fungi - 7%3B Plants - 33%3B Viruses - 0%3B Other Eukaryotes - 4 (source: NCBI BLink).
Down	Aradu.S2QV2_UP	unknown protein%3B Has 98 Blast hits to 98 proteins in 45 species: Archae - 0%3B Bacteria - 51%3B Metazoa - 0%3B Fungi - 0%3B Plants - 43%3B Viruses - 0%3B Other Eukaryotes - 4 (source: NCBI BLink).
Down	Aradu.GJI8M	Unknown protein%3B IPR003653 (Peptidase C48%2C SUMO/Sentrin/Ubl1)%3B GO:0006508 (proteolysis)%2C GO:0008234 (cysteine-type peptidase activity)
Down	Aradu.MXJ1E	Unknown protein%3B IPR004826 (Basic leucine zipper domain%2C Maf-type)%2C IPR004827 (Basic-leucine zipper domain)%3B GO:0003677 (DNA binding)%2C GO:0003700 (sequence-specific DNA binding transcription factor activity)%2C GO:0005634 (nucleus)%2C GO:0043565 (sequence-specific DNA binding)
Down	Araip.HW6D6	Unknown protein%3B IPR010666 (Zinc finger%2C GRF-type)%3B GO:0008270 (zinc ion binding)
Down	Aradu.I9GQL_DOWN	Unknown protein%3B IPR014044 (CAP domain)
Down	Araip.15MYV_UP	Unknown protein%3B IPR019557 (Aminotransferase-like%2C plant mobile domain)
Down	Aradu.B29XS_UP	unknown protein%3B LOCATED IN: cellular_component unknown%3B EXPRESSED IN: 25 plant structures%3B EXPRESSED DURING: 15 growth stages
Down	Aradu.NF6WC	urease accessory protein D%3B IPR002669 (Urease accessory protein UreD)%3B GO:0006807 (nitrogen compound metabolic process)%2C GO:0016151 (nickel cation binding)
Down	Aradu.J4JB7	uridine kinase-like 2%3B IPR000764 (Uridine kinase like)%2C IPR026008 (Uridine kinase)%2C IPR027417 (P-loop containing nucleoside triphosphate hydrolase)%3B GO:0004849 (uridine kinase activity)%2C GO:0005524 (ATP binding)%2C GO:0008152 (metabolic process)%2C GO:0016301 (kinase activity)
Up	Aradu.84KC0	uridylate kinase%3B IPR001048 (Aspartate/glutamate/uridylate kinase)
Up	Aradu.RSE3X_UP	Uveal autoantigen with coiled-coil domains and ankyrin repeats isoform 2 n%3D3 Tax%3DTheobroma cacao RepID%3DUPI00042B7DE7
Up	Aradu.HAL7W	Vacuolar protein sorting 55 (VPS55) family protein%3B IPR007262 (Vacuolar protein sorting 55)
Down	Aradu.I5672	vacuolar protein sorting-associated protein 27-like isoform X1 [Glycine max]%3B IPR010820 (Protein of unknown function DUF1421)
Down	Aradu.T61DD	vacuolar protein sorting-associated protein%3B IPR000979 (Phosphodiesterase MJ0936/Vps29)%2C IPR024654 (Calcineurin-like phosphoesterase domain%2C lpxH type)%3B GO:0030904 (retromer complex)
Down	Aradu.T61DD_UP	vacuolar protein sorting-associated protein%3B IPR000979 (Phosphodiesterase MJ0936/Vps29)%2C IPR024654 (Calcineurin-like phosphoesterase domain%2C lpxH type)%3B GO:0030904 (retromer complex)
Down	Araip.AC3ZQ_UP	Vacuolar protein-sorting protein bro1 n%3D4 Tax%3DAspergillaceae RepID%3DBRO1_ASPFU%3B IPR004328 (BRO1 domain)
Down	Aradu.T0ZKV_DOWN	vegetative cell wall protein gp1-like [Glycine max]
Down	Araip.D6RS0_DOWN	viral movement protein
Up	Aradu.9T7BM_DOWN	V-type proton ATPase subunit B 1-like isoform X2 [Glycine max]%3B IPR000793 (ATPase%2C F1/V1/A1 complex%2C alpha/beta subunit%2C C-terminal)%2C IPR005723 (ATPase%2C V1 complex%2C subunit B)%2C IPR027417 (P-loop containing nucleoside triphosphate hydrolase)%3B GO:0005524 (ATP binding)%2C GO:0015991 (ATP hydrolysis coupled proton transport)%2C GO:0015992 (proton transport)%2C GO:0046034 (ATP metabo…
Down	Aradu.G957G_DOWN	wall-associated receptor kinase 3-like [Glycine max]%3B IPR025287 (Wall-associated receptor kinase galacturonan-binding domain)%3B GO:0030247 (polysaccharide binding)
Down	Aradu.F09JC	wall-associated receptor kinase-like protein%3B IPR025287 (Wall-associated receptor kinase galacturonan-binding domain)%3B GO:0030247 (polysaccharide binding)
Down	Aradu.PZC4K_UP	WAPL (Wings apart-like protein regulation of heterochromatin) protein%3B IPR016024 (Armadillo-type fold)%2C IPR022771 (Wings apart-like protein)%3B GO:0005488 (binding)
Up	Aradu.YM3GU_UP	WD repeat-containing protein 3-like isoform X1 [Glycine max]%3B IPR001194 (DENN domain)%2C IPR005112 (dDENN domain)%2C IPR005113 (uDENN domain)%2C IPR015943 (WD40/YVTN repeat-like-containing domain)%2C IPR020472 (G-protein beta WD-40 repeat)%3B GO:0005515 (protein binding)
Down	Aradu.X2T4X_DOWN	WD repeat-containing protein 3-like isoform X1 [Glycine max]%3B IPR015943 (WD40/YVTN repeat-like-containing domain)%2C IPR020472 (G-protein beta WD-40 repeat)%3B GO:0005515 (protein binding)
Up	Aradu.X2T4X	WD repeat-containing protein 3-like isoform X1 [Glycine max]%3B IPR015943 (WD40/YVTN repeat-like-containing domain)%2C IPR020472 (G-protein beta WD-40 repeat)%3B GO:0005515 (protein binding)
Down	Aradu.7C629_UP	WD repeat-containing protein 48-like isoform X4 [Glycine max]%3B IPR021772 (Protein of unknown function DUF3337)
Up	Aradu.NS77X_UP	WD repeat-containing protein 5-like [Glycine max]%3B IPR015943 (WD40/YVTN repeat-like-containing domain)%2C IPR020472 (G-protein beta WD-40 repeat)%2C IPR022052 (Histone-binding protein RBBP4%2C N-terminal)%3B GO:0005515 (protein binding)
Down	Aradu.H9ZSN_UP	WD repeat-containing protein 5-like [Glycine max]%3B IPR015943 (WD40/YVTN repeat-like-containing domain)%2C IPR020472 (G-protein beta WD-40 repeat)%3B GO:0005515 (protein binding)
Up	Aradu.7W3FC	WD repeat-containing protein 5-like [Glycine max]%3B IPR015943 (WD40/YVTN repeat-like-containing domain)%2C IPR020472 (G-protein beta WD-40 repeat)%3B GO:0005515 (protein binding)
Up	Aradu.5BX1F_UP	WD repeat-containing protein 5-like [Glycine max]%3B IPR015943 (WD40/YVTN repeat-like-containing domain)%2C IPR022100 (Protein of unknown function DUF3639)%3B GO:0005515 (protein binding)
Up	Aradu.NY1A5_UP	WD repeat-containing protein 61-like [Glycine max]%3B IPR015943 (WD40/YVTN repeat-like-containing domain)%2C IPR020472 (G-protein beta WD-40 repeat)%3B GO:0005515 (protein binding)
Up	Aradu.T3LBA_UP	WD repeat-containing protein 74-like isoform X1 [Glycine max]%3B IPR011047 (Quinonprotein alcohol dehydrogenase-like superfamily)%2C IPR015943 (WD40/YVTN repeat-like-containing domain)%3B GO:0005515 (protein binding)
Up	Aradu.889PJ_UP	Werner syndrome-like exonuclease%3B IPR012337 (Ribonuclease H-like domain)%3B GO:0003676 (nucleic acid binding)%2C GO:0006139 (nucleobase-containing compound metabolic process)%2C GO:0008408 (3'-5' exonuclease activity)
Up	Aradu.R5E03_UP	wound-responsive family protein%3B IPR022251 (Protein of unknown function wound-induced)
Down	Aradu.RZ9Z0_DOWN	WRKY family transcription factor%3B IPR003657 (DNA-binding WRKY)%3B GO:0003700 (sequence-specific DNA binding transcription factor activity)%2C GO:0043565 (sequence-specific DNA binding)
Up	Aradu.U1JXN	WRKY family transcription factor%3B IPR003657 (DNA-binding WRKY)%3B GO:0003700 (sequence-specific DNA binding transcription factor activity)%2C GO:0043565 (sequence-specific DNA binding)
Down	Aradu.KD2FK_UP	WRKY family transcription factor%3B IPR003657 (DNA-binding WRKY)%3B GO:0003700 (sequence-specific DNA binding transcription factor activity)%2C GO:0043565 (sequence-specific DNA binding)
Down	Aradu.B4PGB_DOWN	WRKY family transcription factor%3B IPR003657 (DNA-binding WRKY)%3B GO:0003700 (sequence-specific DNA binding transcription factor activity)%2C GO:0043565 (sequence-specific DNA binding)
Down	Aradu.VL3IZ_DOWN	WRKY family transcription factor%3B IPR003657 (DNA-binding WRKY)%3B GO:0003700 (sequence-specific DNA binding transcription factor activity)%2C GO:0043565 (sequence-specific DNA binding)
Down	Aradu.RCG55_UP	Xaa-pro aminopeptidase%3B IPR000994 (Peptidase M24%2C structural domain)%2C IPR007865 (Aminopeptidase P%2C N-terminal)%3B GO:0004177 (aminopeptidase activity)%2C GO:0030145 (manganese ion binding)
Up	Aradu.PG7C4	XAP5 family protein%3B IPR007005 (XAP5 protein)%3B GO:0005634 (nucleus)
Up	Aradu.TDV32_DOWN	Ycf2 [Glycine max]
Up	Aradu.RJE3P_UP	Ycf2 [Glycine max]%3B IPR008543 (Uncharacterised protein family Ycf2)%3B GO:0005524 (ATP binding)%2C GO:0009507 (chloroplast)
Up	Aradu.TJ219_UP	Zinc finger (C3HC4-type RING finger) family protein%3B IPR002035 (von Willebrand factor%2C type A)%2C IPR013083 (Zinc finger%2C RING/FYVE/PHD-type)%3B GO:0005515 (protein binding)%2C GO:0008270 (zinc ion binding)
Up	Aradu.HNK8S	zinc finger MYM-type protein 1-like [Glycine max]
Down	Araip.HWD4L	zinc finger MYM-type protein 1-like [Glycine max]
Up	Aradu.AL625_DOWN	zinc finger MYM-type protein 1-like [Glycine max]%3B IPR008906 (HAT dimerisation domain%2C C-terminal)%2C IPR012337 (Ribonuclease H-like domain)%3B GO:0003676 (nucleic acid binding)%2C GO:0046983 (protein dimerization activity)
Up	Aradu.92JGH	zinc finger MYM-type protein 1-like [Glycine max]%3B IPR008906 (HAT dimerisation domain%2C C-terminal)%3B GO:0046983 (protein dimerization activity)
Up	Aradu.N3U2V_UP	zinc finger MYM-type protein 1-like [Glycine max]%3B IPR025398 (Domain of unknown function DUF4371)
Down	Aradu.QZ7XW_UP	Zinc finger MYM-type protein n%3D1 Tax%3DMedicago truncatula RepID%3DG7IL73_MEDTR
Up	Aradu.HHM7Q	Zinc finger MYM-type protein n%3D1 Tax%3DMedicago truncatula RepID%3DG7LFJ4_MEDTR%3B IPR025398 (Domain of unknown function DUF4371)
Up	Aradu.F5BID_UP	zinc finger MYND domain protein%3B IPR002893 (Zinc finger%2C MYND-type)
Down	Aradu.X9YQG	zinc finger protein 6-like [Glycine max]%3B IPR013087 (Zinc finger C2H2-type/integrase DNA-binding domain)%3B GO:0003676 (nucleic acid binding)
Up	Aradu.W44WH_DOWN	zinc finger protein CONSTANS-LIKE 1-like [Glycine max]%3B IPR010402 (CCT domain)%3B GO:0005515 (protein binding)
Down	Aradu.5RF5F	zinc finger protein CONSTANS-LIKE 4-like [Glycine max]%3B IPR000315 (Zinc finger%2C B-box)%2C IPR010402 (CCT domain)%3B GO:0005515 (protein binding)%2C GO:0005622 (intracellular)%2C GO:0008270 (zinc ion binding)
Down	Aradu.EI58K_UP	zinc finger protein MAGPIE-like [Glycine max]%3B IPR013087 (Zinc finger C2H2-type/integrase DNA-binding domain)%3B GO:0003676 (nucleic acid binding)%2C GO:0046872 (metal ion binding)
Up	Aradu.T5EWH	zinc knuckle (CCHC-type) family protein%3B IPR019339 (CBF1-interacting co-repressor CIR%2C N-terminal domain)
Down	Araip.UH6PP_UP	Zinc knuckle family protein n%3D1 Tax%3DOryza sativa subsp. japonica RepID%3DH2KW38_ORYSJ%3B IPR001878 (Zinc finger%2C CCHC-type)%3B GO:0003676 (nucleic acid binding)%2C GO:0008270 (zinc ion binding)
Down	Aradu.07IAJ_UP	Zinc knuckle family protein n%3D1 Tax%3DOryza sativa subsp. japonica RepID%3DH2KW38_ORYSJ%3B IPR001878 (Zinc finger%2C CCHC-type)%3B GO:0003676 (nucleic acid binding)%2C GO:0008270 (zinc ion binding)
Down	Aradu.A7NNL_DOWN	Zinc knuckle family protein n%3D1 Tax%3DOryza sativa subsp. japonica RepID%3DH2KWL4_ORYSJ
Down	Aradu.3C7YP_UP	ZIP metal ion transporter family%3B IPR003689 (Zinc/iron permease)%3B GO:0005385 (zinc ion transmembrane transporter activity)%2C GO:0016020 (membrane)%2C GO:0016021 (integral component of membrane)%2C GO:0030001 (metal ion transport)%2C GO:0046873 (metal ion transmembrane transporter activity)%2C GO:0055085 (transmembrane transport)%2C GO:0071577 (zinc ion transmembrane transport)
Up	Aradu.XD88P	ZIP zinc/iron transport family protein%3B IPR003689 (Zinc/iron permease)%3B GO:0005385 (zinc ion transmembrane transporter activity)%2C GO:0016020 (membrane)%2C GO:0016021 (integral component of membrane)%2C GO:0030001 (metal ion transport)%2C GO:0046873 (metal ion transmembrane transporter activity)%2C GO:0055085 (transmembrane transport)%2C GO:0071577 (zinc ion transmembrane transport)

## Sheet: S1-S3
The change of S1 relative to S3	gene region	gene annotation
Up	Aradu.CK9A7	Mitovirus RNA-dependent RNA polymerase%3B IPR008686 (RNA-dependent RNA polymerase%2C mitoviral)
Up	Aradu.9H1K7	Orf214 n%3D2 Tax%3DGlycine max RepID%3DQ01925_SOYBN
Down	Aradu.4RE2S_DOWN	12-oxophytodienoate reductase 2%3B IPR013785 (Aldolase-type TIM barrel)%3B GO:0003824 (catalytic activity)%2C GO:0010181 (FMN binding)%2C GO:0016491 (oxidoreductase activity)%2C GO:0055114 (oxidation-reduction process)
Down	Araip.J4RXP_DOWN	17.6 kDa class II heat shock protein%3B IPR008978 (HSP20-like chaperone)
Down	Araip.KY2NA	17.6 kDa class II heat shock protein%3B IPR008978 (HSP20-like chaperone)
Down	Araip.E87LA_UP	1-aminocyclopropane-1-carboxylate oxidase homolog 1-like [Glycine max]%3B IPR005123 (Oxoglutarate/iron-dependent dioxygenase)%2C IPR026992 (Non-haem dioxygenase N-terminal domain)%2C IPR027443 (Isopenicillin N synthase-like)%3B GO:0016491 (oxidoreductase activity)%2C GO:0055114 (oxidation-reduction process)
Down	Araip.1WF4V	1-deoxy-D-xylulose 5-phosphate synthase 1%3B IPR005476 (Transketolase%2C C-terminal)%2C IPR009014 (Transketolase%2C C-terminal/Pyruvate-ferredoxin oxidoreductase%2C domain II)%3B GO:0003824 (catalytic activity)%2C GO:0008152 (metabolic process)
Up	Aradu.Y1NIG_UP	26S protease regulatory subunit 7-like [Glycine max]%3B IPR005937 (26S proteasome subunit P45)%2C IPR027417 (P-loop containing nucleoside triphosphate hydrolase)%3B GO:0000166 (nucleotide binding)%2C GO:0005524 (ATP binding)%2C GO:0005737 (cytoplasm)%2C GO:0016787 (hydrolase activity)%2C GO:0017111 (nucleoside-triphosphatase activity)%2C GO:0030163 (protein catabolic process)
Up	Aradu.P02U9_DOWN	26S proteasome non-ATPase regulatory subunit 6%3B IPR000717 (Proteasome component (PCI) domain)%2C IPR019585 (26S proteasome%2C regulatory subunit Rpn7)%3B GO:0005515 (protein binding)
Up	Aradu.Y4VNZ	2-aminoethanethiol dioxygenase-like [Glycine max]%3B IPR012864 (Cysteamine dioxygenase)%2C IPR014710 (RmlC-like jelly roll fold)%3B GO:0047800 (cysteamine dioxygenase activity)%2C GO:0055114 (oxidation-reduction process)
Up	Aradu.M5NYE_DOWN	2-hydroxyacyl-CoA lyase-like [Glycine max]
Down	Araip.PA60Z_UP	2-hydroxyacyl-CoA lyase-like [Glycine max]
Down	Araip.X41HQ_UP	2-oxoglutarate (2OG) and Fe(II)-dependent oxygenase superfamily protein%3B IPR002283 (Isopenicillin N synthase)%2C IPR026992 (Non-haem dioxygenase N-terminal domain)%2C IPR027443 (Isopenicillin N synthase-like)%3B GO:0005506 (iron ion binding)%2C GO:0016491 (oxidoreductase activity)%2C GO:0055114 (oxidation-reduction process)
Down	Aradu.Z9DZQ	2-oxoglutarate (2OG) and Fe(II)-dependent oxygenase superfamily protein%3B IPR005123 (Oxoglutarate/iron-dependent dioxygenase)%2C IPR026992 (Non-haem dioxygenase N-terminal domain)%2C IPR027443 (Isopenicillin N synthase-like)%3B GO:0016491 (oxidoreductase activity)%2C GO:0055114 (oxidation-reduction process)
Up	Aradu.82K5X_DOWN	30S ribosomal protein S8%2C chloroplastic [Glycine max]%3B IPR000630 (Ribosomal protein S8)%3B GO:0003735 (structural constituent of ribosome)%2C GO:0005840 (ribosome)%2C GO:0006412 (translation)
Down	Aradu.X65EF_UP	3'-5' exonuclease domain-containing protein / K homology domain-containing protein / KH domain-containing protein%3B IPR004087 (K Homology domain)%2C IPR012337 (Ribonuclease H-like domain)%3B GO:0003676 (nucleic acid binding)%2C GO:0003723 (RNA binding)%2C GO:0006139 (nucleobase-containing compound metabolic process)%2C GO:0008408 (3'-5' exonuclease activity)
Down	Aradu.0RY0N_DOWN	3beta-hydroxysteroid-dehydrogenase/decarboxylase isoform 2%3B IPR003388 (Reticulon)%2C IPR016040 (NAD(P)-binding domain)%3B GO:0003854 (3-beta-hydroxy-delta5-steroid dehydrogenase activity)%2C GO:0006694 (steroid biosynthetic process)%2C GO:0055114 (oxidation-reduction process)
Down	Araip.TG72Q_DOWN	3-ketoacyl-CoA synthase 4%3B IPR016039 (Thiolase-like)%3B GO:0003824 (catalytic activity)%2C GO:0008152 (metabolic process)
Down	Aradu.MRW76	3-oxoacyl-(acyl-carrier) reductase%3B IPR002347 (Glucose/ribitol dehydrogenase)%3B GO:0004316 (3-oxoacyl-[acyl-carrier-protein] reductase (NADPH) activity)%2C GO:0006633 (fatty acid biosynthetic process)%2C GO:0008152 (metabolic process)%2C GO:0016491 (oxidoreductase activity)%2C GO:0051287 (NAD binding)%2C GO:0055114 (oxidation-reduction process)
Down	Aradu.L2QX4_DOWN	40S ribosomal protein S13 [Glycine max]%3B IPR000589 (Ribosomal protein S15)%2C IPR016038 (Thiolase-like%2C subgroup)%3B GO:0003735 (structural constituent of ribosome)%2C GO:0003824 (catalytic activity)%2C GO:0005622 (intracellular)%2C GO:0005840 (ribosome)%2C GO:0006412 (translation)%2C GO:0008152 (metabolic process)
Down	Aradu.LWF57_UP	40S ribosomal protein S15-4%3B IPR002222 (Ribosomal protein S19/S15)%2C IPR023575 (Ribosomal protein S19%2C superfamily)%3B GO:0003735 (structural constituent of ribosome)%2C GO:0005840 (ribosome)%2C GO:0006412 (translation)%2C GO:0015935 (small ribosomal subunit)
Down	Aradu.F3N4L_UP	40S ribosomal protein S6-like [Glycine max]%3B IPR001377 (Ribosomal protein S6e)%3B GO:0003735 (structural constituent of ribosome)%2C GO:0005622 (intracellular)%2C GO:0005840 (ribosome)%2C GO:0006412 (translation)
Down	Araip.F0GMW_UP	40S ribosomal protein S8-like [Glycine max]%3B IPR022309 (Ribosomal protein S8e/ribosomal biogenesis NSA2)%3B GO:0003735 (structural constituent of ribosome)%2C GO:0005622 (intracellular)%2C GO:0005840 (ribosome)%2C GO:0006412 (translation)
Up	Aradu.B09X5_UP	4-coumarate:CoA ligase 2%3B IPR000873 (AMP-dependent synthetase/ligase)%2C IPR025110 (AMP-binding enzyme C-terminal domain)%3B GO:0003824 (catalytic activity)%2C GO:0008152 (metabolic process)
Up	Aradu.4TU5K	50S ribosomal protein L20%3B IPR005813 (Ribosomal protein L20)%3B GO:0003735 (structural constituent of ribosome)%2C GO:0005622 (intracellular)%2C GO:0005840 (ribosome)%2C GO:0006412 (translation)%2C GO:0019843 (rRNA binding)
Up	Aradu.NKE3U_DOWN	5-methyltetrahydropteroyltriglutamate--homocysteine methyltransferase n%3D2 Tax%3DAlcaligenes RepID%3DM5J2G5_9BURK%3B IPR006276 (Cobalamin-independent methionine synthase)%3B GO:0003871 (5-methyltetrahydropteroyltriglutamate-homocysteine S-methyltransferase activity)%2C GO:0008270 (zinc ion binding)%2C GO:0008652 (cellular amino acid biosynthetic process)%2C GO:0009086 (methionine biosynthetic pr…
Up	Aradu.YDH5Z	5-methylthioadenosine/S-adenosylhomocysteine deaminase n%3D1 Tax%3DMethanobacterium sp. (strain AL-21) RepID%3DF0T6N4_METSL%3B IPR006680 (Amidohydrolase 1)%2C IPR011059 (Metal-dependent hydrolase%2C composite domain)%3B GO:0016787 (hydrolase activity)
Up	Aradu.4528M	60S ribosomal protein L15-1-like [Glycine max]%3B IPR000439 (Ribosomal protein L15e)%3B GO:0003735 (structural constituent of ribosome)%2C GO:0005622 (intracellular)%2C GO:0005840 (ribosome)%2C GO:0006412 (translation)
Down	Aradu.IY1NM_UP	60S ribosomal protein L38-like [Glycine max]%3B IPR002675 (Ribosomal protein L38e)%3B GO:0003735 (structural constituent of ribosome)%2C GO:0005622 (intracellular)%2C GO:0005840 (ribosome)%2C GO:0006412 (translation)
Down	Aradu.8A5JB_UP	6-phosphogluconate dehydrogenase family protein%3B IPR008927 (6-phosphogluconate dehydrogenase%2C C-terminal-like)%2C IPR015815 (Hydroxy monocarboxylic acid anion dehydrogenase%2C HIBADH-type)%2C IPR016040 (NAD(P)-binding domain)%3B GO:0004616 (phosphogluconate dehydrogenase (decarboxylating) activity)%2C GO:0006098 (pentose-phosphate shunt)%2C GO:0016491 (oxidoreductase activity)%2C GO:0050662 (…
Down	Aradu.HM6PL	ABCC subfamily ATP-binding cassette protein n%3D4 Tax%3DVitis vinifera RepID%3DR9QT20_VITVI%3B IPR011527 (ABC transporter type 1%2C transmembrane domain)%2C IPR027417 (P-loop containing nucleoside triphosphate hydrolase)%3B GO:0000166 (nucleotide binding)%2C GO:0005524 (ATP binding)%2C GO:0006810 (transport)%2C GO:0016021 (integral component of membrane)%2C GO:0016887 (ATPase activity)%2C GO:0017…
Up	Aradu.Y2FSE_UP	Acetyl-coenzyme A carboxylase carboxyl transferase subunit beta%2C chloroplastic n%3D35 Tax%3DMesangiospermae RepID%3DD3WBE7_9AQUA%3B IPR000438 (Acetyl-CoA carboxylase carboxyl transferase%2C beta subunit)%3B GO:0003989 (acetyl-CoA carboxylase activity)%2C GO:0006633 (fatty acid biosynthetic process)%2C GO:0009317 (acetyl-CoA carboxylase complex)%2C GO:0016874 (ligase activity)
Down	Aradu.1JK2E_DOWN	ACT domain-containing protein
Up	Aradu.24QJT	actin-binding FH2 (formin-like) protein%3B IPR000008 (C2 domain)%2C IPR027643 (Formin-like family%2C plant)%3B GO:0005515 (protein binding)%2C GO:0005884 (actin filament)%2C GO:0045010 (actin nucleation)
Down	Aradu.200CK_DOWN	acyl carrier protein 5%3B IPR003231 (Acyl carrier protein (ACP))%2C IPR009081 (Acyl carrier protein-like)%3B GO:0006633 (fatty acid biosynthetic process)
Up	Aradu.JV5YL_DOWN	acyl thioesterase-like protein%3B IPR003140 (Phospholipase/carboxylesterase/thioesterase)%3B GO:0016787 (hydrolase activity)
Up	Aradu.9SL8H_DOWN	acyl-CoA-binding domain 3%3B IPR014352 (FERM/acyl-CoA-binding protein%2C 3-helical bundle)%3B GO:0000062 (fatty-acyl-CoA binding)
Down	Aradu.X6FLN_UP	acytochrome-C oxidase/electron carrier protein%3B IPR003177 (Cytochrome c oxidase%2C subunit VIIa)%3B GO:0004129 (cytochrome-c oxidase activity)%2C GO:0005746 (mitochondrial respiratory chain)%2C GO:0009055 (electron carrier activity)
Down	Aradu.J502L_UP	Adenine nucleotide alpha hydrolases-like superfamily protein%3B IPR006015 (Universal stress protein A)%3B GO:0006950 (response to stress)
Down	Aradu.045XZ_UP	ADP-ribosylation factor 1%3B IPR003579 (Small GTPase superfamily%2C Rab type)%2C IPR005225 (Small GTP-binding protein domain)%2C IPR006689 (Small GTPase superfamily%2C ARF/SAR type)%2C IPR027417 (P-loop containing nucleoside triphosphate hydrolase)%3B GO:0005525 (GTP binding)%2C GO:0005622 (intracellular)%2C GO:0006886 (intracellular protein transport)%2C GO:0007264 (small GTPase mediated signal …
Down	Aradu.R9T1V_UP	Alba DNA/RNA-binding protein%3B IPR002775 (DNA/RNA-binding protein Alba-like)%3B GO:0003676 (nucleic acid binding)
Up	Aradu.TI2CX_UP	alcohol dehydrogenase 1%3B IPR002085 (Alcohol dehydrogenase superfamily%2C zinc-type)%2C IPR011032 (GroES (chaperonin 10)-like)%2C IPR013149 (Alcohol dehydrogenase%2C C-terminal)%2C IPR016040 (NAD(P)-binding domain)%3B GO:0008270 (zinc ion binding)%2C GO:0016491 (oxidoreductase activity)%2C GO:0055114 (oxidation-reduction process)
Down	Aradu.AN030_UP	aldo/keto reductase family oxidoreductase%3B IPR001395 (Aldo/keto reductase)%2C IPR023210 (NADP-dependent oxidoreductase domain)
Down	Araip.AX66J_UP	aldo/keto reductase family oxidoreductase%3B IPR001395 (Aldo/keto reductase)%2C IPR023210 (NADP-dependent oxidoreductase domain)%3B GO:0016491 (oxidoreductase activity)%2C GO:0055114 (oxidation-reduction process)
Up	Aradu.NHW0S_DOWN	aldo/keto reductase family oxidoreductase%3B IPR001395 (Aldo/keto reductase)%2C IPR023210 (NADP-dependent oxidoreductase domain)%3B GO:0016491 (oxidoreductase activity)%2C GO:0055114 (oxidation-reduction process)
Up	Aradu.XWB1G	alpha-galactosidase 1%3B IPR000111 (Glycoside hydrolase%2C clan GH-D)%2C IPR013780 (Glycosyl hydrolase%2C family 13%2C all-beta)%3B GO:0003824 (catalytic activity)%2C GO:0005975 (carbohydrate metabolic process)
Down	Aradu.6G91H_DOWN	alpha-glucosidase%3B IPR000322 (Glycoside hydrolase%2C family 31)%2C IPR011013 (Galactose mutarotase-like domain)%2C IPR013785 (Aldolase-type TIM barrel)%3B GO:0003824 (catalytic activity)%2C GO:0005975 (carbohydrate metabolic process)%2C GO:0030246 (carbohydrate binding)
Up	Aradu.6Y13G	Alpha-L RNA-binding motif/Ribosomal protein S4 family protein%3B IPR002942 (RNA-binding S4 domain)%3B GO:0003723 (RNA binding)
Up	Aradu.C9QKD	Alpha-L RNA-binding motif/Ribosomal protein S4 family protein%3B IPR002942 (RNA-binding S4 domain)%3B GO:0003723 (RNA binding)
Up	Aradu.D85KR_UP	alpha-L-fucosidase 1%3B IPR000933 (Glycoside hydrolase%2C family 29)%2C IPR008979 (Galactose-binding domain-like)%2C IPR017853 (Glycoside hydrolase%2C superfamily)%3B GO:0004560 (alpha-L-fucosidase activity)%2C GO:0005975 (carbohydrate metabolic process)%2C GO:0006004 (fucose metabolic process)
Up	Aradu.BRH71	alpha-N-acetylglucosaminidase family protein%3B IPR007781 (Alpha-N-acetylglucosaminidase)%2C IPR024240 (Alpha-N-acetylglucosaminidase%2C N-terminal)%2C IPR024732 (Alpha-N-acetylglucosaminidase%2C C-terminal)%2C IPR024733 (Alpha-N-acetylglucosaminidase%2C tim-barrel domain)
Down	Aradu.UK4BE_DOWN	Alternative oxidase family protein%3B IPR002680 (Alternative oxidase)%3B GO:0009916 (alternative oxidase activity)%2C GO:0055114 (oxidation-reduction process)
Down	Aradu.WC6IW_DOWN	Aminotransferase-like%2C plant mobile domain family protein
Up	Aradu.R9EEU	animal RPA1 domain protein
Up	Aradu.NVP5P	animal RPA1 domain protein
Down	Aradu.V0UIC_UP	Ankyrin repeat family protein%3B IPR020683 (Ankyrin repeat-containing domain)%2C IPR026961 (PGG domain)%2C IPR027001 (Caskin/Ankyrin repeat-containing protein)%3B GO:0005515 (protein binding)
Up	Aradu.QQ4AL	Ankyrin repeat family protein%3B IPR020683 (Ankyrin repeat-containing domain)%2C IPR026961 (PGG domain)%3B GO:0005515 (protein binding)
Down	Aradu.KY6W5_UP	Ankyrin repeat family protein%3B IPR020683 (Ankyrin repeat-containing domain)%3B GO:0005515 (protein binding)
Down	Aradu.JSQ7J_DOWN	Ankyrin repeat family protein%3B IPR020683 (Ankyrin repeat-containing domain)%3B GO:0005515 (protein binding)
Down	Aradu.67K0P	ankyrin repeat-containing protein At3g12360-like [Glycine max]%3B IPR020683 (Ankyrin repeat-containing domain)%2C IPR026961 (PGG domain)%3B GO:0005515 (protein binding)
Down	Aradu.HZK0U_DOWN	anthranilate phosphoribosyltransferase%3B IPR005940 (Anthranilate phosphoribosyl transferase)%3B GO:0000162 (tryptophan biosynthetic process)%2C GO:0004048 (anthranilate phosphoribosyltransferase activity)%2C GO:0008152 (metabolic process)
Down	Aradu.GIP2Q_DOWN	AP2-like ethylene-responsive transcription factor ANT-like isoform X2 [Glycine max]%3B IPR016177 (DNA-binding domain)%3B GO:0003677 (DNA binding)%2C GO:0003700 (sequence-specific DNA binding transcription factor activity)
Down	Aradu.L9SJ9_DOWN	arginine/serine-rich-splicing factor RSP31-like isoform X2 [Glycine max]%3B IPR012677 (Nucleotide-binding%2C alpha-beta plait)%3B GO:0000166 (nucleotide binding)%2C GO:0003676 (nucleic acid binding)
Up	Aradu.YZK9Z	ARM repeat superfamily protein%3B IPR016024 (Armadillo-type fold)%3B GO:0005488 (binding)
Up	Aradu.IN1NF	armadillo/beta-catenin-like repeat protein%3B IPR007206 (FAM203 C-terminal)
Down	Araip.H0XJB_UP	asparagine-tRNA ligase
Down	Aradu.M77JY_UP	aspartate carbamoyltransferase 1%2C chloroplastic-like isoform X2 [Glycine max]%3B IPR006130 (Aspartate/ornithine carbamoyltransferase)%3B GO:0004070 (aspartate carbamoyltransferase activity)%2C GO:0006207 ('de novo' pyrimidine nucleobase biosynthetic process)%2C GO:0006520 (cellular amino acid metabolic process)%2C GO:0016597 (amino acid binding)%2C GO:0016743 (carboxyl- or carbamoyltransferase …
Down	Aradu.23UDC_UP	ATP binding microtubule motor family protein%3B IPR001752 (Kinesin%2C motor domain)%2C IPR027417 (P-loop containing nucleoside triphosphate hydrolase)%2C IPR027640 (Kinesin-like protein)%3B GO:0003777 (microtubule motor activity)%2C GO:0005524 (ATP binding)%2C GO:0005871 (kinesin complex)%2C GO:0007018 (microtubule-based movement)%2C GO:0008017 (microtubule binding)
Down	Aradu.8A8WP_UP	ATP binding protein%2C putative n%3D1 Tax%3DRicinus communis RepID%3DB9S2R0_RICCO%3B IPR000742 (Epidermal growth factor-like domain)%2C IPR011009 (Protein kinase-like domain)%2C IPR013320 (Concanavalin A-like lectin/glucanase%2C subgroup)%2C IPR025287 (Wall-associated receptor kinase galacturonan-binding domain)%3B GO:0004672 (protein kinase activity)%2C GO:0005509 (calcium ion binding)%2C GO:000…
Down	Aradu.JU4DR	ATP binding%3B GTP binding%3B nucleotide binding%3B nucleoside-triphosphatases%3B IPR000767 (Disease resistance protein)%2C IPR025875 (Leucine rich repeat 4)%2C IPR027417 (P-loop containing nucleoside triphosphate hydrolase)%3B GO:0000166 (nucleotide binding)%2C GO:0006952 (defense response)%2C GO:0017111 (nucleoside-triphosphatase activity)%2C GO:0043531 (ADP binding)
Up	Aradu.86EN3_DOWN	ATP binding%3B GTP binding%3B nucleotide binding%3B nucleoside-triphosphatases%3B IPR000767 (Disease resistance protein)%2C IPR027417 (P-loop containing nucleoside triphosphate hydrolase)%3B GO:0000166 (nucleotide binding)%2C GO:0006952 (defense response)%2C GO:0017111 (nucleoside-triphosphatase activity)%2C GO:0043531 (ADP binding)
Up	Aradu.LB7SQ	ATP sulfurylase 1%3B IPR002650 (Sulphate adenylyltransferase)%2C IPR014729 (Rossmann-like alpha/beta/alpha sandwich fold)%2C IPR015947 (PUA-like domain)%3B GO:0000103 (sulfate assimilation)%2C GO:0004781 (sulfate adenylyltransferase (ATP) activity)
Up	Aradu.XTN52_DOWN	ATP synthase F0 subunit 4 n%3D15 Tax%3DLiliopsida RepID%3DG9HNT5_PHODC%3B IPR008688 (ATPase%2C F0 complex%2C B chain/subunit B/MI25)%3B GO:0015078 (hydrogen ion transmembrane transporter activity)%2C GO:0015986 (ATP synthesis coupled proton transport)
Up	Aradu.W6LXE_DOWN	ATP synthase F1%2C alpha subunit%3B IPR005294 (ATPase%2C F1 complex%2C alpha subunit)%2C IPR023366 (ATP synthase subunit alpha-like domain)%2C IPR027417 (P-loop containing nucleoside triphosphate hydrolase)%3B GO:0005524 (ATP binding)%2C GO:0015986 (ATP synthesis coupled proton transport)%2C GO:0015991 (ATP hydrolysis coupled proton transport)%2C GO:0015992 (proton transport)%2C GO:0046034 (ATP m…
Down	Aradu.E9NV7_DOWN	ATP-binding ABC transporter%3B IPR027417 (P-loop containing nucleoside triphosphate hydrolase)%3B GO:0000166 (nucleotide binding)%2C GO:0005524 (ATP binding)%2C GO:0016887 (ATPase activity)%2C GO:0017111 (nucleoside-triphosphatase activity)
Down	Aradu.J807R_UP	ATP-binding ABC transporter%3B IPR027417 (P-loop containing nucleoside triphosphate hydrolase)%3B GO:0000166 (nucleotide binding)%2C GO:0005524 (ATP binding)%2C GO:0016887 (ATPase activity)%2C GO:0017111 (nucleoside-triphosphatase activity)
Up	Aradu.20H38	ATP-binding casette family G25 n%3D1 Tax%3DTheobroma cacao RepID%3DUPI00042B319C%3B IPR013525 (ABC-2 type transporter)%2C IPR027417 (P-loop containing nucleoside triphosphate hydrolase)%3B GO:0000166 (nucleotide binding)%2C GO:0005524 (ATP binding)%2C GO:0016020 (membrane)%2C GO:0016887 (ATPase activity)%2C GO:0017111 (nucleoside-triphosphatase activity)
Down	Araip.HE8AQ	ATP-binding cassette transporter%2C subfamily C%2C member 5%2C SmABCC5 n%3D2 Tax%3DSelaginella moellendorffii RepID%3DD8REF1_SELML%3B IPR027417 (P-loop containing nucleoside triphosphate hydrolase)%3B GO:0005524 (ATP binding)%2C GO:0016887 (ATPase activity)
Up	Aradu.V4JPN_UP	ATP-binding microtubule motor family protein%3B IPR001752 (Kinesin%2C motor domain)%2C IPR027417 (P-loop containing nucleoside triphosphate hydrolase)%2C IPR027640 (Kinesin-like protein)%3B GO:0003777 (microtubule motor activity)%2C GO:0005524 (ATP binding)%2C GO:0005871 (kinesin complex)%2C GO:0007018 (microtubule-based movement)%2C GO:0008017 (microtubule binding)
Down	Aradu.S6BKJ	ATP-dependent Clp protease ATP-binding subunit%3B IPR001270 (ClpA/B family)%2C IPR001943 (UVR domain)%2C IPR004176 (Clp%2C N-terminal)%2C IPR019489 (Clp ATPase%2C C-terminal)%2C IPR023150 (Double Clp-N motif)%2C IPR027417 (P-loop containing nucleoside triphosphate hydrolase)%3B GO:0000166 (nucleotide binding)%2C GO:0005515 (protein binding)%2C GO:0005524 (ATP binding)%2C GO:0017111 (nucleoside-tr…
Up	Aradu.76GUN	ATP-dependent RNA helicase%2C putative%3B IPR007502 (Helicase-associated domain)%2C IPR011709 (Domain of unknown function DUF1605)%2C IPR027417 (P-loop containing nucleoside triphosphate hydrolase)%3B GO:0004386 (helicase activity)
Down	Araip.LW0B8_DOWN	ATP-dependent zinc metalloprotease FTSH 10%2C mitochondrial-like isoform X1 [Glycine max]%3B IPR011546 (Peptidase M41%2C FtsH extracellular)%3B GO:0004222 (metalloendopeptidase activity)%2C GO:0005524 (ATP binding)%2C GO:0008270 (zinc ion binding)%2C GO:0016021 (integral component of membrane)
Down	Araip.VK60G_UP	ATP-dependent zinc metalloprotease FTSH protein
Down	Aradu.TM4AV_DOWN	ATP-dependent zinc metalloprotease FtsH-like [Glycine max]%3B IPR011546 (Peptidase M41%2C FtsH extracellular)%2C IPR027417 (P-loop containing nucleoside triphosphate hydrolase)%3B GO:0000166 (nucleotide binding)%2C GO:0004222 (metalloendopeptidase activity)%2C GO:0005524 (ATP binding)%2C GO:0008270 (zinc ion binding)%2C GO:0016021 (integral component of membrane)%2C GO:0017111 (nucleoside-triphos…
Down	Araip.YQ99X	ATP-dependent zinc metalloprotease FTSH-like protein%3B IPR027417 (P-loop containing nucleoside triphosphate hydrolase)%3B GO:0005524 (ATP binding)
Up	Aradu.2C46J	autophagy 2%3B IPR015412 (Autophagy-related%2C C-terminal)%2C IPR026849 (Autophagy-related protein 2)%2C IPR026854 (Vacuolar protein sorting-associated protein 13A N-terminal domain)%3B GO:0006914 (autophagy)
Down	Aradu.KY87Q_UP	AUTOPHAGY 8E%3B IPR004241 (Autophagy protein Atg8 ubiquitin like)
Down	Aradu.3RP7R_DOWN	autophagy-related protein 18b isoform X2 [Glycine max]%3B IPR015943 (WD40/YVTN repeat-like-containing domain)%3B GO:0005515 (protein binding)
Up	Aradu.KAS7C	autophagy-related protein 18c-like isoform X4 [Glycine max]%3B IPR015943 (WD40/YVTN repeat-like-containing domain)%2C IPR022175 (Breast carcinoma amplified sequence 3)%3B GO:0005515 (protein binding)
Down	Aradu.UX5R5_UP	auxin response factor 16%3B IPR010525 (Auxin response factor)%2C IPR015300 (DNA-binding pseudobarrel domain)%3B GO:0003677 (DNA binding)%2C GO:0005634 (nucleus)%2C GO:0009725 (response to hormone)
Down	Aradu.F0544	auxin response factor 2%3B IPR003311 (AUX/IAA protein)%2C IPR010525 (Auxin response factor)%2C IPR015300 (DNA-binding pseudobarrel domain)%3B GO:0003677 (DNA binding)%2C GO:0005634 (nucleus)%2C GO:0009725 (response to hormone)
Down	Araip.V79U1	auxin response factor 9
Down	Aradu.T52CY_UP	Auxin-responsive family protein%3B IPR004877 (Cytochrome b561%2C eukaryote)%2C IPR005018 (DOMON domain)%2C IPR017214 (Uncharacterised conserved protein UCP037471)%3B GO:0016021 (integral component of membrane)
Down	Aradu.KLS9W_DOWN	Auxin-responsive family protein%3B IPR004877 (Cytochrome b561%2C eukaryote)%2C IPR005018 (DOMON domain)%2C IPR017214 (Uncharacterised conserved protein UCP037471)%3B GO:0016021 (integral component of membrane)
Down	Araip.KEH9S	Auxin-responsive family protein%3B IPR006593 (Cytochrome b561/ferric reductase transmembrane)
Up	Aradu.MW13W	Auxin-responsive family protein%3B IPR006593 (Cytochrome b561/ferric reductase transmembrane)
Up	Aradu.VFG89_DOWN	AWPM-19-like family protein%3B IPR008390 (AWPM-19-like)
Up	Aradu.E0PKG	B3 DNA-binding domain protein%3B IPR015300 (DNA-binding pseudobarrel domain)%3B GO:0003677 (DNA binding)
Down	Araip.7QQ9G	B3 DNA-binding domain protein%3B IPR015300 (DNA-binding pseudobarrel domain)%3B GO:0003677 (DNA binding)
Up	Aradu.T1R09	B3 DNA-binding domain protein%3B IPR015300 (DNA-binding pseudobarrel domain)%3B GO:0003677 (DNA binding)
Up	Aradu.07I6M_UP	B3 DNA-binding domain protein%3B IPR015300 (DNA-binding pseudobarrel domain)%3B GO:0003677 (DNA binding)
Down	Araip.1B22D_DOWN	basic helix-loop-helix (bHLH) DNA-binding superfamily protein%3B IPR011598 (Myc-type%2C basic helix-loop-helix (bHLH) domain)%2C IPR014808 (DNA replication factor Dna2%2C N-terminal)%3B GO:0046983 (protein dimerization activity)
Up	Aradu.75YXP	basic helix-loop-helix (bHLH) DNA-binding superfamily protein%3B IPR011598 (Myc-type%2C basic helix-loop-helix (bHLH) domain)%3B GO:0046983 (protein dimerization activity)
Down	Aradu.VS58Y_UP	basic helix-loop-helix (bHLH) DNA-binding superfamily protein%3B IPR015660 (Achaete-scute transcription factor-related)%3B GO:0003677 (DNA binding)%2C GO:0046983 (protein dimerization activity)
Down	Aradu.I1DFV_UP	Bax inhibitor-1 family protein%3B IPR006214 (Bax inhibitor 1-related)
Down	Aradu.4R4G6_DOWN	B-cell receptor-associated 31-like
Up	Aradu.P6A1G	BEL1-like homeodomain protein 8-like isoform X2 [Glycine max]%3B IPR006563 (POX domain)%2C IPR009057 (Homeodomain-like)%3B GO:0003677 (DNA binding)%2C GO:0003700 (sequence-specific DNA binding transcription factor activity)%2C GO:0043565 (sequence-specific DNA binding)
Up	Aradu.JB06T_DOWN	Bestrophin-like protein%3B IPR021134 (Bestrophin/UPF0187)%2C IPR024701 (Uncharacterised conserved protein%2C UCP016988)
Down	Aradu.JB06T_UP	Bestrophin-like protein%3B IPR021134 (Bestrophin/UPF0187)%2C IPR024701 (Uncharacterised conserved protein%2C UCP016988)
Down	Aradu.37AQH_DOWN	beta glucosidase 13%3B IPR001360 (Glycoside hydrolase%2C family 1)%2C IPR017853 (Glycoside hydrolase%2C superfamily)%3B GO:0005975 (carbohydrate metabolic process)
Down	Aradu.ULQ49_DOWN	beta glucosidase 42%3B IPR001360 (Glycoside hydrolase%2C family 1)%2C IPR017853 (Glycoside hydrolase%2C superfamily)%3B GO:0005975 (carbohydrate metabolic process)%2C GO:0008422 (beta-glucosidase activity)%2C GO:0030245 (cellulose catabolic process)
Down	Araip.3Q4IK	beta-galactosidase 3%3B IPR001944 (Glycoside hydrolase%2C family 35)%2C IPR017853 (Glycoside hydrolase%2C superfamily)%3B GO:0005975 (carbohydrate metabolic process)
Down	Aradu.AJ4DZ	beta-galactosidase 3%3B IPR001944 (Glycoside hydrolase%2C family 35)%3B GO:0005975 (carbohydrate metabolic process)
Down	Aradu.3KC68_DOWN	beta-galactosidase 5%3B IPR001944 (Glycoside hydrolase%2C family 35)%2C IPR017853 (Glycoside hydrolase%2C superfamily)%3B GO:0005975 (carbohydrate metabolic process)
Down	Araip.T4Z2A	beta-galactosidase 7%3B IPR001944 (Glycoside hydrolase%2C family 35)%2C IPR017853 (Glycoside hydrolase%2C superfamily)%3B GO:0005975 (carbohydrate metabolic process)
Up	Aradu.MYS8G_DOWN	beta-glucosidase 47-like [Glycine max]%3B IPR001360 (Glycoside hydrolase%2C family 1)%2C IPR004696 (Triose phosphate/phosphoenolpyruvate translocator)%2C IPR004853 (Triose-phosphate transporter domain)%2C IPR017853 (Glycoside hydrolase%2C superfamily)%3B GO:0005215 (transporter activity)%2C GO:0005975 (carbohydrate metabolic process)%2C GO:0006810 (transport)%2C GO:0016020 (membrane)%2C GO:001602…
Down	Aradu.IR3H6	Beta-glucosidase n%3D1 Tax%3DMedicago truncatula RepID%3DG7ZVN7_MEDTR
Down	Araip.XL9JT	betaine aldehyde dehydrogenase%3B IPR016161 (Aldehyde/histidinol dehydrogenase)%3B GO:0008152 (metabolic process)%2C GO:0016491 (oxidoreductase activity)%2C GO:0055114 (oxidation-reduction process)
Down	Aradu.P0J2M_UP	biotin synthase-like [Glycine max]%3B IPR002684 (Biotin synthase/Biotin biosynthesis bifunctional protein BioAB)%2C IPR007197 (Radical SAM)%2C IPR013785 (Aldolase-type TIM barrel)%3B GO:0003824 (catalytic activity)%2C GO:0004076 (biotin synthase activity)%2C GO:0009102 (biotin biosynthetic process)%2C GO:0051536 (iron-sulfur cluster binding)
Up	Aradu.G85IC_DOWN	blue copper protein-like [Glycine max]%3B IPR008972 (Cupredoxin)%3B GO:0005507 (copper ion binding)%2C GO:0009055 (electron carrier activity)
Up	Aradu.9V11P_UP	blue copper protein-like [Glycine max]%3B IPR008972 (Cupredoxin)%3B GO:0005507 (copper ion binding)%2C GO:0009055 (electron carrier activity)
Down	Aradu.HNY8U_UP	blue copper protein-like [Glycine max]%3B IPR008972 (Cupredoxin)%3B GO:0005507 (copper ion binding)%2C GO:0009055 (electron carrier activity)
Up	Aradu.LA8W4_DOWN	Bowman birk trypsin inhibitor%3B IPR000877 (Proteinase inhibitor I12%2C Bowman-Birk)%3B GO:0004867 (serine-type endopeptidase inhibitor activity)%2C GO:0005576 (extracellular region)
Down	Araip.CGA9W	brefeldin A-inhibited guanine nucleotide-exchange protein 5-like isoform X1 [Glycine max]
Down	Aradu.Y4863_DOWN	bromodomain and WD repeat-containing protein 3-like isoform X2 [Glycine max]%3B IPR015943 (WD40/YVTN repeat-like-containing domain)%3B GO:0005515 (protein binding)
Up	Aradu.WM3WA	bZIP family transcription factor%3B IPR004827 (Basic-leucine zipper domain)%3B GO:0003700 (sequence-specific DNA binding transcription factor activity)%2C GO:0043565 (sequence-specific DNA binding)
Down	Araip.A1JC7_UP	BZIP transcription factor%3B IPR004827 (Basic-leucine zipper domain)%3B GO:0003700 (sequence-specific DNA binding transcription factor activity)%2C GO:0043565 (sequence-specific DNA binding)
Down	Aradu.5X8VR_UP	C2 calcium/lipid-binding and GRAM domain containing protein%3B IPR000008 (C2 domain)%2C IPR013583 (Phosphoribosyltransferase C-terminal)%3B GO:0005515 (protein binding)
Down	Aradu.N446Y_UP	Calcium-binding EF-hand family protein%2C putative n%3D1 Tax%3DTheobroma cacao RepID%3DUPI00042B5B25%3B IPR011992 (EF-hand domain pair)%3B GO:0005509 (calcium ion binding)
Up	Aradu.28NB9_UP	Calcium-binding EF-hand family protein%3B IPR004837 (Sodium/calcium exchanger membrane region)%2C IPR011992 (EF-hand domain pair)%3B GO:0005509 (calcium ion binding)%2C GO:0016021 (integral component of membrane)%2C GO:0055085 (transmembrane transport)
Up	Aradu.U3WE4_UP	Calcium-binding EF-hand family protein%3B IPR011992 (EF-hand domain pair)%3B GO:0005509 (calcium ion binding)
Up	Aradu.LK17B	Calcium-dependent lipid-binding (CaLB domain) family protein%3B IPR000008 (C2 domain)%3B GO:0005515 (protein binding)
Up	Aradu.W74FU_UP	calcium-transporting ATPase 4%2C plasma membrane-type-like [Glycine max]%3B IPR013087 (Zinc finger C2H2-type/integrase DNA-binding domain)%2C IPR023299 (P-type ATPase%2C cytoplasmic domain N)%3B GO:0003676 (nucleic acid binding)%2C GO:0046872 (metal ion binding)
Down	Araip.S9QLE_UP	calcium-transporting ATPase 8%2C plasma membrane-type-like [Glycine max]%3B IPR006068 (Cation-transporting P-type ATPase%2C C-terminal)%2C IPR006689 (Small GTPase superfamily%2C ARF/SAR type)%2C IPR023298 (P-type ATPase%2C transmembrane domain)%2C IPR023299 (P-type ATPase%2C cytoplasmic domain N)%2C IPR027417 (P-loop containing nucleoside triphosphate hydrolase)%3B GO:0005525 (GTP binding)
Down	Araip.M2DKH_DOWN	callose synthase 2-like isoform X2 [Glycine max]%3B IPR016040 (NAD(P)-binding domain)
Down	Araip.IW5LR_DOWN	calmodulin-binding transcription activator 1%3B IPR005559 (CG-1 DNA-binding domain)%3B GO:0003677 (DNA binding)%2C GO:0005634 (nucleus)
Down	Araip.U2JFG_DOWN	calmodulin-binding transcription activator 5-like [Glycine max]
Down	Aradu.F42CN	cation efflux protein/zinc transporter%3B IPR002524 (Cation efflux protein)%2C IPR027469 (Cation efflux protein transmembrane domain)%3B GO:0006812 (cation transport)%2C GO:0008324 (cation transmembrane transporter activity)%2C GO:0016021 (integral component of membrane)%2C GO:0055085 (transmembrane transport)
Down	Aradu.S3GXY_DOWN	cationic amino acid transporter 2%3B IPR002293 (Amino acid/polyamine transporter I)%3B GO:0003333 (amino acid transmembrane transport)%2C GO:0015171 (amino acid transmembrane transporter activity)%2C GO:0016020 (membrane)
Down	Araip.CTE1V	CBL-interacting protein kinase 25%3B IPR020636 (Calcium/calmodulin-dependent/calcium-dependent protein kinase)%3B GO:0004672 (protein kinase activity)%2C GO:0005524 (ATP binding)%2C GO:0006468 (protein phosphorylation)
Up	Aradu.H3EF7	cell cycle checkpoint control protein family%3B IPR007268 (Rad9/Ddc1)%3B GO:0000075 (cell cycle checkpoint)%2C GO:0000077 (DNA damage checkpoint)%2C GO:0006281 (DNA repair)%2C GO:0030896 (checkpoint clamp complex)
Up	Aradu.US9YK	cell division FtsZ-like protein%3B IPR000158 (Cell division protein FtsZ)%3B GO:0003924 (GTPase activity)%2C GO:0005525 (GTP binding)%2C GO:0005737 (cytoplasm)%2C GO:0006184 (GTP catabolic process)%2C GO:0043234 (protein complex)%2C GO:0051258 (protein polymerization)
Down	Aradu.WFC0U	cellulose synthase like E1%3B IPR005150 (Cellulose synthase)%3B GO:0016020 (membrane)%2C GO:0016760 (cellulose synthase (UDP-forming) activity)%2C GO:0030244 (cellulose biosynthetic process)
Up	Aradu.XB9DF_DOWN	chalcone synthase [Glycine max]%3B IPR011141 (Polyketide synthase%2C type III)%2C IPR016039 (Thiolase-like)%3B GO:0003824 (catalytic activity)%2C GO:0008152 (metabolic process)%2C GO:0009058 (biosynthetic process)
Down	Aradu.72V59	chalcone synthase [Glycine max]%3B IPR011141 (Polyketide synthase%2C type III)%2C IPR016039 (Thiolase-like)%3B GO:0003824 (catalytic activity)%2C GO:0008152 (metabolic process)%2C GO:0009058 (biosynthetic process)
Down	Aradu.72KEV	chalcone synthase [Glycine max]%3B IPR011141 (Polyketide synthase%2C type III)%2C IPR016039 (Thiolase-like)%3B GO:0003824 (catalytic activity)%2C GO:0008152 (metabolic process)%2C GO:0009058 (biosynthetic process)
Down	Aradu.JL5FQ	chalcone synthase [Glycine max]%3B IPR011141 (Polyketide synthase%2C type III)%2C IPR016039 (Thiolase-like)%3B GO:0003824 (catalytic activity)%2C GO:0008152 (metabolic process)%2C GO:0009058 (biosynthetic process)
Up	Aradu.MJW1C	Chaperone DnaJ-domain superfamily protein%3B IPR001305 (Heat shock protein DnaJ%2C cysteine-rich domain)%2C IPR001623 (DnaJ domain)%2C IPR002939 (Chaperone DnaJ%2C C-terminal)%3B GO:0006457 (protein folding)%2C GO:0031072 (heat shock protein binding)%2C GO:0051082 (unfolded protein binding)
Down	Aradu.1D6DD	Chaperone DnaJ-domain superfamily protein%3B IPR001623 (DnaJ domain)
Down	Aradu.2EY6K_UP	chaperone protein dnaJ-related
Up	Aradu.SCK30_UP	Chaperonin-like RbcX protein%3B IPR003435 (Chaperonin-like RbcX)
Down	Aradu.CH4M9	Chaperonin-like RbcX protein%3B IPR003435 (Chaperonin-like RbcX)
Down	Aradu.U22U9_UP	charged multivesicular body protein%3B IPR005024 (Snf7)%3B GO:0015031 (protein transport)
Down	Aradu.82T8W_UP	choline transporter-like protein 2-like [Glycine max]%3B IPR007603 (Choline transporter-like)
Up	Aradu.AP88K	chorismate synthase%3B IPR000453 (Chorismate synthase)%3B GO:0004107 (chorismate synthase activity)%2C GO:0009073 (aromatic amino acid family biosynthetic process)
Up	Aradu.FH8IC_DOWN	chromatin protein family%3B IPR017862 (SKI-interacting protein%2C SKIP)%3B GO:0005681 (spliceosomal complex)
Up	Aradu.8E66C_DOWN	chromatin-remodeling protein 11%3B IPR009057 (Homeodomain-like)%2C IPR015194 (ISWI HAND domain)%3B GO:0003676 (nucleic acid binding)%2C GO:0003677 (DNA binding)%2C GO:0003682 (chromatin binding)%2C GO:0005524 (ATP binding)%2C GO:0005634 (nucleus)%2C GO:0006338 (chromatin remodeling)%2C GO:0031491 (nucleosome binding)%2C GO:0043044 (ATP-dependent chromatin remodeling)
Down	Araip.ZKD5R	chromatin-remodeling protein 11%3B IPR020838 (DBINO domain)
Up	Aradu.M6P3Z	chromodomain-helicase-DNA-binding protein 1-like isoform X2 [Glycine max]%3B IPR000330 (SNF2-related)%2C IPR001650 (Helicase%2C C-terminal)%2C IPR027417 (P-loop containing nucleoside triphosphate hydrolase)%3B GO:0003676 (nucleic acid binding)%2C GO:0003677 (DNA binding)%2C GO:0004386 (helicase activity)%2C GO:0005524 (ATP binding)
Up	Aradu.M5IER	cinnamoyl coa reductase 1%3B IPR001509 (NAD-dependent epimerase/dehydratase)%2C IPR016040 (NAD(P)-binding domain)%3B GO:0003824 (catalytic activity)%2C GO:0044237 (cellular metabolic process)%2C GO:0050662 (coenzyme binding)
Down	Aradu.QQ3BK_UP	cinnamoyl coa reductase%3B IPR001509 (NAD-dependent epimerase/dehydratase)%2C IPR016040 (NAD(P)-binding domain)%3B GO:0003824 (catalytic activity)%2C GO:0044237 (cellular metabolic process)%2C GO:0050662 (coenzyme binding)
Down	Aradu.734M4_UP	cinnamyl alcohol dehydrogenase 6%3B IPR002085 (Alcohol dehydrogenase superfamily%2C zinc-type)%2C IPR013149 (Alcohol dehydrogenase%2C C-terminal)%2C IPR016040 (NAD(P)-binding domain)%3B GO:0008270 (zinc ion binding)%2C GO:0016491 (oxidoreductase activity)%2C GO:0055114 (oxidation-reduction process)
Down	Aradu.GBM3Q_DOWN	cinnamyl alcohol dehydrogenase 9%3B IPR002085 (Alcohol dehydrogenase superfamily%2C zinc-type)%2C IPR016040 (NAD(P)-binding domain)%2C IPR020843 (Polyketide synthase%2C enoylreductase)%3B GO:0008270 (zinc ion binding)%2C GO:0016491 (oxidoreductase activity)%2C GO:0055114 (oxidation-reduction process)
Down	Aradu.P5HY6_UP	Citrate synthase family protein%3B IPR002020 (Citrate synthase-like)%3B GO:0004108 (citrate (Si)-synthase activity)%2C GO:0006099 (tricarboxylic acid cycle)%2C GO:0044262 (cellular carbohydrate metabolic process)
Down	Araip.WT3G8_UP	clathrin coat assembly protein AP180-like [Glycine max]%3B IPR008942 (ENTH/VHS)%2C IPR011417 (AP180 N-terminal homology (ANTH) domain)%3B GO:0005543 (phospholipid binding)%2C GO:0005545 (1-phosphatidylinositol binding)%2C GO:0030118 (clathrin coat)%2C GO:0030276 (clathrin binding)%2C GO:0048268 (clathrin coat assembly)
Down	Araip.WT3G8_DOWN	clathrin coat assembly protein AP180-like [Glycine max]%3B IPR008942 (ENTH/VHS)%2C IPR011417 (AP180 N-terminal homology (ANTH) domain)%3B GO:0005543 (phospholipid binding)%2C GO:0005545 (1-phosphatidylinositol binding)%2C GO:0030118 (clathrin coat)%2C GO:0030276 (clathrin binding)%2C GO:0048268 (clathrin coat assembly)
Up	Aradu.2V46U	Clathrin light chain protein%3B IPR000996 (Clathrin light chain)%3B GO:0005198 (structural molecule activity)%2C GO:0006886 (intracellular protein transport)%2C GO:0016192 (vesicle-mediated transport)%2C GO:0030130 (clathrin coat of trans-Golgi network vesicle)%2C GO:0030132 (clathrin coat of coated pit)
Up	Aradu.PRW6A	cleavage and polyadenylation specificity factor 5%3B IPR016706 (Cleavage/polyadenylation specificity factor subunit 5)%3B GO:0003729 (mRNA binding)%2C GO:0005849 (mRNA cleavage factor complex)%2C GO:0006378 (mRNA polyadenylation)
Down	Araip.20753_DOWN	CLP1-similar protein 5%3B IPR010655 (Pre-mRNA cleavage complex II Clp1)
Down	Araip.7FS6W_UP	clustered mitochondria protein-like isoform X2 [Glycine max]
Up	Aradu.0TE5D	coatomer subunit zeta-1-like isoform X1 [Glycine max]%3B IPR011012 (Longin-like domain)%3B GO:0006810 (transport)
Up	Aradu.97Y1M_DOWN	Coatomer%2C beta' subunit%3B IPR015943 (WD40/YVTN repeat-like-containing domain)%3B GO:0005515 (protein binding)
Up	Aradu.I5TJY_DOWN	coenzyme Q-binding protein COQ10 homolog B%2C mitochondrial isoform X1 [Glycine max]%3B IPR023393 (START-like domain)
Down	Aradu.YQU1G_UP	coiled-coil domain-containing protein 132-like isoform X1 [Glycine max]%3B IPR019514 (Protein of unknown function DUF2451%2C C-terminal)%2C IPR019515 (Vacuolar protein sorting-associated protein 54)
Up	Aradu.78C13	condensin complex subunit 2%3B IPR022816 (Condensin complex subunit 2/barren)%3B GO:0000796 (condensin complex)%2C GO:0007076 (mitotic chromosome condensation)
Down	Araip.35AW1_DOWN	CONSTANS-like 2%3B IPR010402 (CCT domain)%3B GO:0005515 (protein binding)
Up	Aradu.MTW86_DOWN	COP9 signalosome complex subunit-like protein%3B IPR000717 (Proteasome component (PCI) domain)%3B GO:0005515 (protein binding)
Up	Aradu.841T9	Core-2/I-branching beta-1%2C6-N-acetylglucosaminyltransferase family protein%3B IPR003406 (Glycosyl transferase%2C family 14)%3B GO:0008375 (acetylglucosaminyltransferase activity)%2C GO:0016020 (membrane)
Up	Aradu.W0VZ5	Core-2/I-branching beta-1%2C6-N-acetylglucosaminyltransferase family protein%3B IPR003406 (Glycosyl transferase%2C family 14)%3B GO:0008375 (acetylglucosaminyltransferase activity)%2C GO:0016020 (membrane)
Down	Aradu.AJ5ZZ_UP	Core-2/I-branching beta-1%2C6-N-acetylglucosaminyltransferase family protein%3B IPR003406 (Glycosyl transferase%2C family 14)%3B GO:0008375 (acetylglucosaminyltransferase activity)%2C GO:0016020 (membrane)
Down	Aradu.RJH06_UP	Cornichon family protein%3B IPR003377 (Cornichon)%3B GO:0016020 (membrane)%2C GO:0035556 (intracellular signal transduction)
Down	Aradu.IP33K_UP	CTV.19 n%3D1 Tax%3DPoncirus trifoliata RepID%3DQ8H6Q9_PONTR
Down	Aradu.U7U98	CTV.20 n%3D1 Tax%3DPoncirus trifoliata RepID%3DQ8H6Q8_PONTR
Down	Aradu.QB5AE_UP	CTV.20 n%3D1 Tax%3DPoncirus trifoliata RepID%3DQ8H6Q8_PONTR
Down	Araip.CA6CA	Cupin%2C RmlC-type n%3D3 Tax%3DPanicoideae RepID%3DB6UEW5_MAIZE%3B IPR014710 (RmlC-like jelly roll fold)
Down	Araip.Q989H_UP	cyclic nucleotide gated channel 19
Down	Aradu.U8CR2	cyclic nucleotide-gated ion channel-like protein%3B IPR005821 (Ion transport domain)%2C IPR014710 (RmlC-like jelly roll fold)%3B GO:0005216 (ion channel activity)%2C GO:0006811 (ion transport)%2C GO:0016020 (membrane)%2C GO:0055085 (transmembrane transport)
Down	Aradu.U7P9M_DOWN	Cyclin A2%3B 4%3B IPR014400 (Cyclin A/B/D/E/F)%3B GO:0000079 (regulation of cyclin-dependent protein serine/threonine kinase activity)%2C GO:0005634 (nucleus)%2C GO:0010389 (regulation of G2/M transition of mitotic cell cycle)%2C GO:0019901 (protein kinase binding)%2C GO:0051726 (regulation of cell cycle)
Up	Aradu.X77WJ	cyclin b3%3B 1%3B IPR013763 (Cyclin-like)
Down	Araip.68E3W_DOWN	cyclin-dependent kinase C%3B 1
Down	Aradu.ZXF4D_UP	Cyclophilin-like peptidyl-prolyl cis-trans isomerase family protein%3B IPR002130 (Cyclophilin-type peptidyl-prolyl cis-trans isomerase domain)%3B GO:0003755 (peptidyl-prolyl cis-trans isomerase activity)%2C GO:0006457 (protein folding)
Down	Aradu.VQ6B4_DOWN	Cysteine proteinases superfamily protein%3B IPR013128 (Peptidase C1A)%2C IPR025661 (Cysteine peptidase%2C asparagine active site)%3B GO:0006508 (proteolysis)%2C GO:0008234 (cysteine-type peptidase activity)
Down	Araip.F6CE0	cysteine-rich receptor-like protein kinase 10-like [Glycine max]%3B IPR002902 (Gnk2-homologous domain)
Up	Aradu.2JQ32_DOWN	cysteine-rich receptor-like protein kinase 10-like [Glycine max]%3B IPR002902 (Gnk2-homologous domain)
Down	Aradu.F2ILP_UP	Cysteine-rich RLK (RECEPTOR-like protein kinase) 8 n%3D1 Tax%3DTheobroma cacao RepID%3DUPI00042B0C42
Up	Aradu.XFC32_UP	cytochrome b559 subunit alpha%3B IPR006217 (Photosystem II cytochrome b559%2C alpha subunit)%3B GO:0009523 (photosystem II)%2C GO:0009539 (photosystem II reaction center)%2C GO:0009767 (photosynthetic electron transport chain)%2C GO:0015979 (photosynthesis)%2C GO:0016021 (integral component of membrane)%2C GO:0020037 (heme binding)%2C GO:0046872 (metal ion binding)
Down	Aradu.RP8SP_UP	Cytochrome b-c1 complex subunit Rieske%2C mitochondrial n%3D2 Tax%3DPapilionoideae RepID%3DI3SAX8_LOTJA%3B IPR014349 (Rieske iron-sulphur protein)%3B GO:0008121 (ubiquinol-cytochrome-c reductase activity)%2C GO:0016020 (membrane)%2C GO:0016491 (oxidoreductase activity)%2C GO:0055114 (oxidation-reduction process)
Up	Aradu.7G9P8_DOWN	Cytochrome c biogenesis n%3D1 Tax%3DMedicago truncatula RepID%3DG7I8U9_MEDTR
Up	Aradu.J2RFS_UP	cytochrome C biogenesis protein CcmFC protein
Down	Aradu.5Z6DY_DOWN	Cytochrome C oxidase copper chaperone (COX17)%3B IPR007745 (Cytochrome c oxidase copper chaperone)%2C IPR009069 (Cysteine alpha-hairpin motif superfamily)%3B GO:0005507 (copper ion binding)%2C GO:0005758 (mitochondrial intermembrane space)%2C GO:0006825 (copper ion transport)%2C GO:0016531 (copper chaperone activity)
Up	Aradu.3SL42_DOWN	Cytochrome c oxidase subunit 2 n%3D6 Tax%3DMesangiospermae RepID%3DB9T9N2_RICCO%3B IPR008972 (Cupredoxin)%2C IPR014222 (Cytochrome c oxidase%2C subunit II)%3B GO:0004129 (cytochrome-c oxidase activity)%2C GO:0005507 (copper ion binding)%2C GO:0016020 (membrane)%2C GO:0016021 (integral component of membrane)%2C GO:0016491 (oxidoreductase activity)%2C GO:0022900 (electron transport chain)
Up	Aradu.E177P	cytochrome c-2%3B IPR002327 (Cytochrome c%2C class IA/ IB)%2C IPR003088 (Cytochrome c domain)%2C IPR009056 (Cytochrome c-like domain)%3B GO:0005506 (iron ion binding)%2C GO:0009055 (electron carrier activity)%2C GO:0020037 (heme binding)
Down	Araip.X5NU2	Cytochrome P450 superfamily protein%3B IPR001128 (Cytochrome P450)%3B GO:0004497 (monooxygenase activity)%2C GO:0005506 (iron ion binding)%2C GO:0020037 (heme binding)%2C GO:0055114 (oxidation-reduction process)
Up	Aradu.HY2QM	Cytochrome P450 superfamily protein%3B IPR001128 (Cytochrome P450)%3B GO:0005506 (iron ion binding)%2C GO:0020037 (heme binding)%2C GO:0055114 (oxidation-reduction process)
Up	Aradu.P0VF2	Cytochrome P450 superfamily protein%3B IPR001128 (Cytochrome P450)%3B GO:0005506 (iron ion binding)%2C GO:0020037 (heme binding)%2C GO:0055114 (oxidation-reduction process)
Down	Araip.G8PCK_UP	Cytochrome P450 superfamily protein%3B IPR001128 (Cytochrome P450)%3B GO:0005506 (iron ion binding)%2C GO:0020037 (heme binding)%2C GO:0055114 (oxidation-reduction process)
Down	Aradu.9M8FI_UP	Cytochrome P450 superfamily protein%3B IPR001128 (Cytochrome P450)%3B GO:0005506 (iron ion binding)%2C GO:0020037 (heme binding)%2C GO:0055114 (oxidation-reduction process)
Down	Aradu.99WG9	Cytochrome P450 superfamily protein%3B IPR001128 (Cytochrome P450)%3B GO:0005506 (iron ion binding)%2C GO:0020037 (heme binding)%2C GO:0055114 (oxidation-reduction process)
Down	Aradu.N1Z7I_DOWN	Cytochrome P450 superfamily protein%3B IPR001128 (Cytochrome P450)%3B GO:0005506 (iron ion binding)%2C GO:0020037 (heme binding)%2C GO:0055114 (oxidation-reduction process)
Down	Aradu.RFD9D	Cytochrome P450 superfamily protein%3B IPR001128 (Cytochrome P450)%3B GO:0005506 (iron ion binding)%2C GO:0020037 (heme binding)%2C GO:0055114 (oxidation-reduction process)
Up	Aradu.RFD9D_UP	Cytochrome P450 superfamily protein%3B IPR001128 (Cytochrome P450)%3B GO:0005506 (iron ion binding)%2C GO:0020037 (heme binding)%2C GO:0055114 (oxidation-reduction process)
Down	Aradu.3K9KE_UP	Cytochrome P450 superfamily protein%3B IPR001128 (Cytochrome P450)%3B GO:0005506 (iron ion binding)%2C GO:0020037 (heme binding)%2C GO:0055114 (oxidation-reduction process)
Up	Aradu.WF19L	Cytochrome P450 superfamily protein%3B IPR001128 (Cytochrome P450)%3B GO:0005506 (iron ion binding)%2C GO:0020037 (heme binding)%2C GO:0055114 (oxidation-reduction process)
Down	Aradu.9NC59	Cytochrome P450 superfamily protein%3B IPR001128 (Cytochrome P450)%3B GO:0005506 (iron ion binding)%2C GO:0020037 (heme binding)%2C GO:0055114 (oxidation-reduction process)
Down	Aradu.G82K5_UP	Cytochrome P450 superfamily protein%3B IPR001128 (Cytochrome P450)%3B GO:0005506 (iron ion binding)%2C GO:0020037 (heme binding)%2C GO:0055114 (oxidation-reduction process)
Down	Aradu.R6QT2_DOWN	Cytochrome P450 superfamily protein%3B IPR001128 (Cytochrome P450)%3B GO:0005506 (iron ion binding)%2C GO:0020037 (heme binding)%2C GO:0055114 (oxidation-reduction process)
Up	Aradu.U405F_UP	cytochrome P450%2C family 718%3B IPR001128 (Cytochrome P450)%3B GO:0004497 (monooxygenase activity)%2C GO:0005506 (iron ion binding)%2C GO:0020037 (heme binding)%2C GO:0055114 (oxidation-reduction process)
Up	Aradu.RT6XD	cytochrome P450%2C family 718%3B IPR001128 (Cytochrome P450)%3B GO:0005506 (iron ion binding)%2C GO:0020037 (heme binding)%2C GO:0055114 (oxidation-reduction process)
Up	Aradu.QQC4U	DDB1- and CUL4-associated factor 8-like isoform X1 [Glycine max]%3B IPR015943 (WD40/YVTN repeat-like-containing domain)%3B GO:0005515 (protein binding)
Down	Araip.V1J0I	DDRGK domain-containing protein 1-like [Glycine max]
Down	Aradu.36BMH_DOWN	DEAD-box ATP-dependent RNA helicase%3B IPR001650 (Helicase%2C C-terminal)%2C IPR014001 (Helicase%2C superfamily 1/2%2C ATP-binding domain)%2C IPR027417 (P-loop containing nucleoside triphosphate hydrolase)%3B GO:0003676 (nucleic acid binding)%2C GO:0004386 (helicase activity)%2C GO:0005524 (ATP binding)%2C GO:0008026 (ATP-dependent helicase activity)
Down	Araip.V1X37_UP	DEAD-box ATP-dependent RNA helicase%3B IPR011545 (DNA/RNA helicase%2C DEAD/DEAH box type%2C N-terminal)%2C IPR027417 (P-loop containing nucleoside triphosphate hydrolase)%3B GO:0003676 (nucleic acid binding)%2C GO:0005524 (ATP binding)%2C GO:0008026 (ATP-dependent helicase activity)
Down	Araip.GED80	Defective in cullin neddylation protein n%3D2 Tax%3DMedicago truncatula RepID%3DG7L1Z9_MEDTR
Up	Aradu.LD8QN_DOWN	defective in cullin neddylation protein%2C putative%3B IPR014764 (Defective-in-cullin neddylation protein)
Down	Aradu.DH5V9	dehydration-responsive protein RD22%3B IPR004873 (BURP domain)
Up	Aradu.9D49Q	delta subunit of Mt ATP synthase%3B IPR000711 (ATPase%2C F1 complex%2C OSCP/delta subunit)%2C IPR026015 (F1F0 ATP synthase OSCP/delta subunit%2C N-terminal domain)%3B GO:0015986 (ATP synthesis coupled proton transport)
Down	Aradu.DVL50_UP	DERLIN-1%3B IPR007599 (Derlin)
Up	Aradu.T2AVN	DHHC-type zinc finger family protein%3B IPR001594 (Zinc finger%2C DHHC-type%2C palmitoyltransferase)%2C IPR020683 (Ankyrin repeat-containing domain)%3B GO:0005515 (protein binding)%2C GO:0008270 (zinc ion binding)
Up	Aradu.JR91A_UP	DHHC-type zinc finger family protein%3B IPR001594 (Zinc finger%2C DHHC-type%2C palmitoyltransferase)%3B GO:0008270 (zinc ion binding)
Down	Aradu.IVG3B_UP	diacylglycerol kinase 4%3B IPR000756 (Diacylglycerol kinase%2C accessory domain)%2C IPR001206 (Diacylglycerol kinase%2C catalytic domain)%2C IPR016064 (ATP-NAD kinase-like domain)%3B GO:0003951 (NAD+ kinase activity)%2C GO:0004143 (diacylglycerol kinase activity)%2C GO:0007205 (protein kinase C-activating G-protein coupled receptor signaling pathway)%2C GO:0008152 (metabolic process)
Down	Aradu.A3CPU_UP	dicer-like 4
Down	Aradu.XHP2L	dihydroflavonol 4-reductase%3B IPR001509 (NAD-dependent epimerase/dehydratase)%2C IPR016040 (NAD(P)-binding domain)%3B GO:0003824 (catalytic activity)%2C GO:0044237 (cellular metabolic process)%2C GO:0050662 (coenzyme binding)
Down	Araip.626C3_DOWN	Disease resistance protein (CC-NBS-LRR class) family
Up	Aradu.CTA8F_DOWN	disease resistance protein (CC-NBS-LRR class) family protein
Up	Araip.G4CSD_DOWN	Disease resistance protein (TIR-NBS-LRR class) family%3B IPR000157 (Toll/interleukin-1 receptor homology (TIR) domain)%2C IPR000767 (Disease resistance protein)%2C IPR027417 (P-loop containing nucleoside triphosphate hydrolase)%3B GO:0000166 (nucleotide binding)%2C GO:0005515 (protein binding)%2C GO:0006952 (defense response)%2C GO:0007165 (signal transduction)%2C GO:0017111 (nucleoside-triphosph…
Up	Aradu.B45Z7_DOWN	Disease resistance protein (TIR-NBS-LRR class) family%3B IPR000157 (Toll/interleukin-1 receptor homology (TIR) domain)%2C IPR000767 (Disease resistance protein)%2C IPR027417 (P-loop containing nucleoside triphosphate hydrolase)%3B GO:0005515 (protein binding)%2C GO:0006952 (defense response)%2C GO:0007165 (signal transduction)%2C GO:0043531 (ADP binding)
Down	Aradu.D6C0C	Disease resistance protein (TIR-NBS-LRR class) family%3B IPR000767 (Disease resistance protein)%2C IPR027417 (P-loop containing nucleoside triphosphate hydrolase)%3B GO:0006952 (defense response)%2C GO:0043531 (ADP binding)
Down	Aradu.G29LA	disease resistance protein (TIR-NBS-LRR class)%2C putative%3B IPR000157 (Toll/interleukin-1 receptor homology (TIR) domain)%2C IPR000270 (Phox/Bem1p)%2C IPR000767 (Disease resistance protein)%2C IPR027417 (P-loop containing nucleoside triphosphate hydrolase)%3B GO:0005515 (protein binding)%2C GO:0006952 (defense response)%2C GO:0007165 (signal transduction)%2C GO:0043531 (ADP binding)
Down	Aradu.W3B9W_UP	disease resistance protein (TIR-NBS-LRR class)%2C putative%3B IPR000157 (Toll/interleukin-1 receptor homology (TIR) domain)%2C IPR000767 (Disease resistance protein)%2C IPR027417 (P-loop containing nucleoside triphosphate hydrolase)%3B GO:0005515 (protein binding)%2C GO:0006952 (defense response)%2C GO:0007165 (signal transduction)%2C GO:0043531 (ADP binding)
Down	Aradu.JSN8H_DOWN	disease resistance protein (TIR-NBS-LRR class)%3B IPR000767 (Disease resistance protein)%2C IPR001611 (Leucine-rich repeat)%2C IPR003591 (Leucine-rich repeat%2C typical subtype)%2C IPR006553 (Leucine-rich repeat%2C cysteine-containing subtype)%2C IPR027417 (P-loop containing nucleoside triphosphate hydrolase)%3B GO:0005515 (protein binding)%2C GO:0006952 (defense response)%2C GO:0043531 (ADP bind…
Up	Aradu.DUJ9J	DNA polymerase epsilon catalytic subunit%3B IPR013697 (DNA polymerase epsilon%2C catalytic subunit A%2C C-terminal)%3B GO:0003887 (DNA-directed DNA polymerase activity)%2C GO:0005634 (nucleus)%2C GO:0006260 (DNA replication)%2C GO:0008270 (zinc ion binding)
Down	Aradu.BSF4U_DOWN	DNA repair protein UVH3-like isoform X4 [Glycine max]%3B IPR002421 (5'-3' exonuclease%2C N-terminal)%2C IPR006085 (XPG N-terminal)%2C IPR006086 (XPG-I domain)%2C IPR023426 (Flap structure-specific endonuclease)%3B GO:0003677 (DNA binding)%2C GO:0003824 (catalytic activity)%2C GO:0004518 (nuclease activity)%2C GO:0006281 (DNA repair)
Down	Aradu.A68AJ	DNA replication factor CDT1-like protein%3B IPR014939 (CDT1 Geminin-binding domain-like)
Down	Aradu.YV0F0_UP	DNA replication licensing factor Mcm7%2C putative%3B IPR001208 (Mini-chromosome maintenance%2C DNA-dependent ATPase)%2C IPR027417 (P-loop containing nucleoside triphosphate hydrolase)%2C IPR027925 (MCM N-terminal domain)%3B GO:0003677 (DNA binding)%2C GO:0003678 (DNA helicase activity)%2C GO:0005524 (ATP binding)%2C GO:0005634 (nucleus)%2C GO:0006260 (DNA replication)%2C GO:0006270 (DNA replicati…
Down	Araip.FE4L6_UP	DNA topoisomerase type I%3B IPR001631 (DNA topoisomerase I)%2C IPR012336 (Thioredoxin-like fold)%2C IPR013499 (DNA topoisomerase I%2C eukaryotic-type)%3B GO:0003677 (DNA binding)%2C GO:0003917 (DNA topoisomerase type I activity)%2C GO:0003918 (DNA topoisomerase type II (ATP-hydrolyzing) activity)%2C GO:0005694 (chromosome)%2C GO:0006265 (DNA topological change)
Up	Aradu.03THN_DOWN	DNA-binding and zinc-finger protein%3B IPR004022 (DDT domain)%2C IPR013083 (Zinc finger%2C RING/FYVE/PHD-type)%3B GO:0005515 (protein binding)%2C GO:0008270 (zinc ion binding)
Down	Aradu.I6I4A_DOWN	DNA-directed RNA polymerase II%3B IPR014381 (DNA-directed RNA polymerase RPB5 subunit%2C eukaryote/virus)%3B GO:0003677 (DNA binding)%2C GO:0003899 (DNA-directed RNA polymerase activity)%2C GO:0005634 (nucleus)
Up	Aradu.I6I4A	DNA-directed RNA polymerase II%3B IPR014381 (DNA-directed RNA polymerase RPB5 subunit%2C eukaryote/virus)%3B GO:0003677 (DNA binding)%2C GO:0003899 (DNA-directed RNA polymerase activity)%2C GO:0005634 (nucleus)
Down	Aradu.9G82K_UP	DNA-directed RNA polymerase IV subunit 1-like [Glycine max]%3B IPR015801 (Copper amine oxidase%2C N2/N3-terminal)%2C IPR021602 (Protein of unknown function DUF3223)%3B GO:0005507 (copper ion binding)%2C GO:0009308 (amine metabolic process)%2C GO:0048038 (quinone binding)
Up	Aradu.C7MQ0_DOWN	DNA-directed RNA polymerase subunit beta
Down	Araip.T9GS8_DOWN	DNA-directed RNA polymerase%3B IPR006592 (RNA polymerase%2C N-terminal)%2C IPR007066 (RNA polymerase Rpb1%2C domain 3)%2C IPR007080 (RNA polymerase Rpb1%2C domain 1)%2C IPR007081 (RNA polymerase Rpb1%2C domain 5)%2C IPR007083 (RNA polymerase Rpb1%2C domain 4)%3B GO:0003677 (DNA binding)%2C GO:0003899 (DNA-directed RNA polymerase activity)
Down	Araip.W2C9M_DOWN	DnaJ / Sec63 Brl domains-containing protein
Down	Araip.22E3Q	DnaJ / Sec63 Brl domains-containing protein%3B IPR004179 (Sec63 domain)
Up	Aradu.RU4YW_UP	dnaJ homolog subfamily B member 4-like isoform 1 [Glycine max]%3B IPR001623 (DnaJ domain)%2C IPR024593 (Domain of unknown function DUF3444)
Down	Aradu.46TFL_UP	DNAJ homologue 3%3B IPR001623 (DnaJ domain)%2C IPR002939 (Chaperone DnaJ%2C C-terminal)%3B GO:0006457 (protein folding)%2C GO:0051082 (unfolded protein binding)
Down	Aradu.PY313	Dormancy/auxin associated family protein%3B IPR008406 (Dormancyauxin associated)
Down	Aradu.8QI3B_UP	down syndrome critical region protein%2C putative%3B IPR014756 (Immunoglobulin E-set)
Down	Araip.4C7BD_DOWN	DUF223 domain protein%3B IPR012340 (Nucleic acid-binding%2C OB-fold)
Down	Araip.HV9JB	DUF679 domain membrane protein 1%3B IPR007770 (Protein of unknown function DUF679)
Up	Aradu.DT0KY	DYNAMIN-like 1B%3B IPR000375 (Dynamin central domain)%2C IPR001401 (Dynamin%2C GTPase domain)%2C IPR003130 (Dynamin GTPase effector)%2C IPR022812 (Dynamin superfamily)%2C IPR027417 (P-loop containing nucleoside triphosphate hydrolase)%3B GO:0003924 (GTPase activity)%2C GO:0005525 (GTP binding)
Down	Aradu.2Z4VA_UP	Dynein light chain type 1 family protein%3B IPR001372 (Dynein light chain%2C type 1/2)%3B GO:0005875 (microtubule associated complex)%2C GO:0007017 (microtubule-based process)
Down	Aradu.2Z4VA	Dynein light chain type 1 family protein%3B IPR001372 (Dynein light chain%2C type 1/2)%3B GO:0005875 (microtubule associated complex)%2C GO:0007017 (microtubule-based process)
Down	Aradu.G6VC6_UP	E3 ubiquitin-protein ligase CHFR n%3D6 Tax%3DSimiiformes RepID%3DCHFR_PONAB
Down	Aradu.SGU0V_UP	E3 ubiquitin-protein ligase RGLG2-like isoform X2 [Glycine max]%3B IPR000008 (C2 domain)%2C IPR002035 (von Willebrand factor%2C type A)%2C IPR010734 (Copine)%3B GO:0005515 (protein binding)
Down	Aradu.9T0WS_UP	E3 ubiquitin-protein ligase RHF2A-like isoform X3 [Glycine max]%3B IPR013083 (Zinc finger%2C RING/FYVE/PHD-type)%3B GO:0005515 (protein binding)%2C GO:0008270 (zinc ion binding)
Down	Araip.N5BF8_DOWN	E3 ubiquitin-protein ligase RMA1H1-like isoform X3 [Glycine max]%3B IPR013083 (Zinc finger%2C RING/FYVE/PHD-type)%3B GO:0005515 (protein binding)%2C GO:0008270 (zinc ion binding)
Down	Aradu.D79RM_DOWN	E3 ubiquitin-protein ligase RNF14 n%3D2 Tax%3DTriticeae RepID%3DR7W4K2_AEGTA%3B IPR002867 (Zinc finger%2C C6HC-type)%2C IPR013083 (Zinc finger%2C RING/FYVE/PHD-type)%2C IPR016135 (Ubiquitin-conjugating enzyme/RWD-like)%3B GO:0005515 (protein binding)%2C GO:0008270 (zinc ion binding)
Down	Araip.DE2YJ	E3 UFM1-protein ligase-like protein
Down	Araip.GHX3I_DOWN	E3 UFM1-protein ligase-like protein%3B IPR018611 (E3 UFM1-protein ligase 1)
Up	Aradu.DV9UJ	early nodulin-related%3B IPR005050 (Early nodulin 93 ENOD93 protein)
Up	Aradu.1R9KX	endoglucanase 6-like [Glycine max]%3B IPR001701 (Glycoside hydrolase%2C family 9)%2C IPR008928 (Six-hairpin glycosidase-like)%2C IPR008965 (Carbohydrate-binding domain)%3B GO:0003824 (catalytic activity)%2C GO:0005975 (carbohydrate metabolic process)%2C GO:0030246 (carbohydrate binding)
Down	Aradu.8II80_DOWN	enhancer of polycomb-like transcription factor protein%3B IPR019542 (Enhancer of polycomb-like%2C N-terminal)%2C IPR024943 (Enhancer of polycomb protein)%3B GO:0032777 (Piccolo NuA4 histone acetyltransferase complex)%2C GO:0035267 (NuA4 histone acetyltransferase complex)
Up	Aradu.JBV2R_UP	ENTH/VHS/GAT family protein%3B IPR004152 (GAT)%2C IPR008942 (ENTH/VHS)%3B GO:0005622 (intracellular)%2C GO:0006886 (intracellular protein transport)
Down	Aradu.87FCC_UP	EPIDERMAL PATTERNING FACTOR-like protein 4-like [Glycine max]
Down	Aradu.F2DYX	epoxide hydrolase%3B IPR000639 (Epoxide hydrolase-like)%3B GO:0003824 (catalytic activity)
Up	Aradu.ZA47A_DOWN	ER membrane protein complex subunit-like protein%3B IPR002809 (Protein of unknown function DUF106%2C transmembrane)%3B GO:0016020 (membrane)
Down	Aradu.V268Y_UP	ER membrane protein complex subunit-like protein%3B IPR005366 (Uncharacterised protein family UPF0172)
Down	Aradu.RCD5L_DOWN	erythroid differentiation-related factor 1%2C putative%3B IPR011990 (Tetratricopeptide-like helical)%3B GO:0005515 (protein binding)
Up	Aradu.L1QZC_UP	Erythronate-4-phosphate dehydrogenase family protein
Down	Araip.YD93A	ethanolamine-phosphate cytidylyltransferase%3B IPR014729 (Rossmann-like alpha/beta/alpha sandwich fold)
Up	Aradu.ZYN4B	Eukaryotic aspartyl protease family protein%3B IPR001461 (Aspartic peptidase)%2C IPR021109 (Aspartic peptidase domain)%3B GO:0004190 (aspartic-type endopeptidase activity)%2C GO:0006508 (proteolysis)
Down	Aradu.92DR8_DOWN	eukaryotic translation initiation factor 2 gamma subunit%3B IPR000795 (Elongation factor%2C GTP-binding domain)%2C IPR009000 (Translation protein%2C beta-barrel domain)%2C IPR009001 (Translation elongation factor EF1A/initiation factor IF2gamma%2C C-terminal)%2C IPR027417 (P-loop containing nucleoside triphosphate hydrolase)%3B GO:0003924 (GTPase activity)%2C GO:0005525 (GTP binding)
Up	Aradu.I2DKG	exocyst subunit exo70 family protein B1%3B IPR004140 (Exocyst complex protein Exo70)%2C IPR016159 (Cullin repeat-like-containing domain)%3B GO:0000145 (exocyst)%2C GO:0006887 (exocytosis)
Up	Aradu.EI69K_DOWN	exosome complex exonuclease RRP44%3B IPR002716 (PIN domain)%2C IPR012340 (Nucleic acid-binding%2C OB-fold)
Down	Araip.84U6K_UP	Exostosin family protein%3B IPR004263 (Exostosin-like)
Down	Aradu.95TME_DOWN	exostosin-2-like [Glycine max]%3B IPR004263 (Exostosin-like)%2C IPR015338 (EXTL2%2C alpha-1%2C4-N-acetylhexosaminyltransferase)%3B GO:0031227 (intrinsic component of endoplasmic reticulum membrane)
Up	Aradu.251QA	external alternative NAD(P)H-ubiquinone oxidoreductase B2%2C mitochondrial-like isoform X2 [Glycine max]%3B IPR011992 (EF-hand domain pair)%2C IPR013027 (FAD-dependent pyridine nucleotide-disulphide oxidoreductase)%2C IPR023753 (Pyridine nucleotide-disulphide oxidoreductase%2C FAD/NAD(P)-binding domain)%3B GO:0005509 (calcium ion binding)%2C GO:0016491 (oxidoreductase activity)%2C GO:0050660 (fla…
Up	Aradu.N3V6K	F-actin-capping protein subunit alpha%3B IPR000872 (Tafazzin)%2C IPR002189 (F-actin-capping protein subunit alpha)%3B GO:0003779 (actin binding)%2C GO:0008152 (metabolic process)%2C GO:0008290 (F-actin capping protein complex)%2C GO:0030036 (actin cytoskeleton organization)%2C GO:0071203 (WASH complex)
Up	Aradu.D7CPW_UP	FAD dependent oxidoreductase n%3D1 Tax%3Dcyanobacterium PCC 7702 RepID%3DUPI00036A198D
Up	Aradu.B5Y6I_UP	far upstream element-binding protein 1-like [Glycine max]
Up	Aradu.S1C9T_DOWN	fasciclin-like arabinogalactan protein
Up	Aradu.B81RW	FASCICLIN-like arabinogalactan-protein 11%3B IPR000782 (FAS1 domain)
Down	Aradu.7W39T_UP	fatty acid desaturase 2%3B IPR005804 (Fatty acid desaturase%2C type 1)%2C IPR021863 (Protein of unknown function DUF3474)%3B GO:0006629 (lipid metabolic process)%2C GO:0055114 (oxidation-reduction process)
Down	Aradu.U9CZ6_UP	F-box and associated interaction domains-containing protein%3B IPR001810 (F-box domain)%2C IPR017451 (F-box associated interaction domain)%3B GO:0005515 (protein binding)
Up	Aradu.3MT4E_DOWN	F-box family protein%3B IPR001810 (F-box domain)%3B GO:0005515 (protein binding)
Down	Araip.JI6YF	F-box protein At4g02760-like isoform X1 [Glycine max]%3B IPR001810 (F-box domain)%3B GO:0005515 (protein binding)
Up	Aradu.NBW7T	F-box protein interaction domain protein%3B IPR001810 (F-box domain)%2C IPR017451 (F-box associated interaction domain)%3B GO:0005515 (protein binding)
Down	Aradu.788TI_DOWN	F-box protein interaction domain protein%3B IPR001810 (F-box domain)%2C IPR017451 (F-box associated interaction domain)%3B GO:0005515 (protein binding)
Up	Aradu.S2AJS_DOWN	F-box protein interaction domain protein%3B IPR017451 (F-box associated interaction domain)
Down	Aradu.4635I_UP	F-box protein PP2-A13%3B IPR001810 (F-box domain)%2C IPR025886 (Phloem protein 2-like)%3B GO:0005515 (protein binding)
Down	Aradu.D9TW9_DOWN	F-box protein PP2-A13%3B IPR001810 (F-box domain)%2C IPR025886 (Phloem protein 2-like)%3B GO:0005515 (protein binding)
Up	Aradu.PP2DC	F-box protein SKIP16%3B IPR001810 (F-box domain)%2C IPR007474 (ApaG domain)%3B GO:0005515 (protein binding)
Down	Aradu.2U7DH_DOWN	F-box/kelch-repeat protein SKIP25-like [Glycine max]%3B IPR015916 (Galactose oxidase%2C beta-propeller)
Down	Aradu.S9TNP	F-box/LRR protein%3B IPR001810 (F-box domain)%2C IPR006553 (Leucine-rich repeat%2C cysteine-containing subtype)%3B GO:0005515 (protein binding)
Down	Aradu.5Q7U7_DOWN	F-box/RNI-like superfamily protein%3B IPR001810 (F-box domain)%2C IPR006566 (FBD domain)%3B GO:0005515 (protein binding)
Down	Araip.PF5AP_DOWN	F-box/RNI-like superfamily protein%3B IPR001810 (F-box domain)%3B GO:0005515 (protein binding)
Up	Aradu.54D5L_DOWN	F-box/RNI-like superfamily protein%3B IPR001810 (F-box domain)%3B GO:0005515 (protein binding)
Down	Araip.IIT1C	ferredoxin-NADP(+)-oxidoreductase 1
Up	Aradu.29VJC	ferredoxin-related%3B IPR014044 (CAP domain)
Down	Aradu.Y1M46_UP	ferric reduction oxidase 2
Down	Aradu.F06JI_DOWN	ferrochelatase 1%3B IPR001015 (Ferrochelatase)%3B GO:0004325 (ferrochelatase activity)%2C GO:0006783 (heme biosynthetic process)
Up	Aradu.PZ5G0	Fe-S metabolism associated protein SufE%3B IPR002634 (BolA protein)%2C IPR003808 (Fe-S metabolism associated domain%2C SufE-like)
Down	Aradu.5NN3C_UP	Flavin-binding monooxygenase family protein%3B IPR013027 (FAD-dependent pyridine nucleotide-disulphide oxidoreductase)%2C IPR020946 (Flavin monooxygenase-like)%3B GO:0016491 (oxidoreductase activity)%2C GO:0050660 (flavin adenine dinucleotide binding)%2C GO:0050661 (NADP binding)%2C GO:0055114 (oxidation-reduction process)
Down	Araip.KQD1X_DOWN	flocculation protein FLO11-like isoform X3 [Glycine max]
Down	Araip.G70V5_DOWN	flocculation protein FLO11-like isoform X5 [Glycine max]%3B IPR004252 (Probable transposase%2C Ptta/En/Spm%2C plant)
Up	Aradu.FC7NZ	folate/biopterin transporter%3B IPR004324 (Biopterin transport-related protein BT1)
Up	Aradu.VXD1Z	fumarate hydratase%3B IPR000362 (Fumarate lyase family)%2C IPR008948 (L-Aspartase-like)%2C IPR024083 (Fumarase/histidase%2C N-terminal)%3B GO:0003824 (catalytic activity)
Down	Aradu.M5CVM_UP	fumarylacetoacetase%2C putative%3B IPR005959 (Fumarylacetoacetase)%2C IPR011234 (Fumarylacetoacetase%2C C-terminal-related)%3B GO:0003824 (catalytic activity)%2C GO:0004334 (fumarylacetoacetase activity)%2C GO:0008152 (metabolic process)%2C GO:0009072 (aromatic amino acid family metabolic process)
Up	Aradu.RUD50	FUNCTIONS IN: molecular_function unknown%3B INVOLVED IN: biological_process unknown%3B EXPRESSED IN: 23 plant structures%3B EXPRESSED DURING: 13 growth stages
Up	Aradu.NCP7U_DOWN	gamma-irradiation and mitomycin c induced 1
Down	Araip.UD4KI	GC-rich sequence DNA-binding factor-like protein with Tuftelin interacting domain%3B IPR022783 (GC-rich sequence DNA-binding factor domain)%3B GO:0003677 (DNA binding)%2C GO:0005634 (nucleus)
Down	Aradu.M98W9_DOWN	GDA1/CD39 nucleoside phosphatase family protein%3B IPR000407 (Nucleoside phosphatase GDA1/CD39)%3B GO:0016787 (hydrolase activity)
Up	Aradu.P3SFW_UP	GDP-L-galactose phosphorylase 1-like [Glycine max]
Down	Aradu.031YC_UP	GDSL esterase/lipase plant-like protein%3B IPR002921 (Lipase%2C class 3)%3B GO:0004806 (triglyceride lipase activity)%2C GO:0006629 (lipid metabolic process)
Down	Aradu.ESL6S_UP	GDSL-like Lipase/Acylhydrolase family protein%3B IPR001087 (Lipase%2C GDSL)%3B GO:0006629 (lipid metabolic process)%2C GO:0016787 (hydrolase activity)
Down	Araip.74669_DOWN	GDSL-like Lipase/Acylhydrolase superfamily protein%3B IPR001087 (Lipase%2C GDSL)%3B GO:0006629 (lipid metabolic process)%2C GO:0016787 (hydrolase activity)
Up	Aradu.VT5GA_UP	GDSL-like Lipase/Acylhydrolase superfamily protein%3B IPR001087 (Lipase%2C GDSL)%3B GO:0006629 (lipid metabolic process)%2C GO:0016787 (hydrolase activity)
Up	Aradu.P709D_DOWN	GDSL-like Lipase/Acylhydrolase superfamily protein%3B IPR001087 (Lipase%2C GDSL)%3B GO:0006629 (lipid metabolic process)%2C GO:0016787 (hydrolase activity)
Down	Aradu.L3677_UP	GDSL-like Lipase/Acylhydrolase superfamily protein%3B IPR001087 (Lipase%2C GDSL)%3B GO:0006629 (lipid metabolic process)%2C GO:0016787 (hydrolase activity)
Down	Aradu.T5PBU_UP	GDSL-like Lipase/Acylhydrolase superfamily protein%3B IPR001087 (Lipase%2C GDSL)%3B GO:0006629 (lipid metabolic process)%2C GO:0016787 (hydrolase activity)
Down	Aradu.75IMY_UP	general transcription factor group E6%3B IPR001487 (Bromodomain)%3B GO:0005515 (protein binding)
Down	Aradu.VJ006	glucan endo-1%2C3-beta-glucosidase 13-like [Glycine max]%3B IPR012946 (X8)
Down	Aradu.4R8IN	glucan endo-1%2C3-beta-glucosidase-like [Glycine max]%3B IPR000490 (Glycoside hydrolase%2C family 17)%2C IPR017853 (Glycoside hydrolase%2C superfamily)%3B GO:0005975 (carbohydrate metabolic process)
Down	Aradu.PG6LA_DOWN	glucomannan 4-beta-mannosyltransferase 2-like [Glycine max]
Down	Araip.AD86Q	glucose-6-phosphate dehydrogenase 3%3B IPR001282 (Glucose-6-phosphate dehydrogenase)%3B GO:0004345 (glucose-6-phosphate dehydrogenase activity)%2C GO:0006006 (glucose metabolic process)%2C GO:0050661 (NADP binding)%2C GO:0055114 (oxidation-reduction process)
Up	Aradu.I3YXT_DOWN	Glucose-methanol-choline (GMC) oxidoreductase family protein%3B IPR012132 (Glucose-methanol-choline oxidoreductase)%3B GO:0006066 (alcohol metabolic process)%2C GO:0008812 (choline dehydrogenase activity)%2C GO:0050660 (flavin adenine dinucleotide binding)%2C GO:0055114 (oxidation-reduction process)
Down	Araip.QSW9C_DOWN	glutamate receptor 2.7%3B IPR001828 (Extracellular ligand-binding receptor)%2C IPR028082 (Periplasmic binding protein-like I)
Down	Aradu.0HA70_UP	glutathione peroxidase 2%3B IPR000889 (Glutathione peroxidase)%2C IPR012336 (Thioredoxin-like fold)%3B GO:0004602 (glutathione peroxidase activity)%2C GO:0006979 (response to oxidative stress)%2C GO:0055114 (oxidation-reduction process)
Down	Aradu.KZZ3J_DOWN	glutathione S-transferase 6%3B IPR010987 (Glutathione S-transferase%2C C-terminal-like)%2C IPR012336 (Thioredoxin-like fold)%3B GO:0005515 (protein binding)
Down	Araip.Y9MKL_UP	Glutathione S-transferase family protein%3B IPR010987 (Glutathione S-transferase%2C C-terminal-like)%2C IPR012336 (Thioredoxin-like fold)%3B GO:0005515 (protein binding)
Down	Aradu.A3N3V	glyceraldehyde-3-phosphate dehydrogenase C2%3B IPR020831 (Glyceraldehyde/Erythrose phosphate dehydrogenase family)%3B GO:0006006 (glucose metabolic process)%2C GO:0050661 (NADP binding)%2C GO:0051287 (NAD binding)%2C GO:0055114 (oxidation-reduction process)
Down	Aradu.31H7A_DOWN	glycerol-3-phosphate acyltransferase 6%3B IPR002123 (Phospholipid/glycerol acyltransferase)%2C IPR023214 (HAD-like domain)%3B GO:0008152 (metabolic process)
Down	Aradu.NS576_DOWN	glycine-rich protein
Up	Aradu.4C32F	glycogen phosphorylase 1-like isoform X1 [Glycine max]%3B IPR000811 (Glycosyl transferase%2C family 35)%3B GO:0004645 (phosphorylase activity)%2C GO:0005975 (carbohydrate metabolic process)%2C GO:0008184 (glycogen phosphorylase activity)%2C GO:0030170 (pyridoxal phosphate binding)
Down	Aradu.EMA8S_DOWN	glycogen/starch/alpha-glucan phosphorylase family protein%3B IPR000811 (Glycosyl transferase%2C family 35)%3B GO:0004645 (phosphorylase activity)%2C GO:0005975 (carbohydrate metabolic process)%2C GO:0008184 (glycogen phosphorylase activity)%2C GO:0030170 (pyridoxal phosphate binding)
Down	Aradu.F6V56_DOWN	Glycoprotein membrane precursor GPI-anchored
Up	Aradu.B8JPS_UP	Glycosyl hydrolase family protein with chitinase insertion domain%3B IPR017853 (Glycoside hydrolase%2C superfamily)%3B GO:0005975 (carbohydrate metabolic process)
Down	Aradu.5JM2L_UP	Glycosyl transferase family 9 n%3D1 Tax%3DNostoc sp. PCC 7107 RepID%3DK9Q9A6_9NOSO
Down	Aradu.52HV7_DOWN	Glycosyl transferase%2C group 1 family protein n%3D1 Tax%3DSynechococcus sp. PCC 7335 RepID%3DB4WMC6_9SYNE%3B IPR001296 (Glycosyl transferase%2C family 1)%3B GO:0009058 (biosynthetic process)
Down	Aradu.7V9MQ_DOWN	GRF zinc finger protein%3B IPR010666 (Zinc finger%2C GRF-type)%3B GO:0008270 (zinc ion binding)
Up	Aradu.Q77AH	growth-regulating factor 5%3B IPR014977 (WRC)
Down	Aradu.DC5GT_UP	GTP binding Elongation factor Tu family protein%3B IPR000640 (Translation elongation factor EFG%2C V domain)%2C IPR000795 (Elongation factor%2C GTP-binding domain)%2C IPR005225 (Small GTP-binding protein domain)%2C IPR009000 (Translation protein%2C beta-barrel domain)%2C IPR009022 (Elongation factor G%2C III-V domain)%2C IPR020568 (Ribosomal protein S5 domain 2-type fold)%2C IPR027417 (P-loop con…
Down	Aradu.GKG4B_DOWN	GTP binding protein%2C putative n%3D1 Tax%3DRicinus communis RepID%3DB9SK31_RICCO%3B IPR006073 (GTP binding domain)%2C IPR023179 (GTP-binding protein%2C orthogonal bundle domain)%2C IPR027417 (P-loop containing nucleoside triphosphate hydrolase)%3B GO:0005525 (GTP binding)
Down	Aradu.LL10S_UP	GTP binding%3B IPR014100 (GTP-binding protein Obg/CgtA)%2C IPR027417 (P-loop containing nucleoside triphosphate hydrolase)%3B GO:0000287 (magnesium ion binding)%2C GO:0003924 (GTPase activity)%2C GO:0005525 (GTP binding)
Up	Aradu.V5158	GTP binding%3B IPR027417 (P-loop containing nucleoside triphosphate hydrolase)
Up	Aradu.Q4FCW	GTP-binding elongation factor Tu family protein%3B IPR004539 (Translation elongation factor EF1A%2C eukaryotic/archaeal)%2C IPR009000 (Translation protein%2C beta-barrel domain)%2C IPR009001 (Translation elongation factor EF1A/initiation factor IF2gamma%2C C-terminal)%2C IPR027417 (P-loop containing nucleoside triphosphate hydrolase)%3B GO:0003746 (translation elongation factor activity)%2C GO:00…
Down	Aradu.9D0UC_UP	GTP-binding family protein n%3D1 Tax%3DTheobroma cacao RepID%3DUPI00042B7832%3B IPR005225 (Small GTP-binding protein domain)%2C IPR013831 (SGNH hydrolase-type esterase domain)%2C IPR016484 (GTP-binding protein EngA)%2C IPR027417 (P-loop containing nucleoside triphosphate hydrolase)%3B GO:0005525 (GTP binding)%2C GO:0016787 (hydrolase activity)
Up	Aradu.3T2TK	GTP-binding nuclear Ran-like protein%3B IPR001806 (Small GTPase superfamily)%2C IPR027417 (P-loop containing nucleoside triphosphate hydrolase)%3B GO:0005525 (GTP binding)%2C GO:0005622 (intracellular)%2C GO:0006184 (GTP catabolic process)%2C GO:0007165 (signal transduction)%2C GO:0007264 (small GTPase mediated signal transduction)%2C GO:0015031 (protein transport)%2C GO:0016020 (membrane)
Down	Aradu.YJ9R6_UP	GYF domain-containing protein%3B IPR003169 (GYF)%3B GO:0005515 (protein binding)
Up	Aradu.IF3K3_DOWN	H/ACA ribonucleoprotein complex non-core subunit NAF1-like [Glycine max]%3B IPR007504 (H/ACA ribonucleoprotein complex%2C subunit Gar1/Naf1)%2C IPR009000 (Translation protein%2C beta-barrel domain)%3B GO:0001522 (pseudouridine synthesis)%2C GO:0042254 (ribosome biogenesis)
Up	Aradu.Y1I87_DOWN	heat shock protein 70%3B IPR013126 (Heat shock protein 70 family)
Up	Aradu.EK3X2_UP	heat shock protein-binding protein%3B IPR001305 (Heat shock protein DnaJ%2C cysteine-rich domain)%2C IPR001623 (DnaJ domain)%2C IPR002939 (Chaperone DnaJ%2C C-terminal)%3B GO:0006457 (protein folding)%2C GO:0031072 (heat shock protein binding)%2C GO:0051082 (unfolded protein binding)
Up	Aradu.K2DQ9_DOWN	heat shock transcription factor B4%3B IPR011991 (Winged helix-turn-helix DNA-binding domain)%2C IPR027725 (Heat shock transcription factor family)%3B GO:0003700 (sequence-specific DNA binding transcription factor activity)%2C GO:0005634 (nucleus)%2C GO:0009408 (response to heat)%2C GO:0043565 (sequence-specific DNA binding)
Down	Aradu.MM8AX_DOWN	Heavy metal transport/detoxification superfamily protein%3B IPR006121 (Heavy metal-associated domain%2C HMA)%3B GO:0030001 (metal ion transport)%2C GO:0046872 (metal ion binding)
Up	Aradu.Q0NF8	Heavy metal transport/detoxification superfamily protein%3B IPR006121 (Heavy metal-associated domain%2C HMA)%3B GO:0030001 (metal ion transport)%2C GO:0046872 (metal ion binding)
Down	Araip.JR5SC_UP	Helicase n%3D1 Tax%3DMedicago truncatula RepID%3DG7K2G1_MEDTR
Down	Araip.N630L	Helicase-like protein n%3D1 Tax%3DMedicago truncatula RepID%3DG7J0A2_MEDTR
Down	Aradu.65WJR_UP	Helicase-like protein n%3D1 Tax%3DMedicago truncatula RepID%3DG7JN83_MEDTR
Up	Aradu.NEY6C_UP	Helicase-like protein n%3D1 Tax%3DOryza sativa subsp. japonica RepID%3DQ5NAA4_ORYSJ
Up	Aradu.7E510_UP	Helicase-like protein n%3D1 Tax%3DOryza sativa subsp. japonica RepID%3DQ5NAA4_ORYSJ%3B IPR025476 (Helitron helicase-like domain)
Up	Aradu.Q5KRY	helicases%3B ATP-dependent helicases%3B nucleic acid binding%3B ATP binding%3B DNA-directed DNA polymerases%3B DNA binding%3B IPR001650 (Helicase%2C C-terminal)%2C IPR002298 (DNA polymerase A)%2C IPR014001 (Helicase%2C superfamily 1/2%2C ATP-binding domain)%2C IPR027417 (P-loop containing nucleoside triphosphate hydrolase)%3B GO:0003676 (nucleic acid binding)%2C GO:0003677 (DNA binding)%2C GO:000…
Down	Araip.IBY2K_UP	hexokinase 2%3B IPR001312 (Hexokinase)%2C IPR025723 (Anion-transporting ATPase-like domain)%3B GO:0005524 (ATP binding)%2C GO:0005975 (carbohydrate metabolic process)
Down	Aradu.EL4CE_UP	HI0933 family flavoprotein%3B IPR004792 (Conserved hypothetical protein CHP00275%2C flavoprotein HI0933-like)%2C IPR013027 (FAD-dependent pyridine nucleotide-disulphide oxidoreductase)%2C IPR027495 (Thiamine thiazole synthase)%3B GO:0006950 (response to stress)%2C GO:0009228 (thiamine biosynthetic process)%2C GO:0055114 (oxidation-reduction process)
Down	Aradu.UX9CD_UP	hippocampus abundant transcript-like protein%3B IPR011701 (Major facilitator superfamily)%2C IPR016196 (Major facilitator superfamily domain%2C general substrate transporter)%3B GO:0016021 (integral component of membrane)%2C GO:0055085 (transmembrane transport)
Up	Aradu.39LYQ	histone acetyltransferase HAC1-like isoform X1 [Glycine max]%3B IPR000197 (Zinc finger%2C TAZ-type)%3B GO:0003712 (transcription cofactor activity)%2C GO:0004402 (histone acetyltransferase activity)%2C GO:0005634 (nucleus)%2C GO:0008270 (zinc ion binding)
Up	Aradu.L1U3V	histone deacetylase 6%3B IPR000286 (Histone deacetylase superfamily)%2C IPR023801 (Histone deacetylase domain)%3B GO:0004407 (histone deacetylase activity)%2C GO:0016575 (histone deacetylation)
Down	Aradu.BN2LZ	histone H2A 11%3B IPR009072 (Histone-fold)%3B GO:0000786 (nucleosome)%2C GO:0003677 (DNA binding)%2C GO:0005634 (nucleus)%2C GO:0006334 (nucleosome assembly)%2C GO:0046982 (protein heterodimerization activity)
Up	Aradu.AW9HW_DOWN	histone-lysine N-methyltransferase SUVR2-like isoform X1 [Glycine max]%3B IPR001214 (SET domain)%2C IPR003105 (SRA-YDG)%2C IPR007728 (Pre-SET domain)%2C IPR015947 (PUA-like domain)%3B GO:0005515 (protein binding)%2C GO:0005634 (nucleus)%2C GO:0008270 (zinc ion binding)%2C GO:0018024 (histone-lysine N-methyltransferase activity)%2C GO:0034968 (histone lysine methylation)%2C GO:0042393 (histone bin…
Up	Aradu.BNS28	homeobox protein luminidependens protein%2C putative
Up	Aradu.B8HIV	Homeobox-leucine zipper protein family%3B IPR003106 (Leucine zipper%2C homeobox-associated)%2C IPR009057 (Homeodomain-like)%3B GO:0003677 (DNA binding)%2C GO:0003700 (sequence-specific DNA binding transcription factor activity)%2C GO:0005634 (nucleus)%2C GO:0043565 (sequence-specific DNA binding)
Down	Aradu.YF20P_DOWN	homeobox-leucine zipper protein ROC3-like [Glycine max]%3B IPR002913 (START domain)%2C IPR009057 (Homeodomain-like)%3B GO:0003677 (DNA binding)%2C GO:0003700 (sequence-specific DNA binding transcription factor activity)%2C GO:0008289 (lipid binding)%2C GO:0043565 (sequence-specific DNA binding)
Down	Aradu.9H9KW	homogentisate phytyltransferase 1%3B IPR000537 (UbiA prenyltransferase family)%3B GO:0004659 (prenyltransferase activity)%2C GO:0016021 (integral component of membrane)
Down	Araip.F5S6M	homolog of DNA mismatch repair protein MSH3%3B IPR007696 (DNA mismatch repair protein MutS%2C core)%3B GO:0005524 (ATP binding)%2C GO:0006298 (mismatch repair)%2C GO:0030983 (mismatched DNA binding)
Down	Araip.K89N8	hydroxycinnamoyl-CoA shikimate/quinate hydroxycinnamoyl transferase%3B IPR003480 (Transferase)%2C IPR023213 (Chloramphenicol acetyltransferase-like domain)
Up	Aradu.155T3_UP	hydroxyproline-rich glycoprotein family protein%3B IPR025742 (Cleavage stimulation factor subunit 2%2C hinge domain)%2C IPR026896 (Transcription termination and cleavage factor C-terminal domain)
Down	Araip.IR16C_DOWN	hypothetical protein
Down	Araip.UE9HM	hypothetical protein
Down	Araip.SSE7T_DOWN	hypothetical protein
Down	Araip.0B4QP	hypothetical protein
Up	Aradu.L5NT4_UP	hypothetical protein
Up	Aradu.A9ZKQ_DOWN	hypothetical protein
Down	Aradu.NUM7I	hypothetical protein
Down	Aradu.R1Q4Y	hypothetical protein
Down	Aradu.9U8X7_DOWN	hypothetical protein
Down	Aradu.8IQ1U_UP	hypothetical protein
Up	Aradu.G6FJQ_DOWN	hypothetical protein chrM:11918-12241 FORWARD
Down	Araip.WJ5P8_UP	hypothetical protein%3B IPR004252 (Probable transposase%2C Ptta/En/Spm%2C plant)
Down	Aradu.WAM0A_UP	Hypoxia-responsive family protein%3B IPR007667 (Hypoxia induced protein%2C domain)
Down	Aradu.57TMQ_UP	Hypoxia-responsive family protein%3B IPR007667 (Hypoxia induced protein%2C domain)
Down	Araip.K11E5	IGR motif protein%3B IPR019083 (IGR protein motif)
Up	Aradu.D1KQT	import inner membrane translocase subunit TIM22%3B IPR003397 (Mitochondrial inner membrane translocase subunit Tim17/Tim22/Tim23/peroxisomal protein PMP24)
Up	Aradu.M5PNA_UP	importin beta-3%2C putative%3B IPR016024 (Armadillo-type fold)%3B GO:0005488 (binding)
Down	Aradu.K37H8	importin-9-like [Glycine max]%3B IPR016024 (Armadillo-type fold)%3B GO:0005488 (binding)
Down	Araip.74TNL_UP	indole-3-acetic acid inducible 20%3B IPR003311 (AUX/IAA protein)%3B GO:0005634 (nucleus)%2C GO:0046983 (protein dimerization activity)
Up	Aradu.Q67RD	Inorganic anion exchanger n%3D1 Tax%3DRhodosporidium toruloides (strain NP11) RepID%3DM7XX59_RHOT1%3B IPR003020 (Bicarbonate transporter%2C eukaryotic)%3B GO:0005452 (inorganic anion exchanger activity)%2C GO:0006820 (anion transport)%2C GO:0016020 (membrane)%2C GO:0016021 (integral component of membrane)
Up	Aradu.KGA7A	inositol hexakisphosphate and diphosphoinositol-pentakisphosphate kinase-like isoform X2 [Glycine max]%3B IPR000560 (Histidine phosphatase superfamily%2C clade-2)%3B GO:0003993 (acid phosphatase activity)
Up	Aradu.00HGB	Iron ion binding / oxidoreductase n%3D4 Tax%3DCamelineae RepID%3DQ9LT92_ARATH%3B IPR005123 (Oxoglutarate/iron-dependent dioxygenase)%3B GO:0005506 (iron ion binding)%2C GO:0016491 (oxidoreductase activity)%2C GO:0031418 (L-ascorbic acid binding)%2C GO:0055114 (oxidation-reduction process)
Down	Aradu.B1KF0_UP	iron-regulated protein 3%3B IPR009716 (Ferroporti-1)%2C IPR016196 (Major facilitator superfamily domain%2C general substrate transporter)%3B GO:0005381 (iron ion transmembrane transporter activity)%2C GO:0016021 (integral component of membrane)%2C GO:0034755 (iron ion transmembrane transport)
Up	Aradu.H3AX1	iron-sulfur cluster assembly protein IscU%3B IPR011339 (ISC system FeS cluster assembly%2C IscU scaffold)%3B GO:0005506 (iron ion binding)%2C GO:0016226 (iron-sulfur cluster assembly)%2C GO:0051536 (iron-sulfur cluster binding)
Up	Aradu.56Q9E	iron-sulfur cluster binding%3B electron carriers%3B 4 iron%2C 4 sulfur cluster binding chrC:117318-117563 REVERSE%3B IPR001133 (NADH-ubiquinone oxidoreductase chain 4L/K)%2C IPR017491 (Photosystem I protein PsaC)%3B GO:0009055 (electron carrier activity)%2C GO:0009522 (photosystem I)%2C GO:0009773 (photosynthetic electron transport in photosystem I)%2C GO:0015979 (photosynthesis)%2C GO:0042651 (t…
Down	Aradu.SR3CA_DOWN	isocitrate dehydrogenase 1%3B IPR001804 (Isocitrate and isopropylmalate dehydrogenases family)%2C IPR024084 (Isopropylmalate dehydrogenase-like domain)%3B GO:0000287 (magnesium ion binding)%2C GO:0004449 (isocitrate dehydrogenase (NAD+) activity)%2C GO:0006099 (tricarboxylic acid cycle)%2C GO:0051287 (NAD binding)%2C GO:0055114 (oxidation-reduction process)
Down	Aradu.452B2_DOWN	isocitrate dehydrogenase%3B IPR004790 (Isocitrate dehydrogenase NADP-dependent)%2C IPR024084 (Isopropylmalate dehydrogenase-like domain)%3B GO:0004450 (isocitrate dehydrogenase (NADP+) activity)%2C GO:0006102 (isocitrate metabolic process)%2C GO:0055114 (oxidation-reduction process)
Down	Araip.V70V3	isoflavone reductase-like protein-like [Glycine max]%3B IPR008030 (NmrA-like)%2C IPR016040 (NAD(P)-binding domain)
Down	Aradu.0A8NK_DOWN	isoflavone reductase-like protein-like [Glycine max]%3B IPR008030 (NmrA-like)%2C IPR016040 (NAD(P)-binding domain)
Down	Aradu.YN5H6_UP	Isopentenyl phosphate kinase n%3D1 Tax%3DMethanobacterium sp. (strain AL-21) RepID%3DF0TBB9_METSL%3B IPR001048 (Aspartate/glutamate/uridylate kinase)
Down	Aradu.49DKF_UP	jasmonic acid carboxyl methyltransferase%3B IPR005299 (SAM dependent carboxyl methyltransferase)%3B GO:0008168 (methyltransferase activity)
Down	Araip.3CY67	K(+) efflux antiporter 5-like [Glycine max]
Down	Aradu.RDI6I	kelch domain-containing protein 4-like isoform X2 [Glycine max]%3B IPR000014 (PAS domain)%2C IPR001810 (F-box domain)%2C IPR015915 (Kelch-type beta propeller)%3B GO:0004871 (signal transducer activity)%2C GO:0005515 (protein binding)%2C GO:0007165 (signal transduction)
Up	Aradu.GI6UB	kinesin light chain%3B IPR011990 (Tetratricopeptide-like helical)%3B GO:0005515 (protein binding)
Down	Araip.IY4JL	kinesin-like protein 1
Down	Aradu.D0CN9_UP	laccase 14%3B IPR017761 (Laccase)%3B GO:0005507 (copper ion binding)%2C GO:0016491 (oxidoreductase activity)%2C GO:0046274 (lignin catabolic process)%2C GO:0048046 (apoplast)%2C GO:0052716 (hydroquinone:oxygen oxidoreductase activity)%2C GO:0055114 (oxidation-reduction process)
Up	Aradu.J7JS6_UP	lanC-like protein 2-like isoform X1 [Glycine max]%3B IPR007822 (Lanthionine synthetase C-like)
Down	Aradu.NJ2WV_UP	L-ascorbate oxidase homolog [Glycine max]%3B IPR008972 (Cupredoxin)%3B GO:0005507 (copper ion binding)%2C GO:0016491 (oxidoreductase activity)%2C GO:0055114 (oxidation-reduction process)
Down	Araip.HK5WJ_DOWN	Late embryogenesis abundant (LEA) hydroxyproline-rich glycoprotein family%3B IPR004864 (Late embryogenesis abundant protein%2C LEA-14)
Down	Aradu.S0P0R	Late embryogenesis abundant (LEA) hydroxyproline-rich glycoprotein family%3B IPR004864 (Late embryogenesis abundant protein%2C LEA-14)
Down	Aradu.TW8M6_UP	Late embryogenesis abundant (LEA) protein-related%3B IPR009646 (Root cap)
Up	Aradu.PF378_DOWN	Late embryogenesis abundant hydroxyproline-rich glycofamily protein isoform 2 n%3D3 Tax%3DTheobroma cacao RepID%3DUPI00042B1DDB
Down	Aradu.4W7RN_UP	lecithin:cholesterol acyltransferase family protein
Down	Aradu.UH20T_UP	leguminosin group486 secreted peptide%3B IPR010264 (Plant self-incompatibility S1)
Down	Araip.4XW2M	Leucine-rich repeat receptor-like protein kinase family protein%3B IPR001611 (Leucine-rich repeat)%3B GO:0005515 (protein binding)
Down	Araip.G022K	light-harvesting chlorophyll B-binding protein 3%3B IPR022796 (Chlorophyll A-B binding protein)%2C IPR023329 (Chlorophyll a/b binding protein domain)%3B GO:0016020 (membrane)
Down	Aradu.KJ6HK_UP	light-harvesting chlorophyll B-binding protein 3%3B IPR022796 (Chlorophyll A-B binding protein)%2C IPR023329 (Chlorophyll a/b binding protein domain)%3B GO:0016020 (membrane)
Down	Aradu.5G7H7_UP	light-mediated development protein DET1%3B IPR019138 (De-etiolated protein 1%2C Det1)
Down	Aradu.CG6TY_UP	Likely PAP/25A associated domain containing protein/Poly(A) RNA polymerase cid11 n%3D1 Tax%3DBlumeria graminis f. sp. hordei (strain DH14) RepID%3DN1JI17_BLUG1%3B IPR002058 (PAP/25A-associated)
Down	Aradu.V9463_UP	lipase 1
Down	Aradu.A6WKM	lipase-like isoform X2 [Glycine max]%3B IPR002921 (Lipase%2C class 3)%3B GO:0004806 (triglyceride lipase activity)%2C GO:0006629 (lipid metabolic process)
Up	Aradu.7PT52_UP	lipid transfer protein 3%3B IPR000528 (Plant lipid transfer protein/Par allergen)%2C IPR016140 (Bifunctional inhibitor/plant lipid transfer protein/seed storage helical domain)%3B GO:0006869 (lipid transport)%2C GO:0008289 (lipid binding)
Up	Aradu.JK25B_UP	Lipid transfer protein%3B IPR000528 (Plant lipid transfer protein/Par allergen)%2C IPR016140 (Bifunctional inhibitor/plant lipid transfer protein/seed storage helical domain)%3B GO:0006869 (lipid transport)%2C GO:0008289 (lipid binding)
Down	Aradu.Q6596_DOWN	Lipid transfer protein%3B IPR016140 (Bifunctional inhibitor/plant lipid transfer protein/seed storage helical domain)
Down	Aradu.QT9FH_UP	LOB domain-containing protein 10%3B IPR004883 (Lateral organ boundaries%2C LOB)
Up	Aradu.7GX01	LOB domain-containing protein 33%3B IPR004883 (Lateral organ boundaries%2C LOB)
Down	Aradu.7244H_DOWN	LOB domain-containing protein 4%3B IPR004883 (Lateral organ boundaries%2C LOB)
Down	Araip.I7PN0	LOB domain-containing protein 41%3B IPR004883 (Lateral organ boundaries%2C LOB)
Up	Aradu.3N53I_DOWN	long-chain-alcohol oxidase FAO4A-like [Glycine max]
Down	Aradu.E3TX0_UP	LRR and NB-ARC domain disease resistance protein%2C putative%3B IPR000767 (Disease resistance protein)%2C IPR027417 (P-loop containing nucleoside triphosphate hydrolase)%3B GO:0006952 (defense response)%2C GO:0043531 (ADP binding)
Up	Aradu.VZ7GL	LRR and NB-ARC domain disease resistance protein%3B IPR000289 (Ribosomal protein S28e)%2C IPR000767 (Disease resistance protein)%2C IPR027417 (P-loop containing nucleoside triphosphate hydrolase)%3B GO:0003735 (structural constituent of ribosome)%2C GO:0005622 (intracellular)%2C GO:0005840 (ribosome)%2C GO:0006412 (translation)%2C GO:0006952 (defense response)%2C GO:0043531 (ADP binding)
Up	Aradu.VZ7GL_DOWN	LRR and NB-ARC domain disease resistance protein%3B IPR000289 (Ribosomal protein S28e)%2C IPR000767 (Disease resistance protein)%2C IPR027417 (P-loop containing nucleoside triphosphate hydrolase)%3B GO:0003735 (structural constituent of ribosome)%2C GO:0005622 (intracellular)%2C GO:0005840 (ribosome)%2C GO:0006412 (translation)%2C GO:0006952 (defense response)%2C GO:0043531 (ADP binding)
Down	Aradu.G60Q1_DOWN	LRR and NB-ARC domain disease resistance protein%3B IPR000767 (Disease resistance protein)%2C IPR027417 (P-loop containing nucleoside triphosphate hydrolase)%3B GO:0006952 (defense response)%2C GO:0043531 (ADP binding)
Up	Araip.B8ZRE_UP	LRR and NB-ARC domain disease resistance protein%3B IPR000767 (Disease resistance protein)%2C IPR027417 (P-loop containing nucleoside triphosphate hydrolase)%3B GO:0006952 (defense response)%2C GO:0043531 (ADP binding)
Down	Aradu.0T2E4	LRR and NB-ARC domain disease resistance protein%3B IPR000767 (Disease resistance protein)%2C IPR027417 (P-loop containing nucleoside triphosphate hydrolase)%3B GO:0006952 (defense response)%2C GO:0043531 (ADP binding)
Down	Aradu.S7D0B_UP	LRR and NB-ARC domain disease resistance protein%3B IPR002182 (NB-ARC)%2C IPR027417 (P-loop containing nucleoside triphosphate hydrolase)%3B GO:0043531 (ADP binding)
Down	Araip.1XP0B	LRR receptor-like kinase family protein
Down	Araip.JZM4N_DOWN	LRR receptor-like kinase family protein
Down	Aradu.XI70L_UP	LRR receptor-like kinase family protein%3B IPR001611 (Leucine-rich repeat)%2C IPR003591 (Leucine-rich repeat%2C typical subtype)%2C IPR013210 (Leucine-rich repeat-containing N-terminal%2C type 2)%3B GO:0005515 (protein binding)
Down	Aradu.UMP23_DOWN	LRR receptor-like kinase family protein%3B IPR003591 (Leucine-rich repeat%2C typical subtype)%2C IPR011009 (Protein kinase-like domain)%2C IPR013210 (Leucine-rich repeat-containing N-terminal%2C type 2)%2C IPR025875 (Leucine rich repeat 4)%3B GO:0004672 (protein kinase activity)%2C GO:0005524 (ATP binding)%2C GO:0006468 (protein phosphorylation)
Up	Aradu.52DC0_DOWN	LRR receptor-like serine/threonine-protein kinase FLS2-like [Glycine max]
Up	Aradu.6444C_DOWN	lysine-specific demethylase 5D-like [Glycine max]
Down	Aradu.MM40G_DOWN	lysm domain GPI-anchored protein 1 precursor%3B IPR018392 (LysM domain)%3B GO:0016998 (cell wall macromolecule catabolic process)
Up	Aradu.HGY08	lysosomal alpha-mannosidase-like [Glycine max]%3B IPR011013 (Galactose mutarotase-like domain)%2C IPR011330 (Glycoside hydrolase/deacetylase%2C beta/alpha-barrel)%2C IPR013780 (Glycosyl hydrolase%2C family 13%2C all-beta)%2C IPR015341 (Glycoside hydrolase%2C family 38%2C central domain)%3B GO:0003824 (catalytic activity)%2C GO:0004559 (alpha-mannosidase activity)%2C GO:0005975 (carbohydrate metab…
Down	Aradu.RR1FI_UP	lysosomal beta glucosidase-like isoform X4 [Glycine max]%3B IPR002772 (Glycoside hydrolase family 3 C-terminal domain)%2C IPR017853 (Glycoside hydrolase%2C superfamily)%2C IPR026892 (Glycoside hydrolase family 3)%3B GO:0005975 (carbohydrate metabolic process)
Up	Aradu.FT5QT	lysosomal pro-X carboxypeptidase-like protein%3B IPR008758 (Peptidase S28)%3B GO:0006508 (proteolysis)%2C GO:0008236 (serine-type peptidase activity)
Up	Aradu.R0UPD	MACPF domain-containing protein At4g24290-like isoform X3 [Glycine max]%3B IPR020864 (Membrane attack complex component/perforin (MACPF) domain)
Down	Araip.533AH_DOWN	MACPF domain-containing protein CAD1-like [Glycine max]%3B IPR020864 (Membrane attack complex component/perforin (MACPF) domain)
Up	Aradu.C0RFP_UP	MADS-box transcription factor 6 [Glycine max]%3B IPR002100 (Transcription factor%2C MADS-box)%2C IPR002487 (Transcription factor%2C K-box)%3B GO:0003677 (DNA binding)%2C GO:0003700 (sequence-specific DNA binding transcription factor activity)%2C GO:0005634 (nucleus)%2C GO:0046983 (protein dimerization activity)
Up	Aradu.15PR5_UP	MADS-box transcription factor 6 [Glycine max]%3B IPR002100 (Transcription factor%2C MADS-box)%3B GO:0003677 (DNA binding)%2C GO:0046983 (protein dimerization activity)
Up	Aradu.L47B6_DOWN	magnesium ion binding%3B thiamin pyrophosphate binding%3B hydro-lyases%3B catalytics%3B 2-succinyl-5-enolpyruvyl- 6-hydroxy-3-cyclohexene-1-carboxylic-acid synthases%3B IPR000639 (Epoxide hydrolase-like)%2C IPR016812 (Protein phosphatase methylesterase%2C eukaryotic)%3B GO:0003824 (catalytic activity)%2C GO:0006482 (protein demethylation)%2C GO:0052689 (carboxylic ester hydrolase activity)
Down	Aradu.L47B6_UP	magnesium ion binding%3B thiamin pyrophosphate binding%3B hydro-lyases%3B catalytics%3B 2-succinyl-5-enolpyruvyl- 6-hydroxy-3-cyclohexene-1-carboxylic-acid synthases%3B IPR000639 (Epoxide hydrolase-like)%2C IPR016812 (Protein phosphatase methylesterase%2C eukaryotic)%3B GO:0003824 (catalytic activity)%2C GO:0006482 (protein demethylation)%2C GO:0052689 (carboxylic ester hydrolase activity)
Up	Aradu.06F3L	magnesium transporter 2%3B IPR026573 (Magnesium transporter MRS2/LPE10)%3B GO:0015095 (magnesium ion transmembrane transporter activity)%2C GO:0015693 (magnesium ion transport)
Down	Araip.JYD22_UP	major facilitator superfamily domain-containing protein 12-like isoform X3 [Glycine max]%3B IPR016196 (Major facilitator superfamily domain%2C general substrate transporter)
Up	Aradu.ZJ0E3	Major facilitator superfamily protein%3B IPR010658 (Nodulin-like)%2C IPR011701 (Major facilitator superfamily)%2C IPR016196 (Major facilitator superfamily domain%2C general substrate transporter)%3B GO:0016021 (integral component of membrane)%2C GO:0055085 (transmembrane transport)
Up	Aradu.0DL1W_UP	Marine sediment metagenome DNA%2C contig: S01H1_C00432 n%3D1 Tax%3Dmarine sediment metagenome RepID%3DX0SQ33_9ZZZZ%3B IPR016195 (Polymerase/histidinol phosphatase-like)%3B GO:0003677 (DNA binding)%2C GO:0003824 (catalytic activity)%2C GO:0003887 (DNA-directed DNA polymerase activity)%2C GO:0006260 (DNA replication)
Down	Araip.L9Z7W_DOWN	MATE efflux family protein
Up	Aradu.TE0XJ_UP	MATE efflux family protein%3B IPR002528 (Multi antimicrobial extrusion protein)%3B GO:0006855 (drug transmembrane transport)%2C GO:0015238 (drug transmembrane transporter activity)%2C GO:0015297 (antiporter activity)%2C GO:0016020 (membrane)%2C GO:0055085 (transmembrane transport)
Down	Aradu.LY3RK_DOWN	MATE efflux family protein%3B IPR002528 (Multi antimicrobial extrusion protein)%3B GO:0006855 (drug transmembrane transport)%2C GO:0015238 (drug transmembrane transporter activity)%2C GO:0015297 (antiporter activity)%2C GO:0016020 (membrane)%2C GO:0055085 (transmembrane transport)
Up	Aradu.SQD67	MATE efflux family protein%3B IPR002528 (Multi antimicrobial extrusion protein)%3B GO:0006855 (drug transmembrane transport)%2C GO:0015238 (drug transmembrane transporter activity)%2C GO:0015297 (antiporter activity)%2C GO:0016020 (membrane)%2C GO:0055085 (transmembrane transport)
Up	Aradu.ETA60	maternal effect embryo arrest 18 protein
Up	Aradu.VF9SY_DOWN	Maturase K n%3D6 Tax%3DDalbergieae RepID%3DMATK_STYHA%3B IPR024937 (Domain X)%2C IPR024942 (Maturase MatK%2C N-terminal domain)%3B GO:0006397 (mRNA processing)
Up	Aradu.TZ1M5_DOWN	MD-2-related lipid recognition domain-containing protein%3B IPR014756 (Immunoglobulin E-set)
Down	Aradu.VS4QJ_UP	Mechanosensitive ion channel family protein%3B IPR006685 (Mechanosensitive ion channel MscS)%3B GO:0016020 (membrane)%2C GO:0055085 (transmembrane transport)
Down	Aradu.3Z6VE_DOWN	mediator of RNA polymerase II transcription subunit 16
Up	Aradu.N1VYM	mediator of RNA polymerase II transcription subunit 31%3B IPR008831 (Mediator complex%2C subunit Med31)%3B GO:0001104 (RNA polymerase II transcription cofactor activity)%2C GO:0016592 (mediator complex)
Down	Araip.MMB4Q_DOWN	Membrane transporter D1 n%3D3 Tax%3DAndropogoneae RepID%3DB6U4Q3_MAIZE%3B IPR005828 (General substrate transporter)%2C IPR016196 (Major facilitator superfamily domain%2C general substrate transporter)%3B GO:0016020 (membrane)%2C GO:0016021 (integral component of membrane)%2C GO:0022857 (transmembrane transporter activity)%2C GO:0022891 (substrate-specific transmembrane transporter activity)%2C GO…
Down	Araip.H1RUP_DOWN	membrin 11
Down	Aradu.WQE4S_UP	Methionine S-adenosyl transferase n%3D1 Tax%3DDetonula confervacea RepID%3DB9ZZX3_DETCO%3B IPR002133 (S-adenosylmethionine synthetase)%3B GO:0004478 (methionine adenosyltransferase activity)%2C GO:0005524 (ATP binding)%2C GO:0006556 (S-adenosylmethionine biosynthetic process)
Down	Aradu.N28VI	methyl esterase 3
Down	Aradu.6GZ9E_UP	methyl-CPG-binding domain 8%3B IPR015880 (Zinc finger%2C C2H2-like)%2C IPR016177 (DNA-binding domain)%3B GO:0003677 (DNA binding)%2C GO:0005634 (nucleus)
Down	Araip.PDH4D_DOWN	methylthioribose kinase%3B IPR011009 (Protein kinase-like domain)
Down	Araip.ZS9CX	MFS transporter n%3D1 Tax%3DTetrahymena thermophila (strain SB210) RepID%3DQ23ZA5_TETTS
Down	Araip.4W58Q_UP	MFS transporter n%3D1 Tax%3DTetrahymena thermophila (strain SB210) RepID%3DW7XHE7_TETTS
Down	Aradu.H9N2F_UP	microsomal glutathione s-transferase%2C putative%3B IPR001129 (Membrane-associated%2C eicosanoid/glutathione metabolism (MAPEG) protein)%2C IPR023352 (Membrane associated eicosanoid/glutathione metabolism-like domain)
Down	Araip.VU7AW_UP	microtubule end binding protein EB1A%3B IPR004953 (EB1%2C C-terminal)%2C IPR016161 (Aldehyde/histidinol dehydrogenase)%3B GO:0008017 (microtubule binding)%2C GO:0008152 (metabolic process)%2C GO:0016491 (oxidoreductase activity)%2C GO:0055114 (oxidation-reduction process)
Down	Araip.YRA5C	microtubule-associated protein 70-5-like isoform X1 [Glycine max]%3B IPR009768 (Microtubule-associated protein 70)%3B GO:0007010 (cytoskeleton organization)%2C GO:0008017 (microtubule binding)
Down	Aradu.96YCY_DOWN	microtubule-associated protein TORTIFOLIA1-like isoform X3 [Glycine max]%3B IPR016024 (Armadillo-type fold)%3B GO:0005488 (binding)
Up	Aradu.28MTX	mini-chromosome maintenance complex-binding protein%3B IPR019140 (Mini-chromosome maintenance complex-binding protein)
Down	Araip.G1HKM_UP	Mitochondrial import inner membrane translocase subunit Tim17/Tim22/Tim23 family protein
Down	Araip.NAM54_DOWN	Mitochondrial import inner membrane translocase subunit Tim17/Tim22/Tim23 family protein
Up	Aradu.477JJ_UP	mitochondrial ribosomal protein S14%3B IPR001209 (Ribosomal protein S14)%3B GO:0003735 (structural constituent of ribosome)%2C GO:0005622 (intracellular)%2C GO:0005840 (ribosome)%2C GO:0006412 (translation)
Down	Araip.P8ZRE_DOWN	Mitovirus RNA-dependent RNA polymerase%3B IPR008686 (RNA-dependent RNA polymerase%2C mitoviral)
Down	Aradu.RV9CE_DOWN	MLP-like protein 31%3B IPR000916 (Bet v I domain)%2C IPR023393 (START-like domain)%3B GO:0006952 (defense response)%2C GO:0009607 (response to biotic stimulus)
Up	Aradu.UV33A_DOWN	MLP-like protein 43%3B IPR000916 (Bet v I domain)%2C IPR023393 (START-like domain)%3B GO:0006952 (defense response)%2C GO:0009607 (response to biotic stimulus)
Down	Aradu.1S5EP	Mo25 family protein%3B IPR013878 (Mo25-like)%3B GO:0005488 (binding)
Down	Aradu.NW58S_UP	monodehydroascorbate reductase 6%3B IPR013027 (FAD-dependent pyridine nucleotide-disulphide oxidoreductase)%2C IPR023753 (Pyridine nucleotide-disulphide oxidoreductase%2C FAD/NAD(P)-binding domain)%3B GO:0016491 (oxidoreductase activity)%2C GO:0050660 (flavin adenine dinucleotide binding)%2C GO:0055114 (oxidation-reduction process)
Down	Araip.L9PVH_UP	monogalactosyldiacylglycerol synthase 2%3B IPR007235 (Glycosyl transferase%2C family 28%2C C-terminal)%2C IPR009695 (Diacylglycerol glucosyltransferase%2C N-terminal)%3B GO:0005975 (carbohydrate metabolic process)%2C GO:0009247 (glycolipid biosynthetic process)%2C GO:0030246 (carbohydrate binding)%2C GO:0030259 (lipid glycosylation)
Up	Aradu.IC1L6_UP	MYB transcription factor MYB98 [Glycine max]%3B IPR009057 (Homeodomain-like)%3B GO:0003677 (DNA binding)%2C GO:0003682 (chromatin binding)
Down	Aradu.545W2	myb transcription factor%3B IPR009057 (Homeodomain-like)%3B GO:0003677 (DNA binding)%2C GO:0003682 (chromatin binding)
Up	Aradu.42LIU_DOWN	myb transcription factor%3B IPR009057 (Homeodomain-like)%3B GO:0003677 (DNA binding)%2C GO:0003682 (chromatin binding)
Down	Aradu.P6AX0_DOWN	Myb/SANT-like DNA-binding domain protein%3B IPR024752 (Myb/SANT-like domain)
Down	Araip.LK6VG_UP	Myb/SANT-like DNA-binding domain protein%3B IPR024752 (Myb/SANT-like domain)
Up	Aradu.FFM87	myb-like protein I-like isoform X2 [Glycine max]
Up	Aradu.K642Q_UP	Myelin-associated oligodendrocyte basic protein isoform 1 n%3D1 Tax%3DTheobroma cacao RepID%3DUPI00042B4100%3B IPR010903 (Protein of unknown function DUF1517)
Up	Aradu.2447B	Myosin heavy chain-related protein%3B IPR019448 (EEIG1/EHBP1 N-terminal domain)
Down	Araip.JB1J0_DOWN	n%3D1 Tax%3DOryza sativa subsp. japonica RepID%3DQ7XTA1_ORYSJ%3B IPR001878 (Zinc finger%2C CCHC-type)%2C IPR006564 (Zinc finger%2C PMZ-type)%3B GO:0003676 (nucleic acid binding)%2C GO:0008270 (zinc ion binding)
Down	Aradu.EP425_UP	NAC domain containing protein 82%3B IPR003441 (NAC domain)%3B GO:0003677 (DNA binding)
Down	Aradu.XJF09_DOWN	NAC domain-containing protein 8-like [Glycine max]%3B IPR003441 (NAC domain)%3B GO:0003677 (DNA binding)
Up	Aradu.TUT46	N-acetyltransferase ESCO2-like protein%3B IPR028005 (N-acetyltransferase ESCO%2C zinc-finger)%2C IPR028009 (N-acetyltransferase ESCO%2C acetyl-transferase domain)
Up	Aradu.R0ZVY	NAD(P)-binding Rossmann-fold superfamily protein%3B IPR001509 (NAD-dependent epimerase/dehydratase)%2C IPR016040 (NAD(P)-binding domain)%3B GO:0003824 (catalytic activity)%2C GO:0044237 (cellular metabolic process)%2C GO:0050662 (coenzyme binding)
Up	Aradu.E3EVC_UP	NAD(P)-binding Rossmann-fold superfamily protein%3B IPR002347 (Glucose/ribitol dehydrogenase)%3B GO:0008152 (metabolic process)%2C GO:0016491 (oxidoreductase activity)
Up	Aradu.VI2RS	NAD(P)-binding Rossmann-fold superfamily protein%3B IPR002347 (Glucose/ribitol dehydrogenase)%3B GO:0008152 (metabolic process)%2C GO:0016491 (oxidoreductase activity)
Up	Aradu.J2UZY	NAD(P)H-quinone oxidoreductase subunit 2%3B IPR001750 (NADH:ubiquinone/plastoquinone oxidoreductase)%3B GO:0008137 (NADH dehydrogenase (ubiquinone) activity)%2C GO:0055114 (oxidation-reduction process)
Down	Aradu.P0IKP	NAD(P)H-quinone oxidoreductase subunit N n%3D1 Tax%3DSynechococcus sp. WH 5701 RepID%3DA3YUM0_9SYNE%3B IPR020874 (NAD(P)H-quinone oxidoreductase%2C subunit N)%3B GO:0016020 (membrane)%2C GO:0055114 (oxidation-reduction process)
Up	Aradu.XR3XN	NADH dehydrogenase subunit 2 [Glycine max]%3B IPR001750 (NADH:ubiquinone/plastoquinone oxidoreductase)%3B GO:0008137 (NADH dehydrogenase (ubiquinone) activity)%2C GO:0055114 (oxidation-reduction process)
Down	Aradu.B63QG_DOWN	NADP-dependent alkenal double bond reductase%3B IPR002085 (Alcohol dehydrogenase superfamily%2C zinc-type)%2C IPR011032 (GroES (chaperonin 10)-like)%2C IPR013149 (Alcohol dehydrogenase%2C C-terminal)%2C IPR016040 (NAD(P)-binding domain)%3B GO:0008270 (zinc ion binding)%2C GO:0016491 (oxidoreductase activity)%2C GO:0055114 (oxidation-reduction process)
Down	Aradu.R3TQB	NADP-dependent alkenal double bond reductase%3B IPR002085 (Alcohol dehydrogenase superfamily%2C zinc-type)%2C IPR013149 (Alcohol dehydrogenase%2C C-terminal)%2C IPR016040 (NAD(P)-binding domain)%3B GO:0008270 (zinc ion binding)%2C GO:0016491 (oxidoreductase activity)%2C GO:0055114 (oxidation-reduction process)
Down	Araip.G63IL_UP	Naphthoate synthase n%3D3 Tax%3DCucumis RepID%3DE5GBI7_CUCME%3B IPR001753 (Crotonase superfamily)%3B GO:0003824 (catalytic activity)%2C GO:0008152 (metabolic process)
Down	Aradu.PRJ6R	NDH-dependent cyclic electron flow 1%3B IPR011013 (Galactose mutarotase-like domain)%3B GO:0003824 (catalytic activity)%2C GO:0005975 (carbohydrate metabolic process)%2C GO:0030246 (carbohydrate binding)
Down	Aradu.75FR3_UP	NHL domain protein
Down	Araip.80BYB_DOWN	Non-lysosomal glucosylceramidase
Up	Aradu.M2IMN_DOWN	non-specific phospholipase C6%3B IPR007312 (Phosphoesterase)%2C IPR017850 (Alkaline-phosphatase-like%2C core domain)%3B GO:0003824 (catalytic activity)%2C GO:0008152 (metabolic process)
Down	Aradu.M7IKT_DOWN	Nop14 nucleolar-like protein%3B IPR007276 (Nucleolar protein 14)%3B GO:0032040 (small-subunit processome)
Down	Araip.NR5UJ_UP	nuclear export mediator factor NEMF-like isoform X5 [Glycine max]%3B IPR008616 (Fibronectin-binding A%2C N-terminal)
Down	Araip.0VK1P_DOWN	nuclear transcription factor Y subunit A-3-like isoform X2 [Glycine max]%3B IPR001289 (CCAAT-binding transcription factor%2C subunit B)%3B GO:0003700 (sequence-specific DNA binding transcription factor activity)
Up	Aradu.LVR9T_DOWN	Nuclear transport factor 2 (NTF2) family protein%3B IPR009959 (Polyketide cyclase SnoaL-like domain)
Down	Aradu.M33V1	Nucleic acid binding protein%2C putative n%3D1 Tax%3DRicinus communis RepID%3DB9SSP5_RICCO%3B IPR013087 (Zinc finger C2H2-type/integrase DNA-binding domain)%3B GO:0003676 (nucleic acid binding)
Up	Aradu.D17LB_DOWN	Nucleic acid-binding%2C OB-fold-like protein%3B IPR012340 (Nucleic acid-binding%2C OB-fold)
Down	Aradu.KS0F0_DOWN	nucleobase-ascorbate transporter 7%3B IPR006043 (Xanthine/uracil/vitamin C permease)%3B GO:0005215 (transporter activity)%2C GO:0006810 (transport)%2C GO:0016020 (membrane)%2C GO:0055085 (transmembrane transport)
Down	Aradu.079IW	nucleolin 1-like [Glycine max]
Down	Aradu.Q0ZLW_DOWN	nucleolin 1-like [Glycine max]%3B IPR001878 (Zinc finger%2C CCHC-type)%3B GO:0003676 (nucleic acid binding)%2C GO:0008270 (zinc ion binding)
Up	Aradu.E4WB9	nucleotide sugar transporter-KT 1%3B IPR004853 (Triose-phosphate transporter domain)
Down	Aradu.IT4YX_UP	Nucleotide/sugar transporter family protein%3B IPR000620 (Drug/metabolite transporter)%2C IPR004853 (Triose-phosphate transporter domain)%3B GO:0016020 (membrane)
Down	Araip.R7X63_UP	nudix hydrolase 10-like isoform X2 [Glycine max]%3B IPR003703 (Acyl-CoA thioesterase)%3B GO:0006637 (acyl-CoA metabolic process)%2C GO:0047617 (acyl-CoA hydrolase activity)
Up	Aradu.1D2HV	nudix hydrolase homolog 9%3B IPR015797 (NUDIX hydrolase domain-like)%3B GO:0016787 (hydrolase activity)
Down	Aradu.DC7TG	O-acetyltransferase family protein%3B IPR012419 (Cas1p 10 TM acyl transferase domain)
Up	Aradu.1SQ20	O-acetyltransferase family protein%3B IPR012419 (Cas1p 10 TM acyl transferase domain)
Down	Aradu.C2FFJ_DOWN	OB-fold-like isoform 1 n%3D1 Tax%3DTheobroma cacao RepID%3DUPI00042B6F9E%3B IPR003750 (Putative RNA methyltransferase)%2C IPR012340 (Nucleic acid-binding%2C OB-fold)
Down	Araip.67WLC	octanoyltransferase-like [Glycine max]
Down	Araip.J7DQ5_DOWN	Octicosapeptide/Phox/Bem1p (PB1) domain-containing protein / tetratricopeptide repeat (TPR)-containing protein%3B IPR011990 (Tetratricopeptide-like helical)%3B GO:0005515 (protein binding)
Down	Araip.8JZ6X_UP	O-methyltransferase 1%3B IPR001077 (O-methyltransferase%2C family 2)%2C IPR012967 (Plant methyltransferase dimerisation)%3B GO:0008171 (O-methyltransferase activity)%2C GO:0046983 (protein dimerization activity)
Down	Aradu.B7IWH	organic cation/carnitine transporter 4-like [Glycine max]
Down	Aradu.JV8C6_DOWN	origin recognition complex protein 5%3B IPR020796 (Origin recognition complex%2C subunit 5)%2C IPR027417 (P-loop containing nucleoside triphosphate hydrolase)%3B GO:0000808 (origin recognition complex)%2C GO:0005634 (nucleus)%2C GO:0006260 (DNA replication)
Down	Aradu.B4VGZ	Outer arm dynein light chain 1 protein
Down	Aradu.JGE04_DOWN	outer membrane OMP85 family protein%3B IPR000184 (Bacterial surface antigen (D15))%3B GO:0019867 (outer membrane)
Down	Aradu.CMW02_DOWN	Outer membrane protein/protective antigen OMA87 n%3D1 Tax%3DSynechococcus sp. PCC 7502 RepID%3DK9SV56_9SYNE%3B IPR000184 (Bacterial surface antigen (D15))%2C IPR010827 (Surface antigen variable number)%3B GO:0019867 (outer membrane)
Down	Araip.IJ6AF_UP	Outward rectifying potassium channel protein
Up	Aradu.Y081X_DOWN	Oxalyl-CoA decarboxylase n%3D2 Tax%3DMycobacterium RepID%3DU5WR06_MYCKA
Up	Aradu.G36MQ_UP	Oxysterol-binding family protein%3B IPR000648 (Oxysterol-binding protein)%2C IPR011993 (Pleckstrin homology-like domain)
Up	Aradu.P2KMP	Pantoate--beta-alanine ligase n%3D1 Tax%3DLotus japonicus RepID%3DPANC_LOTJA%3B IPR003721 (Pantoate-beta-alanine ligase)%3B GO:0004592 (pantoate-beta-alanine ligase activity)%2C GO:0015940 (pantothenate biosynthetic process)
Down	Araip.15UL3	pantoate-beta-alanine ligase%3B IPR003721 (Pantoate-beta-alanine ligase)%3B GO:0004592 (pantoate-beta-alanine ligase activity)%2C GO:0015940 (pantothenate biosynthetic process)
Down	Araip.UQT8V_DOWN	Pathogenesis-related thaumatin superfamily protein%3B IPR001938 (Thaumatin)
Up	Aradu.T1ZRM	Pathogenesis-related thaumatin superfamily protein%3B IPR001938 (Thaumatin)
Down	Aradu.01CF0_DOWN	Pathogenesis-related thaumatin superfamily protein%3B IPR001938 (Thaumatin)
Up	Aradu.60NUI	PEBP (phosphatidylethanolamine-binding protein) family protein%3B IPR008914 (Phosphatidylethanolamine-binding protein PEBP)
Up	Aradu.R0TCR	Pectate lyase family protein%3B IPR011050 (Pectin lyase fold/virulence factor)%2C IPR018082 (AmbAllergen)
Down	Aradu.Q78JW_DOWN	Pectate lyase family protein%3B IPR011050 (Pectin lyase fold/virulence factor)%2C IPR018082 (AmbAllergen)
Up	Aradu.FZV0G_UP	pectinesterase 11%3B IPR011050 (Pectin lyase fold/virulence factor)%3B GO:0005618 (cell wall)%2C GO:0030599 (pectinesterase activity)%2C GO:0042545 (cell wall modification)
Up	Aradu.5Y4IB	pectinesterase 11%3B IPR011050 (Pectin lyase fold/virulence factor)%3B GO:0005618 (cell wall)%2C GO:0030599 (pectinesterase activity)%2C GO:0042545 (cell wall modification)
Down	Araip.J7LWY_UP	pentatricopeptide (PPR) repeat protein
Down	Aradu.F189J	pentatricopeptide (PPR) repeat-containing protein%3B IPR002885 (Pentatricopeptide repeat)
Down	Araip.XMU7U	pentatricopeptide (PPR) repeat-containing protein%3B IPR002885 (Pentatricopeptide repeat)%2C IPR011990 (Tetratricopeptide-like helical)%3B GO:0005515 (protein binding)
Up	Aradu.A77EC	pentatricopeptide (PPR) repeat-containing protein%3B IPR002885 (Pentatricopeptide repeat)%2C IPR011990 (Tetratricopeptide-like helical)%3B GO:0005515 (protein binding)
Down	Aradu.46B2P_DOWN	pentatricopeptide (PPR) repeat-containing protein%3B IPR002885 (Pentatricopeptide repeat)%2C IPR011990 (Tetratricopeptide-like helical)%3B GO:0005515 (protein binding)
Up	Aradu.RAU4M_DOWN	pentatricopeptide (PPR) repeat-containing protein%3B IPR002885 (Pentatricopeptide repeat)%2C IPR011990 (Tetratricopeptide-like helical)%3B GO:0005515 (protein binding)
Up	Aradu.VG2Z7	Pentatricopeptide repeat (PPR) superfamily protein
Down	Araip.EY6IB	Pentatricopeptide repeat (PPR) superfamily protein
Down	Aradu.TDN07	Pentatricopeptide repeat (PPR) superfamily protein
Up	Aradu.43DQ3_UP	Pentatricopeptide repeat (PPR) superfamily protein%3B IPR002885 (Pentatricopeptide repeat)
Down	Araip.U3PSH	Pentatricopeptide repeat (PPR) superfamily protein%3B IPR002885 (Pentatricopeptide repeat)
Down	Araip.RQ5UA_UP	Pentatricopeptide repeat (PPR) superfamily protein%3B IPR002885 (Pentatricopeptide repeat)
Down	Araip.8MC5J_UP	Pentatricopeptide repeat (PPR) superfamily protein%3B IPR002885 (Pentatricopeptide repeat)
Down	Aradu.W25Y7	Pentatricopeptide repeat (PPR) superfamily protein%3B IPR002885 (Pentatricopeptide repeat)
Up	Aradu.PPZ6C	Pentatricopeptide repeat (PPR) superfamily protein%3B IPR002885 (Pentatricopeptide repeat)
Down	Araip.UU4G3_DOWN	Pentatricopeptide repeat (PPR) superfamily protein%3B IPR002885 (Pentatricopeptide repeat)%2C IPR011990 (Tetratricopeptide-like helical)%3B GO:0005515 (protein binding)
Down	Araip.B47KW	Pentatricopeptide repeat (PPR) superfamily protein%3B IPR002885 (Pentatricopeptide repeat)%2C IPR011990 (Tetratricopeptide-like helical)%3B GO:0005515 (protein binding)
Up	Aradu.98PQS_DOWN	Pentatricopeptide repeat (PPR) superfamily protein%3B IPR002885 (Pentatricopeptide repeat)%2C IPR011990 (Tetratricopeptide-like helical)%3B GO:0005515 (protein binding)
Down	Aradu.72R2N_UP	Pentatricopeptide repeat (PPR) superfamily protein%3B IPR002885 (Pentatricopeptide repeat)%2C IPR011990 (Tetratricopeptide-like helical)%3B GO:0005515 (protein binding)
Down	Aradu.W5INW_UP	Pentatricopeptide repeat (PPR) superfamily protein%3B IPR002885 (Pentatricopeptide repeat)%2C IPR011990 (Tetratricopeptide-like helical)%3B GO:0005515 (protein binding)
Up	Aradu.DU86V	Pentatricopeptide repeat (PPR) superfamily protein%3B IPR002885 (Pentatricopeptide repeat)%2C IPR011990 (Tetratricopeptide-like helical)%3B GO:0005515 (protein binding)
Down	Aradu.YED6D_UP	Pentatricopeptide repeat (PPR-like) superfamily protein%3B IPR001229 (Mannose-binding lectin)%2C IPR002885 (Pentatricopeptide repeat)%2C IPR011990 (Tetratricopeptide-like helical)%3B GO:0005515 (protein binding)
Down	Aradu.77PUT_UP	Pentatricopeptide repeat (PPR-like) superfamily protein%3B IPR002885 (Pentatricopeptide repeat)%2C IPR011990 (Tetratricopeptide-like helical)%3B GO:0005515 (protein binding)
Down	Araip.2M20Z	peptidyl-prolyl cis-trans isomerase CYP40-like isoform X3 [Glycine max]
Down	Araip.S7941_DOWN	peroxidase family protein%3B IPR010255 (Haem peroxidase)%3B GO:0004601 (peroxidase activity)%2C GO:0006979 (response to oxidative stress)%2C GO:0020037 (heme binding)%2C GO:0055114 (oxidation-reduction process)
Down	Araip.N8VWZ_UP	Peroxidase superfamily protein%3B IPR010255 (Haem peroxidase)%3B GO:0004601 (peroxidase activity)%2C GO:0006979 (response to oxidative stress)%2C GO:0020037 (heme binding)%2C GO:0055114 (oxidation-reduction process)
Up	Aradu.02TFB	Peroxidase superfamily protein%3B IPR010255 (Haem peroxidase)%3B GO:0004601 (peroxidase activity)%2C GO:0006979 (response to oxidative stress)%2C GO:0020037 (heme binding)%2C GO:0055114 (oxidation-reduction process)
Down	Aradu.V7F48_DOWN	Peroxidase superfamily protein%3B IPR010255 (Haem peroxidase)%3B GO:0004601 (peroxidase activity)%2C GO:0006979 (response to oxidative stress)%2C GO:0020037 (heme binding)%2C GO:0055114 (oxidation-reduction process)
Up	Aradu.SQK9K_DOWN	Peroxidase superfamily protein%3B IPR010255 (Haem peroxidase)%3B GO:0004601 (peroxidase activity)%2C GO:0006979 (response to oxidative stress)%2C GO:0020037 (heme binding)%2C GO:0055114 (oxidation-reduction process)
Down	Aradu.4Y6JW_DOWN	pfkB-like carbohydrate kinase family protein%3B IPR011611 (Carbohydrate kinase PfkB)
Up	Aradu.N0CP9_UP	pfkB-like carbohydrate kinase family protein%3B IPR011611 (Carbohydrate kinase PfkB)
Down	Araip.BV2V7_UP	phenylalanyl-tRNA synthetase%3B IPR005121 (Phenylalanine-tRNA ligase%2C beta subunit%2C ferrodoxin-fold anticodon-binding)%3B GO:0000049 (tRNA binding)%2C GO:0000287 (magnesium ion binding)%2C GO:0004826 (phenylalanine-tRNA ligase activity)%2C GO:0005524 (ATP binding)%2C GO:0006432 (phenylalanyl-tRNA aminoacylation)%2C GO:0008033 (tRNA processing)
Up	Aradu.0P8G3	phloem protein 2-B5%3B IPR001810 (F-box domain)%2C IPR025886 (Phloem protein 2-like)%3B GO:0005515 (protein binding)
Down	Aradu.1V5IE_DOWN	phosphatidylinositol 3%2C4%2C5-trisphosphate 3-phosphatase and dual-specificity protein phosphatase PTEN-like isoform X2 [Glycine max]
Down	Araip.XT3R3	phosphoenolpyruvate carboxykinase 1%3B IPR001272 (Phosphoenolpyruvate carboxykinase%2C ATP-utilising)%3B GO:0004611 (phosphoenolpyruvate carboxykinase activity)%2C GO:0004612 (phosphoenolpyruvate carboxykinase (ATP) activity)%2C GO:0005524 (ATP binding)%2C GO:0006094 (gluconeogenesis)%2C GO:0017076 (purine nucleotide binding)
Down	Araip.6YH6X	phosphoenolpyruvate carboxylase 2%3B IPR021135 (Phosphoenolpyruvate carboxylase)%3B GO:0003824 (catalytic activity)%2C GO:0006099 (tricarboxylic acid cycle)%2C GO:0008964 (phosphoenolpyruvate carboxylase activity)%2C GO:0015977 (carbon fixation)
Down	Aradu.Q0RR1_UP	phosphoglucomutase%3B IPR005843 (Alpha-D-phosphohexomutase%2C C-terminal)%2C IPR016055 (Alpha-D-phosphohexomutase%2C alpha/beta/alpha I/II/III)%3B GO:0005975 (carbohydrate metabolic process)
Up	Aradu.48719	Phosphoglycerate mutase family protein%3B IPR013078 (Histidine phosphatase superfamily%2C clade-1)
Down	Aradu.64JV5_UP	Phospholipase A2 family protein%3B IPR001211 (Phospholipase A2)%2C IPR016090 (Phospholipase A2 domain)%3B GO:0004623 (phospholipase A2 activity)%2C GO:0005509 (calcium ion binding)%2C GO:0016042 (lipid catabolic process)
Up	Aradu.FS7LG_UP	phospholipase D P2%3B IPR015679 (Phospholipase D family)%2C IPR024632 (Phospholipase D%2C C-terminal)%3B GO:0003824 (catalytic activity)%2C GO:0004630 (phospholipase D activity)%2C GO:0005509 (calcium ion binding)%2C GO:0008152 (metabolic process)%2C GO:0016020 (membrane)%2C GO:0046470 (phosphatidylcholine metabolic process)
Down	Aradu.K0HFM_UP	phosphopantothenoylcysteine decarboxylase-like [Glycine max]%3B IPR003382 (Flavoprotein)%3B GO:0003824 (catalytic activity)
Up	Aradu.SNK21_DOWN	phosphoribulokinase/uridine kinase family protein%3B IPR027417 (P-loop containing nucleoside triphosphate hydrolase)
Down	Araip.6M9JD_DOWN	photosystem I assembly protein ycf3
Up	Aradu.QH692_UP	photosystem I assembly protein Ycf4%3B IPR003359 (Photosystem I Ycf4%2C assembly)%3B GO:0009522 (photosystem I)%2C GO:0009579 (thylakoid)%2C GO:0015979 (photosynthesis)%2C GO:0016021 (integral component of membrane)
Up	Aradu.CI3JS_DOWN	photosystem I reaction center subunit III%3B IPR003666 (Photosystem I PsaF%2C reaction centre subunit III)%3B GO:0009522 (photosystem I)%2C GO:0009538 (photosystem I reaction center)%2C GO:0015979 (photosynthesis)
Down	Aradu.B4GBB_DOWN	photosystem I reaction center subunit IV A%3B IPR003375 (Photosystem I PsaE%2C reaction centre subunit IV)%3B GO:0009522 (photosystem I)%2C GO:0009538 (photosystem I reaction center)%2C GO:0015979 (photosynthesis)
Up	Aradu.413LK_UP	photosystem II CP43 chlorophyll apoprotein%3B IPR000484 (Photosynthetic reaction centre%2C L/M)%2C IPR000932 (Photosystem antenna protein-like)%2C IPR001135 (NADH-quinone oxidoreductase%2C subunit D)%3B GO:0009521 (photosystem)%2C GO:0009523 (photosystem II)%2C GO:0009767 (photosynthetic electron transport chain)%2C GO:0009772 (photosynthetic electron transport in photosystem II)%2C GO:0015979 (p…
Down	Aradu.H3FCG_UP	photosystem II D1 precursor processing protein PSB27-H2%2C chloroplastic-like isoform X5 [Glycine max]%3B IPR025585 (Photosystem II Pbs27)%3B GO:0010207 (photosystem II assembly)
Up	Aradu.ZQ4AK_UP	photosystem II protein D1 [Glycine max]%3B IPR000484 (Photosynthetic reaction centre%2C L/M)%3B GO:0009055 (electron carrier activity)%2C GO:0009772 (photosynthetic electron transport in photosystem II)
Up	Aradu.BSG2A_UP	PIF1-like helicase%3B IPR025476 (Helitron helicase-like domain)
Up	Aradu.W8J78_DOWN	Plant invertase/pectin methylesterase inhibitor superfamily protein%3B IPR006501 (Pectinesterase inhibitor domain)%3B GO:0004857 (enzyme inhibitor activity)%2C GO:0030599 (pectinesterase activity)
Down	Araip.GAJ1A	plant poly(A)+ RNA export protein
Down	Araip.R0YH6_UP	plasma membrane H+-ATPase
Down	Aradu.IAV7T_UP	Plasma-membrane choline transporter family protein%3B IPR007603 (Choline transporter-like)
Up	Aradu.E14DK_DOWN	PLATZ transcription factor family protein%3B IPR006734 (Protein of unknown function DUF597)
Up	Aradu.1E97C_DOWN	pleiotropic drug resistance 12%3B IPR013525 (ABC-2 type transporter)%2C IPR013581 (Plant PDR ABC transporter associated)%2C IPR027417 (P-loop containing nucleoside triphosphate hydrolase)%3B GO:0000166 (nucleotide binding)%2C GO:0005524 (ATP binding)%2C GO:0016020 (membrane)%2C GO:0016887 (ATPase activity)%2C GO:0017111 (nucleoside-triphosphatase activity)
Down	Araip.39NFL_UP	P-loop containing nucleoside triphosphate hydrolases superfamily protein%3B IPR000850 (Adenylate kinase/UMP-CMP kinase)%3B GO:0005524 (ATP binding)%2C GO:0006139 (nucleobase-containing compound metabolic process)%2C GO:0019205 (nucleobase-containing compound kinase activity)
Up	Aradu.AC525	P-loop containing nucleoside triphosphate hydrolases superfamily protein%3B IPR026852 (Helicase Sen1-like)%2C IPR027417 (P-loop containing nucleoside triphosphate hydrolase)
Up	Aradu.VQ1MT_UP	P-loop containing nucleoside triphosphate hydrolases superfamily protein%3B IPR027417 (P-loop containing nucleoside triphosphate hydrolase)%3B GO:0000166 (nucleotide binding)%2C GO:0005524 (ATP binding)%2C GO:0017111 (nucleoside-triphosphatase activity)
Down	Aradu.B33TG	Pollen Ole e 1 allergen and extensin family protein%3B IPR006041 (Pollen Ole e 1 allergen/extensin)
Down	Araip.4XQ6C_DOWN	pollen-specific protein SF21-like [Glycine max]%3B IPR004142 (NDRG)
Up	Aradu.DG903_UP	poly(A) RNA polymerase cid11-like isoform X2 [Glycine max]
Down	Aradu.A1FPR	Polyprotein n%3D1 Tax%3DCitrus endogenous pararetrovirus RepID%3DV9QEM3_9RETR%3B IPR001878 (Zinc finger%2C CCHC-type)%3B GO:0003676 (nucleic acid binding)%2C GO:0008270 (zinc ion binding)
Down	Aradu.65XKD_UP	Polyprotein n%3D5 Tax%3DCitrus endogenous pararetrovirus RepID%3DV9QF33_9RETR
Down	Aradu.KQ0LD_UP	polyvinylalcohol dehydrogenase-like protein%3B IPR011047 (Quinonprotein alcohol dehydrogenase-like superfamily)
Up	Aradu.8H1H0_DOWN	potassium transporter 1
Down	Aradu.A3EVG_UP	prefoldin chaperone subunit family protein%3B IPR003994 (Prefoldin-related%2C ubiquitously expressed transcript)%2C IPR009053 (Prefoldin)%2C IPR011599 (Prefoldin alpha subunit)%3B GO:0006457 (protein folding)%2C GO:0016272 (prefoldin complex)%2C GO:0051082 (unfolded protein binding)
Up	Aradu.I2L2L_DOWN	pre-mRNA-splicing factor SF2-like isoform X2 [Glycine max]%3B IPR012677 (Nucleotide-binding%2C alpha-beta plait)%3B GO:0000166 (nucleotide binding)%2C GO:0003676 (nucleic acid binding)
Up	Aradu.1TW81	Pre-mRNA-splicing factor syf2%2C putative%3B IPR013260 (mRNA splicing factor SYF2)
Up	Aradu.37VUK	Prenylcysteine oxidase-like n%3D10 Tax%3DEutheria RepID%3DPCYXL_MOUSE%3B IPR010795 (Prenylcysteine lyase)%3B GO:0030328 (prenylcysteine catabolic process)%2C GO:0055114 (oxidation-reduction process)
Down	Aradu.CNS98_DOWN	Preprotein translocase Sec%2C Sec61-beta subunit protein%3B IPR016482 (Protein transport protein SecG/Sec61-beta/Sbh1)
Down	Aradu.X2QV0_DOWN	probable 2-oxoglutarate/Fe(II)-dependent dioxygenase-like [Glycine max]%3B IPR005123 (Oxoglutarate/iron-dependent dioxygenase)%2C IPR026992 (Non-haem dioxygenase N-terminal domain)%2C IPR027443 (Isopenicillin N synthase-like)%3B GO:0016491 (oxidoreductase activity)%2C GO:0055114 (oxidation-reduction process)
Down	Araip.EX9I5_DOWN	probable beta-1%2C3-galactosyltransferase 19-like [Glycine max]%3B IPR002659 (Glycosyl transferase%2C family 31)%2C IPR008985 (Concanavalin A-like lectin/glucanases superfamily)%2C IPR013320 (Concanavalin A-like lectin/glucanase%2C subgroup)%3B GO:0006486 (protein glycosylation)%2C GO:0008378 (galactosyltransferase activity)%2C GO:0016020 (membrane)%2C GO:0030246 (carbohydrate binding)
Down	Aradu.82C4A_DOWN	probable calcium-binding protein CML25-like [Glycine max]%3B IPR011992 (EF-hand domain pair)%3B GO:0005509 (calcium ion binding)
Up	Araip.WXB7T	probable CCR4-associated factor 1 homolog 11-like [Glycine max]%3B IPR006941 (Ribonuclease CAF1)%2C IPR012337 (Ribonuclease H-like domain)%3B GO:0003676 (nucleic acid binding)%2C GO:0005634 (nucleus)
Down	Aradu.EW36D	probable fatty acyl-CoA reductase 5-like [Glycine max]%3B IPR016040 (NAD(P)-binding domain)%2C IPR026055 (Fatty acyl-CoA reductase)%3B GO:0080019 (fatty-acyl-CoA reductase (alcohol-forming) activity)
Down	Aradu.DB9RL_UP	probable galacturonosyltransferase 4-like [Glycine max]%3B IPR002495 (Glycosyl transferase%2C family 8)
Down	Aradu.FA8EI	probable glucan 1%2C3-beta-glucosidase A-like [Glycine max]%3B IPR008999 (Actin cross-linking)%2C IPR010431 (Fascin)%2C IPR017853 (Glycoside hydrolase%2C superfamily)%3B GO:0005975 (carbohydrate metabolic process)%2C GO:0051015 (actin filament binding)
Down	Aradu.7RC99	probable glucan endo-1%2C3-beta-glucosidase A6-like [Glycine max]%3B IPR000490 (Glycoside hydrolase%2C family 17)%2C IPR012946 (X8)%2C IPR017853 (Glycoside hydrolase%2C superfamily)%3B GO:0005975 (carbohydrate metabolic process)
Up	Aradu.JAF9B_UP	probable glycosyltransferase isoform X4 [Glycine max]%3B IPR004263 (Exostosin-like)
Up	Araip.18KVG	probable methyltransferase PMT5-like [Glycine max]%3B IPR004159 (Putative S-adenosyl-L-methionine-dependent methyltransferase)%3B GO:0008168 (methyltransferase activity)
Down	Aradu.UM27E_UP	probable mitochondrial chaperone BCS1-B-like [Glycine max]%3B IPR025753 (AAA-type ATPase%2C N-terminal domain)%2C IPR027417 (P-loop containing nucleoside triphosphate hydrolase)%3B GO:0000166 (nucleotide binding)%2C GO:0005524 (ATP binding)%2C GO:0017111 (nucleoside-triphosphatase activity)
Down	Aradu.CD22H_DOWN	probable N-acetyltransferase HLS1-like [Glycine max]%3B IPR016181 (Acyl-CoA N-acyltransferase)%3B GO:0008080 (N-acetyltransferase activity)
Down	Araip.6DU66_DOWN	probable rhamnose biosynthetic enzyme 1-like isoform X3 [Glycine max]%3B IPR016040 (NAD(P)-binding domain)
Down	Araip.8S748	probable transcription factor PosF21-like [Glycine max]%3B IPR004827 (Basic-leucine zipper domain)%3B GO:0003700 (sequence-specific DNA binding transcription factor activity)%2C GO:0043565 (sequence-specific DNA binding)
Down	Aradu.BRL68_UP	probable ubiquitin conjugation factor E4-like [Glycine max]%3B IPR013083 (Zinc finger%2C RING/FYVE/PHD-type)%2C IPR019474 (Ubiquitin conjugation factor E4%2C core)%3B GO:0000151 (ubiquitin ligase complex)%2C GO:0004842 (ubiquitin-protein ligase activity)%2C GO:0006511 (ubiquitin-dependent protein catabolic process)%2C GO:0016567 (protein ubiquitination)%2C GO:0034450 (ubiquitin-ubiquitin ligase a…
Down	Aradu.S9TS8	probable WRKY transcription factor 49-like [Glycine max]%3B IPR003657 (DNA-binding WRKY)%3B GO:0003700 (sequence-specific DNA binding transcription factor activity)%2C GO:0043565 (sequence-specific DNA binding)
Down	Aradu.P6GL4_UP	probable xyloglucan glycosyltransferase 5-like [Glycine max]
Down	Aradu.N5YAX	probable xyloglucan glycosyltransferase 5-like [Glycine max]
Up	Aradu.L1KP9_DOWN	protein DA1-related 2-like isoform X1 [Glycine max]%3B IPR001781 (Zinc finger%2C LIM-type)%2C IPR022087 (Protein DA1 like)%3B GO:0008270 (zinc ion binding)
Down	Aradu.W4XF0_UP	protein E6-like isoform X2 [Glycine max]
Down	Aradu.XP644_DOWN	protein EARLY FLOWERING 3-like isoform X2 [Glycine max]
Up	Aradu.QC0V1	protein EARLY FLOWERING 3-like isoform X4 [Glycine max]
Down	Araip.JT263	protein EI24 homolog isoform X1 [Glycine max]
Down	Aradu.M7YQW	protein FAM32A-like isoform X5 [Glycine max]%3B IPR013865 (Protein of unknown function DUF1754%2C eukaryotic)
Down	Araip.06M22	protein FAR1-RELATED SEQUENCE 12-like isoform X2 [Glycine max]%3B IPR004330 (FAR1 DNA binding domain)%2C IPR006564 (Zinc finger%2C PMZ-type)%3B GO:0008270 (zinc ion binding)
Down	Araip.M8QLE_DOWN	protein FAR1-RELATED SEQUENCE 5-like [Glycine max]%3B IPR001878 (Zinc finger%2C CCHC-type)%2C IPR006564 (Zinc finger%2C PMZ-type)%3B GO:0003676 (nucleic acid binding)%2C GO:0008270 (zinc ion binding)
Down	Araip.S7CN9	protein FAR1-RELATED SEQUENCE 5-like [Glycine max]%3B IPR001878 (Zinc finger%2C CCHC-type)%3B GO:0003676 (nucleic acid binding)%2C GO:0008270 (zinc ion binding)
Down	Aradu.J6JAI	protein FAR1-RELATED SEQUENCE 5-like [Glycine max]%3B IPR004330 (FAR1 DNA binding domain)
Down	Aradu.V1K3Q_DOWN	protein FAR1-RELATED SEQUENCE 6-like isoform X2 [Glycine max]%3B IPR004330 (FAR1 DNA binding domain)
Down	Aradu.H8Q7N_UP	protein FAR1-RELATED SEQUENCE 6-like isoform X2 [Glycine max]%3B IPR004330 (FAR1 DNA binding domain)
Down	Aradu.02Q8Q_DOWN	protein FAR1-RELATED SEQUENCE 6-like isoform X2 [Glycine max]%3B IPR004330 (FAR1 DNA binding domain)%2C IPR007527 (Zinc finger%2C SWIM-type)%3B GO:0008270 (zinc ion binding)
Down	Araip.YH8M4	protein FAR1-RELATED SEQUENCE 6-like isoform X2 [Glycine max]%3B IPR007527 (Zinc finger%2C SWIM-type)%3B GO:0008270 (zinc ion binding)
Down	Aradu.S2E4R_DOWN	protein FAR1-RELATED SEQUENCE 6-like isoform X2 [Glycine max]%3B IPR007527 (Zinc finger%2C SWIM-type)%3B GO:0008270 (zinc ion binding)
Down	Aradu.6H84M_DOWN	protein FAR1-RELATED SEQUENCE 6-like isoform X4 [Glycine max]%3B IPR004330 (FAR1 DNA binding domain)
Down	Araip.4C76E	protein FAR-RED IMPAIRED RESPONSE 1-like [Glycine max]
Down	Aradu.SU4AL	protein FAR-RED IMPAIRED RESPONSE 1-like [Glycine max]%3B IPR004330 (FAR1 DNA binding domain)
Up	Aradu.T034F	protein FLX-like 3-like isoform X1 [Glycine max]
Up	Aradu.88IFJ_DOWN	protein IQ-DOMAIN 14-like isoform X2 [Glycine max]%3B IPR000048 (IQ motif%2C EF-hand binding site)%2C IPR025064 (Domain of unknown function DUF4005)%3B GO:0005515 (protein binding)
Down	Aradu.88IFJ_UP	protein IQ-DOMAIN 14-like isoform X2 [Glycine max]%3B IPR000048 (IQ motif%2C EF-hand binding site)%2C IPR025064 (Domain of unknown function DUF4005)%3B GO:0005515 (protein binding)
Down	Aradu.6CW5S_UP	protein IQ-DOMAIN 1-like isoform X1 [Glycine max]%3B IPR000048 (IQ motif%2C EF-hand binding site)%3B GO:0005515 (protein binding)
Down	Aradu.315E7_DOWN	protein IQ-DOMAIN 31-like isoform X4 [Glycine max]
Up	Aradu.VKS8C_DOWN	Protein kinase family protein%3B IPR011009 (Protein kinase-like domain)%2C IPR013320 (Concanavalin A-like lectin/glucanase%2C subgroup)%2C IPR025287 (Wall-associated receptor kinase galacturonan-binding domain)%3B GO:0004672 (protein kinase activity)%2C GO:0005524 (ATP binding)%2C GO:0006468 (protein phosphorylation)%2C GO:0030247 (polysaccharide binding)
Up	Aradu.69FJ0_DOWN	protein kinase family protein%3B IPR011009 (Protein kinase-like domain)%3B GO:0004672 (protein kinase activity)%2C GO:0004674 (protein serine/threonine kinase activity)%2C GO:0005524 (ATP binding)%2C GO:0006468 (protein phosphorylation)
Down	Aradu.H15D7	protein kinase family protein%3B IPR011009 (Protein kinase-like domain)%3B GO:0004672 (protein kinase activity)%2C GO:0005524 (ATP binding)%2C GO:0006468 (protein phosphorylation)
Down	Aradu.T63NS	Protein kinase superfamily protein%3B IPR008985 (Concanavalin A-like lectin/glucanases superfamily)%2C IPR011009 (Protein kinase-like domain)%2C IPR013320 (Concanavalin A-like lectin/glucanase%2C subgroup)%3B GO:0004672 (protein kinase activity)%2C GO:0005524 (ATP binding)%2C GO:0006468 (protein phosphorylation)%2C GO:0030246 (carbohydrate binding)
Down	Aradu.Z4RIW_UP	Protein kinase superfamily protein%3B IPR011009 (Protein kinase-like domain)
Up	Aradu.Q3FMD_UP	Protein kinase superfamily protein%3B IPR011009 (Protein kinase-like domain)%2C IPR013320 (Concanavalin A-like lectin/glucanase%2C subgroup)%2C IPR016187 (C-type lectin fold)%3B GO:0004672 (protein kinase activity)%2C GO:0004713 (protein tyrosine kinase activity)%2C GO:0006468 (protein phosphorylation)%2C GO:0030246 (carbohydrate binding)
Down	Aradu.WH701_DOWN	Protein kinase superfamily protein%3B IPR011009 (Protein kinase-like domain)%2C IPR013320 (Concanavalin A-like lectin/glucanase%2C subgroup)%3B GO:0004672 (protein kinase activity)%2C GO:0005524 (ATP binding)%2C GO:0006468 (protein phosphorylation)
Down	Aradu.E1KPT_UP	Protein kinase superfamily protein%3B IPR011009 (Protein kinase-like domain)%2C IPR013320 (Concanavalin A-like lectin/glucanase%2C subgroup)%3B GO:0004672 (protein kinase activity)%2C GO:0005524 (ATP binding)%2C GO:0006468 (protein phosphorylation)
Down	Aradu.DRR24_UP	Protein kinase superfamily protein%3B IPR011009 (Protein kinase-like domain)%2C IPR013320 (Concanavalin A-like lectin/glucanase%2C subgroup)%3B GO:0004672 (protein kinase activity)%2C GO:0005524 (ATP binding)%2C GO:0006468 (protein phosphorylation)
Down	Aradu.66D5S	Protein kinase superfamily protein%3B IPR011009 (Protein kinase-like domain)%3B GO:0004672 (protein kinase activity)%2C GO:0004674 (protein serine/threonine kinase activity)%2C GO:0005524 (ATP binding)%2C GO:0006468 (protein phosphorylation)
Down	Aradu.1GS41_UP	Protein kinase superfamily protein%3B IPR011009 (Protein kinase-like domain)%3B GO:0004672 (protein kinase activity)%2C GO:0004674 (protein serine/threonine kinase activity)%2C GO:0005524 (ATP binding)%2C GO:0006468 (protein phosphorylation)
Up	Aradu.26VPV	Protein kinase superfamily protein%3B IPR011009 (Protein kinase-like domain)%3B GO:0004672 (protein kinase activity)%2C GO:0005524 (ATP binding)%2C GO:0006468 (protein phosphorylation)
Down	Araip.1438U_DOWN	Protein kinase superfamily protein%3B IPR011009 (Protein kinase-like domain)%3B GO:0004672 (protein kinase activity)%2C GO:0005524 (ATP binding)%2C GO:0006468 (protein phosphorylation)
Down	Araip.F7384_UP	Protein kinase superfamily protein%3B IPR011009 (Protein kinase-like domain)%3B GO:0004672 (protein kinase activity)%2C GO:0005524 (ATP binding)%2C GO:0006468 (protein phosphorylation)
Up	Aradu.Y85YF	Protein kinase superfamily protein%3B IPR011009 (Protein kinase-like domain)%3B GO:0004672 (protein kinase activity)%2C GO:0005524 (ATP binding)%2C GO:0006468 (protein phosphorylation)
Down	Aradu.UX4KT	Protein kinase superfamily protein%3B IPR011009 (Protein kinase-like domain)%3B GO:0004672 (protein kinase activity)%2C GO:0005524 (ATP binding)%2C GO:0006468 (protein phosphorylation)
Up	Aradu.M9QM1_UP	Protein kinase superfamily protein%3B IPR011009 (Protein kinase-like domain)%3B GO:0004672 (protein kinase activity)%2C GO:0005524 (ATP binding)%2C GO:0006468 (protein phosphorylation)
Up	Aradu.934TY_UP	Protein kinase superfamily protein%3B IPR011009 (Protein kinase-like domain)%3B GO:0004672 (protein kinase activity)%2C GO:0005524 (ATP binding)%2C GO:0006468 (protein phosphorylation)
Down	Aradu.4FA0W_DOWN	Protein kinase superfamily protein%3B IPR011009 (Protein kinase-like domain)%3B GO:0004672 (protein kinase activity)%2C GO:0005524 (ATP binding)%2C GO:0006468 (protein phosphorylation)
Down	Aradu.3QJ3K_DOWN	Protein kinase superfamily protein%3B IPR011009 (Protein kinase-like domain)%3B GO:0004672 (protein kinase activity)%2C GO:0005524 (ATP binding)%2C GO:0006468 (protein phosphorylation)
Down	Aradu.81MY4_DOWN	Protein kinase superfamily protein%3B IPR011009 (Protein kinase-like domain)%3B GO:0004672 (protein kinase activity)%2C GO:0005524 (ATP binding)%2C GO:0006468 (protein phosphorylation)
Down	Aradu.X6UYT_DOWN	Protein kinase superfamily protein%3B IPR011009 (Protein kinase-like domain)%3B GO:0004672 (protein kinase activity)%2C GO:0005524 (ATP binding)%2C GO:0006468 (protein phosphorylation)
Down	Aradu.44UVS_UP	Protein kinase superfamily protein%3B IPR011009 (Protein kinase-like domain)%3B GO:0004672 (protein kinase activity)%2C GO:0006468 (protein phosphorylation)
Up	Aradu.YQ4PR	Protein kinase superfamily protein%3B IPR011009 (Protein kinase-like domain)%3B GO:0004672 (protein kinase activity)%2C GO:0006468 (protein phosphorylation)
Up	Aradu.AQJ6I_DOWN	Protein kinase superfamily protein%3B IPR011009 (Protein kinase-like domain)%3B GO:0004672 (protein kinase activity)%2C GO:0006468 (protein phosphorylation)
Down	Araip.TT0DL_DOWN	Protein kinase superfamily protein%3B IPR013083 (Zinc finger%2C RING/FYVE/PHD-type)%3B GO:0046872 (metal ion binding)
Up	Aradu.UDC1Q	Protein kinase superfamily protein%3B IPR024788 (Malectin-like carbohydrate-binding domain)
Down	Araip.S90FS_DOWN	protein MOR1-like isoform X2 [Glycine max]%3B IPR025941 (Vacuolar protein sorting-associated protein 8%2C central domain)
Up	Aradu.25585	protein n%3D1 Tax%3DOryza sativa subsp. japonica RepID%3DC7IX81_ORYSJ
Down	Araip.UC4VL_DOWN	Protein of unknown function (DUF1639)%3B IPR012438 (Protein of unknown function DUF1639)
Down	Aradu.10YCG_UP	Protein of unknown function (DUF179)%3B IPR003774 (Protein of unknown function UPF0301)
Down	Aradu.FM34Z_DOWN	Protein of unknown function (DUF3537)%3B IPR021924 (Protein of unknown function DUF3537)
Down	Aradu.Y60WH	Protein of unknown function%2C DUF538%3B IPR007493 (Protein of unknown function DUF538)
Up	Aradu.C5LP6	Protein of unknown function%2C DUF593%3B IPR007656 (Zein-binding domain)
Down	Araip.L8WY1	Protein phosphatase 2C family protein
Down	Araip.IHN8D	Protein phosphatase 2C family protein%3B IPR001932 (Protein phosphatase 2C (PP2C)-like domain)%2C IPR015655 (Protein phosphatase 2C)%3B GO:0003824 (catalytic activity)
Down	Aradu.G2PLQ	Protein phosphatase 2C family protein%3B IPR001932 (Protein phosphatase 2C (PP2C)-like domain)%2C IPR015655 (Protein phosphatase 2C)%3B GO:0003824 (catalytic activity)
Down	Aradu.S1B5N	protein prenyltransferase alpha subunit repeat-containing protein 1-like isoform X5 [Glycine max]%3B IPR002088 (Protein prenyltransferase%2C alpha subunit)%3B GO:0008318 (protein prenyltransferase activity)%2C GO:0018342 (protein prenylation)
Down	Araip.GDN9P_UP	protein RIC1 homolog isoform X3 [Glycine max]
Up	Aradu.GHV73_DOWN	protein ROS1-like isoform X2 [Glycine max]
Down	Araip.5C47R_DOWN	protein TOPLESS-like isoform X3 [Glycine max]
Down	Araip.IE74N_DOWN	protein transport protein Sec61 subunit gamma [Glycine max]%3B IPR001901 (Protein translocase complex%2C SecE/Sec61-gamma subunit)%2C IPR023391 (Protein translocase SecE domain)%3B GO:0006605 (protein targeting)%2C GO:0006886 (intracellular protein transport)%2C GO:0015031 (protein transport)%2C GO:0015450 (P-P-bond-hydrolysis-driven protein transmembrane transporter activity)%2C GO:0016020 (memb…
Up	Aradu.R77ZC	protein YLS7-like [Glycine max]%3B IPR005935 (Diphosphomevalonate decarboxylase)%2C IPR025846 (PMR5 N-terminal domain)%2C IPR026057 (PC-Esterase)%3B GO:0004163 (diphosphomevalonate decarboxylase activity)%2C GO:0005524 (ATP binding)%2C GO:0008299 (isoprenoid biosynthetic process)
Down	Aradu.MK33V_DOWN	protein YLS7-like [Glycine max]%3B IPR025846 (PMR5 N-terminal domain)%2C IPR026057 (PC-Esterase)
Down	Aradu.WVJ9Y_DOWN	protein YLS7-like [Glycine max]%3B IPR025846 (PMR5 N-terminal domain)%2C IPR026057 (PC-Esterase)
Up	Aradu.TI27P	protein-protein interaction regulator family protein
Up	Aradu.1AA4A_UP	PsaB RNA-binding protein%3B IPR009472 (Protein of unknown function DUF1092)
Down	Aradu.JRF9J_UP	purple acid phosphatase 28%3B IPR011230 (Phosphoesterase At2g46880)%3B GO:0016787 (hydrolase activity)
Down	Aradu.H9GMI	Putative adipose-regulatory protein (Seipin)%3B IPR009617 (Adipose-regulatory protein%2C Seipin)
Up	Aradu.IAV7G_UP	putative axial regulator YABBY 2-like isoform X3 [Glycine max]%3B IPR006780 (YABBY protein)
Up	Aradu.APE93_UP	putative disease resistance protein [Glycine max]%3B IPR000767 (Disease resistance protein)%2C IPR027417 (P-loop containing nucleoside triphosphate hydrolase)%3B GO:0000166 (nucleotide binding)%2C GO:0006952 (defense response)%2C GO:0017111 (nucleoside-triphosphatase activity)%2C GO:0043531 (ADP binding)
Up	Aradu.T7N4Z	putative E3 ubiquitin-protein ligase RF298-like isoform X2 [Glycine max]
Down	Aradu.JE9HU	putative hydrolase C777.06c isoform X3 [Glycine max]%3B IPR001279 (Beta-lactamase-like)%3B GO:0016787 (hydrolase activity)
Down	Araip.PP5S8_UP	putative indole-3-acetic acid-amido synthetase GH3.9%3B IPR004993 (GH3 auxin-responsive promoter)
Down	Aradu.NGF0Q_UP	putative indole-3-acetic acid-amido synthetase GH3.9%3B IPR004993 (GH3 auxin-responsive promoter)
Down	Aradu.MW11Y_UP	putative ion channel POLLUX-like 2-like isoform X2 [Glycine max]%3B IPR010420 (CASTOR/POLLUX/SYM8 ion channels)
Up	Aradu.A6BTS_UP	Putative methyltransferase family protein%3B IPR019410 (Nicotinamide N-methyltransferase-like)
Up	Aradu.I68VQ	putative nuclease HARBI1 [Glycine max]%3B IPR026103 (Harbinger transposase-derived nuclease%2C animal)%2C IPR027806 (Harbinger transposase-derived nuclease domain)
Down	Aradu.87YLX	putative protein TPRXL-like isoform X2 [Glycine max]
Down	Araip.PFD9B_DOWN	putative transcription factor bHLH086-like [Glycine max]%3B IPR011598 (Myc-type%2C basic helix-loop-helix (bHLH) domain)%3B GO:0046983 (protein dimerization activity)
Down	Aradu.Z3Z17_UP	Pyridoxal biosynthesis lyase PdxS n%3D5 Tax%3DClostridium RepID%3DPDXS_CLOCE%3B IPR001852 (Vitamin B6 biosynthesis protein)%2C IPR013785 (Aldolase-type TIM barrel)%3B GO:0003824 (catalytic activity)%2C GO:0008152 (metabolic process)%2C GO:0042823 (pyridoxal phosphate biosynthetic process)
Down	Aradu.100N9_DOWN	Pyridoxal phosphate (PLP)-dependent transferases superfamily protein n%3D1 Tax%3DTheobroma cacao RepID%3DUPI00042B3A8C%3B IPR002129 (Pyridoxal phosphate-dependent decarboxylase)%2C IPR015424 (Pyridoxal phosphate-dependent transferase)%3B GO:0003824 (catalytic activity)%2C GO:0016831 (carboxy-lyase activity)%2C GO:0019752 (carboxylic acid metabolic process)%2C GO:0030170 (pyridoxal phosphate bindi…
Down	Araip.GMZ1I	R3H domain-containing protein 2-like [Glycine max]
Down	Aradu.4XL4D_DOWN	Rab GTPase activator%3B IPR000195 (Rab-GTPase-TBC domain)%3B GO:0005097 (Rab GTPase activator activity)%2C GO:0032313 (regulation of Rab GTPase activity)
Down	Aradu.4XL4D	Rab GTPase activator%3B IPR000195 (Rab-GTPase-TBC domain)%3B GO:0005097 (Rab GTPase activator activity)%2C GO:0032313 (regulation of Rab GTPase activity)
Down	Aradu.W9Q7M_UP	rac-like GTP-binding protein 7-like [Glycine max]%3B IPR001806 (Small GTPase superfamily)%2C IPR005225 (Small GTP-binding protein domain)%2C IPR027417 (P-loop containing nucleoside triphosphate hydrolase)%3B GO:0005525 (GTP binding)%2C GO:0005622 (intracellular)%2C GO:0006184 (GTP catabolic process)%2C GO:0007165 (signal transduction)%2C GO:0007264 (small GTPase mediated signal transduction)%2C G…
Down	Aradu.LIS00_UP	rac-like GTP-binding protein 7-like [Glycine max]%3B IPR001806 (Small GTPase superfamily)%2C IPR005225 (Small GTP-binding protein domain)%2C IPR027417 (P-loop containing nucleoside triphosphate hydrolase)%3B GO:0005525 (GTP binding)%2C GO:0005622 (intracellular)%2C GO:0006184 (GTP catabolic process)%2C GO:0007165 (signal transduction)%2C GO:0007264 (small GTPase mediated signal transduction)%2C G…
Up	Aradu.4CC43	receptor kinase 2%3B IPR002902 (Gnk2-homologous domain)%2C IPR011009 (Protein kinase-like domain)%2C IPR013320 (Concanavalin A-like lectin/glucanase%2C subgroup)%3B GO:0004672 (protein kinase activity)%2C GO:0005524 (ATP binding)%2C GO:0006468 (protein phosphorylation)
Down	Aradu.25H68_UP	receptor kinase 2%3B IPR002902 (Gnk2-homologous domain)%2C IPR011009 (Protein kinase-like domain)%2C IPR013320 (Concanavalin A-like lectin/glucanase%2C subgroup)%3B GO:0004672 (protein kinase activity)%2C GO:0005524 (ATP binding)%2C GO:0006468 (protein phosphorylation)
Down	Aradu.XCE88_UP	receptor kinase 2%3B IPR008985 (Concanavalin A-like lectin/glucanases superfamily)%2C IPR011009 (Protein kinase-like domain)%2C IPR013320 (Concanavalin A-like lectin/glucanase%2C subgroup)%3B GO:0004672 (protein kinase activity)%2C GO:0005524 (ATP binding)%2C GO:0006468 (protein phosphorylation)%2C GO:0030246 (carbohydrate binding)
Down	Aradu.UY6CA_UP	receptor kinase 2%3B IPR011009 (Protein kinase-like domain)%2C IPR013320 (Concanavalin A-like lectin/glucanase%2C subgroup)%3B GO:0004672 (protein kinase activity)%2C GO:0005524 (ATP binding)%2C GO:0006468 (protein phosphorylation)
Down	Araip.WSB29_UP	receptor kinase 3%3B IPR011009 (Protein kinase-like domain)
Down	Aradu.YL3ZN_DOWN	receptor-like kinase 1%3B IPR003591 (Leucine-rich repeat%2C typical subtype)%2C IPR011009 (Protein kinase-like domain)%3B GO:0004672 (protein kinase activity)%2C GO:0006468 (protein phosphorylation)
Down	Aradu.L8RA0_UP	receptor-like kinase 1%3B IPR011009 (Protein kinase-like domain)%2C IPR013210 (Leucine-rich repeat-containing N-terminal%2C type 2)%3B GO:0004672 (protein kinase activity)%2C GO:0005524 (ATP binding)%2C GO:0006468 (protein phosphorylation)
Down	Araip.R1QGC_UP	receptor-like kinase%3B IPR001611 (Leucine-rich repeat)%3B GO:0005515 (protein binding)
Down	Aradu.G7SKY_UP	receptor-like kinase%3B IPR011009 (Protein kinase-like domain)%2C IPR013210 (Leucine-rich repeat-containing N-terminal%2C type 2)%2C IPR025602 (BCP1 family)%3B GO:0004672 (protein kinase activity)%2C GO:0006468 (protein phosphorylation)
Down	Aradu.N0ICS	receptor-like protein kinase 2%3B IPR001611 (Leucine-rich repeat)%2C IPR003591 (Leucine-rich repeat%2C typical subtype)%2C IPR011009 (Protein kinase-like domain)%2C IPR013210 (Leucine-rich repeat-containing N-terminal%2C type 2)%2C IPR013320 (Concanavalin A-like lectin/glucanase%2C subgroup)%3B GO:0004672 (protein kinase activity)%2C GO:0005515 (protein binding)%2C GO:0005524 (ATP binding)%2C GO:…
Up	Aradu.W5QPS_DOWN	receptor-like protein kinase 2%3B IPR001611 (Leucine-rich repeat)%2C IPR003591 (Leucine-rich repeat%2C typical subtype)%2C IPR013210 (Leucine-rich repeat-containing N-terminal%2C type 2)%2C IPR025875 (Leucine rich repeat 4)%3B GO:0005515 (protein binding)
Up	Aradu.D5V9Q_DOWN	receptor-like protein kinase 2%3B IPR001611 (Leucine-rich repeat)%2C IPR003591 (Leucine-rich repeat%2C typical subtype)%2C IPR013210 (Leucine-rich repeat-containing N-terminal%2C type 2)%2C IPR025875 (Leucine rich repeat 4)%3B GO:0005515 (protein binding)
Down	Aradu.DRT0J_DOWN	receptor-like protein kinase 2%3B IPR001611 (Leucine-rich repeat)%2C IPR003591 (Leucine-rich repeat%2C typical subtype)%3B GO:0005515 (protein binding)
Down	Aradu.8IX7E_UP	receptor-like protein kinase 2%3B IPR001611 (Leucine-rich repeat)%2C IPR011009 (Protein kinase-like domain)%2C IPR013210 (Leucine-rich repeat-containing N-terminal%2C type 2)%2C IPR013320 (Concanavalin A-like lectin/glucanase%2C subgroup)%3B GO:0004672 (protein kinase activity)%2C GO:0005515 (protein binding)%2C GO:0006468 (protein phosphorylation)
Down	Araip.L6H0M_UP	receptor-like protein kinase 2%3B IPR011009 (Protein kinase-like domain)%2C IPR013320 (Concanavalin A-like lectin/glucanase%2C subgroup)%3B GO:0004672 (protein kinase activity)%2C GO:0005524 (ATP binding)%2C GO:0006468 (protein phosphorylation)
Down	Aradu.SP672	receptor-like protein kinase 4%3B IPR001611 (Leucine-rich repeat)%2C IPR003591 (Leucine-rich repeat%2C typical subtype)%2C IPR011009 (Protein kinase-like domain)%2C IPR013210 (Leucine-rich repeat-containing N-terminal%2C type 2)%3B GO:0004672 (protein kinase activity)%2C GO:0005515 (protein binding)%2C GO:0005524 (ATP binding)%2C GO:0006468 (protein phosphorylation)
Down	Araip.64K23_DOWN	receptor-like protein kinase 4%3B IPR011009 (Protein kinase-like domain)%2C IPR013320 (Concanavalin A-like lectin/glucanase%2C subgroup)%2C IPR025287 (Wall-associated receptor kinase galacturonan-binding domain)%3B GO:0004672 (protein kinase activity)%2C GO:0005524 (ATP binding)%2C GO:0006468 (protein phosphorylation)%2C GO:0030247 (polysaccharide binding)
Down	Araip.KNQ59	receptor-like protein kinase 4%3B IPR011009 (Protein kinase-like domain)%2C IPR013320 (Concanavalin A-like lectin/glucanase%2C subgroup)%3B GO:0004672 (protein kinase activity)%2C GO:0006468 (protein phosphorylation)
Down	Aradu.L4EY2_UP	receptor-like serine/threonine kinase 2%3B IPR000858 (S-locus glycoprotein)%2C IPR001480 (Bulb-type lectin domain)%2C IPR003609 (Apple-like)%2C IPR011009 (Protein kinase-like domain)%2C IPR013320 (Concanavalin A-like lectin/glucanase%2C subgroup)%2C IPR024171 (S-receptor-like serine/threonine-protein kinase)%3B GO:0004672 (protein kinase activity)%2C GO:0004674 (protein serine/threonine kinase ac…
Down	Aradu.UYR4V_DOWN	Regulator of chromosome condensation (RCC1) family protein%3B IPR009091 (Regulator of chromosome condensation 1/beta-lactamase-inhibitor protein II)
Up	Aradu.RQ0GF_UP	Regulator of chromosome condensation (RCC1) family protein%3B IPR009091 (Regulator of chromosome condensation 1/beta-lactamase-inhibitor protein II)%2C IPR011993 (Pleckstrin homology-like domain)%2C IPR013083 (Zinc finger%2C RING/FYVE/PHD-type)%2C IPR013591 (Brevis radix (BRX) domain)%2C IPR027988 (Transcription factor BREVIS RADIX%2C N-terminal domain)%3B GO:0046872 (metal ion binding)
Down	Araip.Q2TP3_DOWN	regulatory-associated protein of TOR 1-like isoform X1 [Glycine max]%3B IPR004083 (Regulatory associated protein of TOR)%3B GO:0005515 (protein binding)%2C GO:0031929 (TOR signaling)%2C GO:0031931 (TORC1 complex)
Down	Aradu.A49KD_UP	RELA/SPOT homolog 3%3B IPR003607 (HD/PDEase domain)%2C IPR007685 (RelA/SpoT)%2C IPR012675 (Beta-grasp domain)%3B GO:0003824 (catalytic activity)%2C GO:0015969 (guanosine tetraphosphate metabolic process)
Down	Araip.P77E9	related to ubiquitin 1
Down	Araip.XEJ00_UP	Remorin family protein%3B IPR005516 (Remorin%2C C-terminal)
Up	Aradu.Z53X8_DOWN	Replicase n%3D1 Tax%3DLamium leaf distortion virus RepID%3DB2CXY5_9VIRU
Up	Aradu.W46GZ	replication factor C subunit 3%3B IPR008921 (DNA polymerase III%2C clamp loader complex%2C gamma/delta/delta subunit%2C C-terminal)%2C IPR027417 (P-loop containing nucleoside triphosphate hydrolase)%3B GO:0000166 (nucleotide binding)%2C GO:0003677 (DNA binding)%2C GO:0005524 (ATP binding)%2C GO:0006260 (DNA replication)%2C GO:0017111 (nucleoside-triphosphatase activity)
Down	Aradu.Z8FFV_DOWN	replication factor-A carboxy-terminal domain protein%3B IPR012340 (Nucleic acid-binding%2C OB-fold)
Up	Aradu.T9UN0_DOWN	replication protein A 70 kDa DNA-binding subunit C-like [Glycine max]%3B IPR001878 (Zinc finger%2C CCHC-type)%2C IPR004591 (Replication factor-a protein 1 Rpa1)%3B GO:0003676 (nucleic acid binding)%2C GO:0003677 (DNA binding)%2C GO:0005634 (nucleus)%2C GO:0006260 (DNA replication)%2C GO:0008270 (zinc ion binding)
Up	Aradu.JLJ0X_UP	replication protein A 70 kDa DNA-binding subunit D-like [Glycine max]%3B IPR012340 (Nucleic acid-binding%2C OB-fold)%3B GO:0003676 (nucleic acid binding)%2C GO:0003677 (DNA binding)%2C GO:0005634 (nucleus)%2C GO:0006260 (DNA replication)
Up	Aradu.J7KPQ	respiratory burst oxidase protein F%3B IPR000778 (Cytochrome b245%2C heavy chain)%2C IPR011992 (EF-hand domain pair)%2C IPR013130 (Ferric reductase transmembrane component-like domain)%2C IPR017938 (Riboflavin synthase-like beta-barrel)%3B GO:0004601 (peroxidase activity)%2C GO:0005509 (calcium ion binding)%2C GO:0016020 (membrane)%2C GO:0016491 (oxidoreductase activity)%2C GO:0055114 (oxidation-…
Down	Aradu.TQ7E6_UP	respiratory burst oxidase protein F%3B IPR011992 (EF-hand domain pair)%2C IPR013121 (Ferric reductase%2C NAD binding)%2C IPR013130 (Ferric reductase transmembrane component-like domain)%2C IPR017938 (Riboflavin synthase-like beta-barrel)%3B GO:0004601 (peroxidase activity)%2C GO:0005509 (calcium ion binding)%2C GO:0016491 (oxidoreductase activity)%2C GO:0055114 (oxidation-reduction process)
Down	Aradu.9A5PX_UP	Rhamnogalacturonate lyase family protein%3B IPR008979 (Galactose-binding domain-like)%2C IPR010325 (Rhamnogalacturonate lyase)%2C IPR011013 (Galactose mutarotase-like domain)%2C IPR013784 (Carbohydrate-binding-like fold)%2C IPR014766 (Carboxypeptidase%2C regulatory domain)%3B GO:0003824 (catalytic activity)%2C GO:0005975 (carbohydrate metabolic process)%2C GO:0030246 (carbohydrate binding)
Up	Aradu.4UY6C_DOWN	RHOMBOID-like protein 3%3B IPR002610 (Peptidase S54%2C rhomboid)%3B GO:0004252 (serine-type endopeptidase activity)%2C GO:0006508 (proteolysis)%2C GO:0016021 (integral component of membrane)
Up	Aradu.X529F	riboflavin biosynthesis protein RibD%3B IPR004794 (Riboflavin biosynthesis protein RibD)%2C IPR024072 (Dihydrofolate reductase-like domain)%3B GO:0003824 (catalytic activity)%2C GO:0008270 (zinc ion binding)%2C GO:0008835 (diaminohydroxyphosphoribosylaminopyrimidine deaminase activity)%2C GO:0009231 (riboflavin biosynthetic process)%2C GO:0016787 (hydrolase activity)%2C GO:0055114 (oxidation-redu…
Down	Aradu.22MJZ_DOWN	riboflavin biosynthesis protein RibD%3B IPR004794 (Riboflavin biosynthesis protein RibD)%2C IPR024072 (Dihydrofolate reductase-like domain)%3B GO:0003824 (catalytic activity)%2C GO:0008270 (zinc ion binding)%2C GO:0008835 (diaminohydroxyphosphoribosylaminopyrimidine deaminase activity)%2C GO:0009231 (riboflavin biosynthetic process)%2C GO:0016787 (hydrolase activity)%2C GO:0055114 (oxidation-redu…
Down	Aradu.ITS9N_UP	Riboflavin synthase%2C alpha subunit n%3D2 Tax%3DChloroflexus RepID%3DA9WFQ9_CHLAA%3B IPR001783 (Lumazine-binding protein)%2C IPR023366 (ATP synthase subunit alpha-like domain)%2C IPR026017 (Lumazine-binding domain)%3B GO:0004746 (riboflavin synthase activity)%2C GO:0009231 (riboflavin biosynthetic process)%2C GO:0016491 (oxidoreductase activity)%2C GO:0055114 (oxidation-reduction process)
Up	Aradu.6TJ0K_UP	ribonuclease 2%3B IPR001568 (Ribonuclease T2-like)%3B GO:0003723 (RNA binding)%2C GO:0033897 (ribonuclease T2 activity)
Up	Aradu.81L13_DOWN	Ribosomal L28 family%3B IPR001383 (Ribosomal protein L28)%3B GO:0003735 (structural constituent of ribosome)%2C GO:0005622 (intracellular)%2C GO:0005840 (ribosome)%2C GO:0006412 (translation)
Up	Aradu.HI0R0_DOWN	Ribosomal protein L2 family%3B IPR002171 (Ribosomal protein L2)%2C IPR002222 (Ribosomal protein S19/S15)%2C IPR023575 (Ribosomal protein S19%2C superfamily)%3B GO:0003723 (RNA binding)%2C GO:0003735 (structural constituent of ribosome)%2C GO:0005622 (intracellular)%2C GO:0005840 (ribosome)%2C GO:0006412 (translation)%2C GO:0015934 (large ribosomal subunit)%2C GO:0015935 (small ribosomal subunit)%…
Up	Aradu.HI0R0	Ribosomal protein L2 family%3B IPR002171 (Ribosomal protein L2)%2C IPR002222 (Ribosomal protein S19/S15)%2C IPR023575 (Ribosomal protein S19%2C superfamily)%3B GO:0003723 (RNA binding)%2C GO:0003735 (structural constituent of ribosome)%2C GO:0005622 (intracellular)%2C GO:0005840 (ribosome)%2C GO:0006412 (translation)%2C GO:0015934 (large ribosomal subunit)%2C GO:0015935 (small ribosomal subunit)%…
Down	Aradu.AX7JB_UP	Ribosomal protein L24e family protein%3B IPR000988 (Ribosomal protein L24e-related)%2C IPR023441 (Ribosomal protein L24e domain)
Up	Aradu.U8AB6_DOWN	Ribosomal protein L39 family protein%3B IPR000077 (Ribosomal protein L39e)%2C IPR023626 (Ribosomal protein L39e domain)%3B GO:0003735 (structural constituent of ribosome)%2C GO:0005622 (intracellular)%2C GO:0005840 (ribosome)%2C GO:0006412 (translation)
Down	Aradu.VQ2JA_DOWN	Ribosomal protein S25 family protein%3B IPR004977 (Ribosomal protein S25)
Down	Araip.6S5RQ	ribosomal protein S27%3B IPR000592 (Ribosomal protein S27e)%2C IPR011332 (Zinc-binding ribosomal protein)%3B GO:0003735 (structural constituent of ribosome)%2C GO:0005622 (intracellular)%2C GO:0005840 (ribosome)%2C GO:0006412 (translation)
Down	Araip.3Q7T7_DOWN	Ribosomal protein S5 family protein%3B IPR000851 (Ribosomal protein S5)%2C IPR014720 (Double-stranded RNA-binding domain)%3B GO:0003723 (RNA binding)%2C GO:0003735 (structural constituent of ribosome)%2C GO:0005840 (ribosome)%2C GO:0006412 (translation)
Down	Aradu.FK0J4_DOWN	ribosomal RNA processing protein 36 homolog isoform X1 [Glycine max]%3B IPR009292 (Protein of unknown function DUF947)
Down	Araip.8R5FS	ribosomal RNA small subunit methyltransferase G%3B IPR003682 (rRNA small subunit methyltransferase G)%3B GO:0005737 (cytoplasm)%2C GO:0006364 (rRNA processing)%2C GO:0008649 (rRNA methyltransferase activity)
Up	Aradu.MY095	RING finger and CHY zinc finger protein%3B IPR018943 (Oligosaccaryltransferase)
Up	Aradu.27VHF	RING finger protein 5-like [Glycine max]%3B IPR013083 (Zinc finger%2C RING/FYVE/PHD-type)%3B GO:0005515 (protein binding)%2C GO:0008270 (zinc ion binding)
Up	Aradu.U61F3	RING/FYVE/PHD zinc finger superfamily protein%3B IPR011016 (Zinc finger%2C RING-CH-type)%2C IPR013083 (Zinc finger%2C RING/FYVE/PHD-type)%2C IPR022143 (Protein of unknown function DUF3675)%3B GO:0008270 (zinc ion binding)
Down	Araip.6L73Y	RING/FYVE/PHD zinc finger superfamily protein%3B IPR011016 (Zinc finger%2C RING-CH-type)%2C IPR013083 (Zinc finger%2C RING/FYVE/PHD-type)%3B GO:0008270 (zinc ion binding)
Down	Aradu.94Q69_UP	RING/U-box superfamily protein%3B IPR013083 (Zinc finger%2C RING/FYVE/PHD-type)%2C IPR027370 (RING-type zinc-finger%2C LisH dimerisation motif)
Up	Aradu.RH7UJ_UP	Ring/U-Box superfamily protein%3B IPR013083 (Zinc finger%2C RING/FYVE/PHD-type)%3B GO:0005515 (protein binding)%2C GO:0008270 (zinc ion binding)
Up	Aradu.771JD	RING-H2 finger protein 2B%3B IPR013083 (Zinc finger%2C RING/FYVE/PHD-type)%3B GO:0005515 (protein binding)%2C GO:0008270 (zinc ion binding)
Down	Aradu.Y5W87_DOWN	RNA helicase%2C ATP-dependent%2C SK12/DOB1 protein%3B IPR014001 (Helicase%2C superfamily 1/2%2C ATP-binding domain)%2C IPR016438 (RNA helicase%2C ATP-dependent%2C SK12/DOB1)%2C IPR025696 (rRNA-processing arch domain)%2C IPR027417 (P-loop containing nucleoside triphosphate hydrolase)%3B GO:0003676 (nucleic acid binding)%2C GO:0004386 (helicase activity)%2C GO:0005524 (ATP binding)%2C GO:0008026 (A…
Down	Aradu.EM2BW_UP	RNA-binding (RRM/RBD/RNP motifs) family protein%3B IPR012677 (Nucleotide-binding%2C alpha-beta plait)%3B GO:0000166 (nucleotide binding)%2C GO:0003676 (nucleic acid binding)
Down	Aradu.26MLJ_UP	RNA-binding (RRM/RBD/RNP motifs) family protein%3B IPR012677 (Nucleotide-binding%2C alpha-beta plait)%3B GO:0000166 (nucleotide binding)%2C GO:0003676 (nucleic acid binding)
Down	Aradu.GW03I_UP	RNA-binding domain CCCH-type zinc finger protein%3B IPR000571 (Zinc finger%2C CCCH-type)%2C IPR012677 (Nucleotide-binding%2C alpha-beta plait)%2C IPR025605 (OST-HTH/LOTUS domain)%3B GO:0000166 (nucleotide binding)%2C GO:0003676 (nucleic acid binding)%2C GO:0046872 (metal ion binding)
Up	Aradu.CL1UZ_DOWN	RNA-binding pno1-like protein%3B IPR004088 (K Homology domain%2C type 1)%3B GO:0003723 (RNA binding)
Up	Aradu.JM2ND_DOWN	RNA-binding protein 1-like [Glycine max]%3B IPR012677 (Nucleotide-binding%2C alpha-beta plait)%3B GO:0000166 (nucleotide binding)%2C GO:0003676 (nucleic acid binding)
Down	Aradu.U3N78_UP	RNA-binding protein 1-like [Glycine max]%3B IPR012677 (Nucleotide-binding%2C alpha-beta plait)%3B GO:0000166 (nucleotide binding)%2C GO:0003676 (nucleic acid binding)
Up	Aradu.9M8WB_UP	RNA-binding protein 42-like isoform X2 [Glycine max]
Up	Aradu.A2C3Y	ROP guanine nucleotide exchange factor 5%3B IPR005512 (PRONE domain)%3B GO:0005089 (Rho guanyl-nucleotide exchange factor activity)
Up	Aradu.GBR22	ROP-interactive CRIB motif-containing protein 1%3B IPR000095 (CRIB domain)
Down	Aradu.30T5Z	S3 self-incompatibility locus-linked pollen 3.15 protein
Up	Aradu.KSN3Z_UP	S-adenosyl-L-methionine-dependent methyltransferases superfamily protein n%3D1 Tax%3DTheobroma cacao RepID%3DUPI00042B6183
Up	Aradu.D3TM0	S-adenosylmethionine-dependent methyltransferase%2C putative
Down	Aradu.P3C2S	salicylic acid carboxyl methyltransferase%3B IPR005299 (SAM dependent carboxyl methyltransferase)%3B GO:0008168 (methyltransferase activity)
Up	Aradu.E6L5R_DOWN	SAP domain-containing protein%3B IPR018276 (Ubiquitin ligase%2C Det1/DDB1-complexing)
Down	Aradu.5YR7S_DOWN	SAUR-like auxin-responsive protein family%3B IPR003676 (Auxin-induced protein%2C ARG7)
Up	Aradu.2X0TU_DOWN	scarecrow-like transcription factor PAT1-like [Glycine max]%3B IPR005202 (Transcription factor GRAS)
Down	Araip.D16QR_DOWN	Sec14p-like phosphatidylinositol transfer family protein
Up	Aradu.F8C46_DOWN	Sec14p-like phosphatidylinositol transfer family protein%3B IPR001071 (Cellular retinaldehyde binding/alpha-tocopherol transport)%2C IPR011074 (CRAL/TRIO%2C N-terminal domain)%3B GO:0005215 (transporter activity)%2C GO:0005622 (intracellular)%2C GO:0006810 (transport)
Up	Aradu.IC00B	Sec14p-like phosphatidylinositol transfer family protein%3B IPR001071 (Cellular retinaldehyde binding/alpha-tocopherol transport)%2C IPR011074 (CRAL/TRIO%2C N-terminal domain)%3B GO:0005215 (transporter activity)%2C GO:0005622 (intracellular)%2C GO:0006810 (transport)
Up	Aradu.SQ2UE	Sec14p-like phosphatidylinositol transfer family protein%3B IPR001251 (CRAL-TRIO domain)%2C IPR011074 (CRAL/TRIO%2C N-terminal domain)
Down	Aradu.KZX2M	seed linoleate 9S-lipoxygenase%3B IPR000907 (Lipoxygenase)%2C IPR008976 (Lipase/lipooxygenase%2C PLAT/LH2)%2C IPR027433 (Lipoxygenase%2C domain 3)%3B GO:0005506 (iron ion binding)%2C GO:0005515 (protein binding)%2C GO:0016165 (linoleate 13S-lipoxygenase activity)%2C GO:0046872 (metal ion binding)%2C GO:0055114 (oxidation-reduction process)
Down	Aradu.KZX2M_UP	seed linoleate 9S-lipoxygenase%3B IPR000907 (Lipoxygenase)%2C IPR008976 (Lipase/lipooxygenase%2C PLAT/LH2)%2C IPR027433 (Lipoxygenase%2C domain 3)%3B GO:0005506 (iron ion binding)%2C GO:0005515 (protein binding)%2C GO:0016165 (linoleate 13S-lipoxygenase activity)%2C GO:0046872 (metal ion binding)%2C GO:0055114 (oxidation-reduction process)
Down	Aradu.0GK1P_UP	Sel1 repeat protein%3B IPR011990 (Tetratricopeptide-like helical)%3B GO:0005515 (protein binding)
Down	Aradu.3AT2D	selenium-binding protein 1%3B IPR008826 (Selenium-binding protein)%3B GO:0005515 (protein binding)%2C GO:0008430 (selenium binding)
Up	Aradu.TJC58	selT-like protein-like [Glycine max]%3B IPR011893 (Selenoprotein%2C Rdx type)%2C IPR012336 (Thioredoxin-like fold)%3B GO:0008430 (selenium binding)%2C GO:0045454 (cell redox homeostasis)
Down	Araip.MMA9E_UP	senescence-associated protein
Down	Aradu.0LH9P_UP	senescence-associated protein
Down	Araip.G6LPB	senescence-associated protein%2C putative
Down	Aradu.UGD4H_DOWN	senescence-associated protein%2C putative
Down	Araip.Q51LH_DOWN	serine acetyltransferase 2%3B 2%3B IPR005881 (Serine O-acetyltransferase)%3B GO:0005737 (cytoplasm)%2C GO:0006535 (cysteine biosynthetic process from serine)%2C GO:0009001 (serine O-acetyltransferase activity)
Up	Aradu.9IX37_UP	serine acetyltransferase 2%3B 2%3B IPR011004 (Trimeric LpxA-like)%3B GO:0005737 (cytoplasm)%2C GO:0006535 (cysteine biosynthetic process from serine)%2C GO:0009001 (serine O-acetyltransferase activity)
Down	Araip.4226S_DOWN	serine carboxypeptidase-like 17%3B IPR001563 (Peptidase S10%2C serine carboxypeptidase)%3B GO:0004185 (serine-type carboxypeptidase activity)%2C GO:0006508 (proteolysis)
Down	Aradu.JXL5S_UP	serine carboxypeptidase-like 2%3B IPR001563 (Peptidase S10%2C serine carboxypeptidase)%3B GO:0004185 (serine-type carboxypeptidase activity)%2C GO:0006508 (proteolysis)
Up	Aradu.GI12E_UP	serine carboxypeptidase-like 7%3B IPR001563 (Peptidase S10%2C serine carboxypeptidase)%3B GO:0004185 (serine-type carboxypeptidase activity)%2C GO:0006508 (proteolysis)
Down	Araip.55FT4	serine carboxypeptidase-like 9%3B IPR001563 (Peptidase S10%2C serine carboxypeptidase)%3B GO:0004185 (serine-type carboxypeptidase activity)%2C GO:0006508 (proteolysis)
Down	Araip.MC19H_DOWN	serine hydroxymethyltransferase 2%3B IPR001085 (Serine hydroxymethyltransferase)%2C IPR015424 (Pyridoxal phosphate-dependent transferase)%3B GO:0003824 (catalytic activity)%2C GO:0004372 (glycine hydroxymethyltransferase activity)%2C GO:0006544 (glycine metabolic process)%2C GO:0006563 (L-serine metabolic process)%2C GO:0030170 (pyridoxal phosphate binding)
Down	Araip.188FU_DOWN	serine hydroxymethyltransferase 2%3B IPR001085 (Serine hydroxymethyltransferase)%2C IPR015424 (Pyridoxal phosphate-dependent transferase)%3B GO:0003824 (catalytic activity)%2C GO:0004372 (glycine hydroxymethyltransferase activity)%2C GO:0006544 (glycine metabolic process)%2C GO:0006563 (L-serine metabolic process)%2C GO:0030170 (pyridoxal phosphate binding)
Down	Aradu.AT3ZW_DOWN	Serine/threonine protein phosphatase family protein%3B IPR004843 (Calcineurin-like phosphoesterase domain%2C apaH type)%2C IPR012391 (Serine/threonine protein phosphatase%2C BSU1)%3B GO:0004721 (phosphoprotein phosphatase activity)%2C GO:0005506 (iron ion binding)%2C GO:0005515 (protein binding)%2C GO:0016787 (hydrolase activity)%2C GO:0030145 (manganese ion binding)
Down	Aradu.WWR6N_UP	Serine/threonine-protein kinase Rio1%3B IPR017407 (Serine/threonine-protein kinase Rio1)%3B GO:0003824 (catalytic activity)%2C GO:0004674 (protein serine/threonine kinase activity)%2C GO:0005524 (ATP binding)
Down	Aradu.VHC7M_UP	serine/threonine-protein phosphatase 7 long form homolog [Glycine max]%3B IPR019557 (Aminotransferase-like%2C plant mobile domain)
Up	Aradu.IFP9R	serine/threonine-protein phosphatase 7 long form homolog [Glycine max]%3B IPR019557 (Aminotransferase-like%2C plant mobile domain)
Down	Aradu.TT8HE_UP	serine/threonine-protein phosphatase 7 long form homolog [Glycine max]%3B IPR019557 (Aminotransferase-like%2C plant mobile domain)
Down	Araip.4E4KL_UP	serine/threonine-protein phosphatase 7 long form homolog [Glycine max]%3B IPR019557 (Aminotransferase-like%2C plant mobile domain)
Down	Araip.6RR9T_UP	serine/threonine-protein phosphatase 7 long form homolog [Glycine max]%3B IPR019557 (Aminotransferase-like%2C plant mobile domain)
Down	Araip.US1SQ	serine/threonine-protein phosphatase 7 long form homolog [Glycine max]%3B IPR019557 (Aminotransferase-like%2C plant mobile domain)
Down	Araip.JP868_DOWN	serine/threonine-protein phosphatase 7 long form homolog [Glycine max]%3B IPR019557 (Aminotransferase-like%2C plant mobile domain)
Down	Araip.R2HPU_UP	serine/threonine-protein phosphatase 7 long form homolog [Glycine max]%3B IPR019557 (Aminotransferase-like%2C plant mobile domain)
Down	Araip.R3TTD_UP	serine/threonine-protein phosphatase 7 long form homolog [Glycine max]%3B IPR019557 (Aminotransferase-like%2C plant mobile domain)
Down	Aradu.6DK48_DOWN	serine/threonine-protein phosphatase 7 long form homolog [Glycine max]%3B IPR019557 (Aminotransferase-like%2C plant mobile domain)
Down	Aradu.SU3ZV_DOWN	serine/threonine-protein phosphatase 7 long form homolog [Glycine max]%3B IPR019557 (Aminotransferase-like%2C plant mobile domain)
Down	Aradu.3BZ0L_DOWN	serine/threonine-protein phosphatase 7 long form homolog [Glycine max]%3B IPR019557 (Aminotransferase-like%2C plant mobile domain)
Down	Aradu.SUG9B	short-chain dehydrogenase-reductase B%3B IPR002347 (Glucose/ribitol dehydrogenase)%3B GO:0008152 (metabolic process)%2C GO:0016491 (oxidoreductase activity)
Down	Aradu.INB2E_UP	short-chain dehydrogenase-reductase B%3B IPR002347 (Glucose/ribitol dehydrogenase)%3B GO:0008152 (metabolic process)%2C GO:0016491 (oxidoreductase activity)
Down	Aradu.9TY2N_UP	sigma factor sigb regulation rsbq-like protein
Down	Araip.63TEF	SIT4 phosphatase-associated family protein%3B IPR007587 (SIT4 phosphatase-associated protein family)
Up	Aradu.SI222_DOWN	Small nuclear ribonucleoprotein family protein%3B IPR010920 (Like-Sm (LSM) domain)
Down	Araip.A6LR1	Small ribosomal protein subunit 4 n%3D5 Tax%3DDicranidae RepID%3DQ2HNQ8_9BRYO%3B IPR022801 (Ribosomal protein S4/S9)%3B GO:0003723 (RNA binding)%2C GO:0003735 (structural constituent of ribosome)%2C GO:0005622 (intracellular)%2C GO:0006412 (translation)%2C GO:0015935 (small ribosomal subunit)%2C GO:0019843 (rRNA binding)
Down	Aradu.4FK3V_UP	Snf1-related kinase interactor 1%2C putative
Down	Aradu.15B5T_UP	sodium hydrogen exchanger 5%3B IPR006153 (Cation/H+ exchanger)%2C IPR018422 (Cation/H+ exchanger%2C CPA1 family)%3B GO:0006812 (cation transport)%2C GO:0006814 (sodium ion transport)%2C GO:0006885 (regulation of pH)%2C GO:0015299 (solute:hydrogen antiporter activity)%2C GO:0015385 (sodium:hydrogen antiporter activity)%2C GO:0016021 (integral component of membrane)%2C GO:0055085 (transmembrane tra…
Down	Araip.FFR9F_UP	spermatogenesis-associated protein 20-like isoform X1 [Glycine max]%3B IPR008928 (Six-hairpin glycosidase-like)%3B GO:0003824 (catalytic activity)
Down	Araip.FFR9F_DOWN	spermatogenesis-associated protein 20-like isoform X1 [Glycine max]%3B IPR008928 (Six-hairpin glycosidase-like)%3B GO:0003824 (catalytic activity)
Up	Aradu.JT88V_UP	squalene monooxygenase 2%3B IPR013698 (Squalene epoxidase)%3B GO:0004506 (squalene monooxygenase activity)%2C GO:0016021 (integral component of membrane)%2C GO:0050660 (flavin adenine dinucleotide binding)%2C GO:0055114 (oxidation-reduction process)
Up	Aradu.5UM9W	squalene synthase 1%3B IPR002060 (Squalene/phytoene synthase)%3B GO:0004310 (farnesyl-diphosphate farnesyltransferase activity)%2C GO:0008610 (lipid biosynthetic process)%2C GO:0009058 (biosynthetic process)%2C GO:0016021 (integral component of membrane)%2C GO:0016740 (transferase activity)
Down	Aradu.H2IIR_UP	squamosa promoter binding protein-like 1%3B IPR004333 (Transcription factor%2C SBP-box)%2C IPR020683 (Ankyrin repeat-containing domain)%3B GO:0003677 (DNA binding)%2C GO:0005634 (nucleus)
Down	Aradu.3G2QU_UP	squamosa promoter binding protein-like 14%3B IPR004333 (Transcription factor%2C SBP-box)%2C IPR020683 (Ankyrin repeat-containing domain)%3B GO:0003677 (DNA binding)%2C GO:0005634 (nucleus)
Down	Araip.NI2SX_DOWN	START-2 domain protein
Down	Araip.C69ED_DOWN	stress-induced receptor-like kinase
Down	Aradu.6J0H0_UP	substrate carrier family protein
Down	Aradu.QW3N6_DOWN	subtilisin-like serine protease 2%3B IPR015500 (Peptidase S8%2C subtilisin-related)%3B GO:0004252 (serine-type endopeptidase activity)%2C GO:0006508 (proteolysis)%2C GO:0042802 (identical protein binding)%2C GO:0043086 (negative regulation of catalytic activity)
Down	Aradu.469PA	subtilisin-like serine protease 2%3B IPR015500 (Peptidase S8%2C subtilisin-related)%3B GO:0004252 (serine-type endopeptidase activity)%2C GO:0006508 (proteolysis)%2C GO:0042802 (identical protein binding)%2C GO:0043086 (negative regulation of catalytic activity)
Down	Aradu.B71RC_UP	subtilisin-like serine protease 2%3B IPR015500 (Peptidase S8%2C subtilisin-related)%3B GO:0004252 (serine-type endopeptidase activity)%2C GO:0006508 (proteolysis)%2C GO:0042802 (identical protein binding)%2C GO:0043086 (negative regulation of catalytic activity)
Down	Aradu.E5D80	sucrose transporter 4
Down	Aradu.13DMQ	sucrose transporter 4%3B IPR005828 (General substrate transporter)%2C IPR005989 (Sucrose/H+ symporter%2C plant)%3B GO:0005887 (integral component of plasma membrane)%2C GO:0008515 (sucrose transmembrane transporter activity)%2C GO:0015770 (sucrose transport)%2C GO:0016021 (integral component of membrane)%2C GO:0022857 (transmembrane transporter activity)%2C GO:0055085 (transmembrane transport)
Down	Aradu.Z07BH_DOWN	sucrose-proton symporter 1
Down	Aradu.X3HVV_DOWN	Sulfite exporter TauE/SafE family protein%3B IPR002781 (Transmembrane protein TauE like)%3B GO:0016021 (integral component of membrane)
Up	Aradu.RI74K	SUMO-activating enzyme 1B%3B IPR016040 (NAD(P)-binding domain)
Down	Aradu.J4D1T_UP	survival motor neuron interacting protein%3B IPR007022 (Gem-associated protein 2)%3B GO:0000387 (spliceosomal snRNP assembly)%2C GO:0005681 (spliceosomal complex)
Up	Aradu.59B6B_UP	TATA-binding protein-associated factor BTAF1-like isoform X3 [Glycine max]%3B IPR000330 (SNF2-related)%2C IPR001650 (Helicase%2C C-terminal)%2C IPR016024 (Armadillo-type fold)%2C IPR027417 (P-loop containing nucleoside triphosphate hydrolase)%3B GO:0003676 (nucleic acid binding)%2C GO:0003677 (DNA binding)%2C GO:0004386 (helicase activity)%2C GO:0005488 (binding)%2C GO:0005515 (protein binding)%2…
Up	Aradu.YTL0F	temperature-induced lipocalin%3B IPR002446 (Lipocalin%2C bacterial)%2C IPR011038 (Calycin-like)%3B GO:0005215 (transporter activity)
Down	Araip.PT29S_DOWN	terpene synthase 10%3B IPR008949 (Terpenoid synthase)%3B GO:0000287 (magnesium ion binding)%2C GO:0010333 (terpene synthase activity)%2C GO:0016829 (lyase activity)
Down	Araip.VF47N_UP	terpene synthase 14%3B IPR008930 (Terpenoid cyclases/protein prenyltransferase alpha-alpha toroid)%2C IPR008949 (Terpenoid synthase)%3B GO:0000287 (magnesium ion binding)%2C GO:0008152 (metabolic process)%2C GO:0010333 (terpene synthase activity)%2C GO:0016829 (lyase activity)
Down	Aradu.H0UPC_DOWN	terpene synthase family%2C metal-binding domain protein%3B IPR008930 (Terpenoid cyclases/protein prenyltransferase alpha-alpha toroid)%2C IPR008949 (Terpenoid synthase)%3B GO:0000287 (magnesium ion binding)%2C GO:0008152 (metabolic process)%2C GO:0010333 (terpene synthase activity)%2C GO:0016829 (lyase activity)
Down	Aradu.8JG2E_UP	terpene synthase family%2C metal-binding domain protein%3B IPR008930 (Terpenoid cyclases/protein prenyltransferase alpha-alpha toroid)%2C IPR008949 (Terpenoid synthase)%3B GO:0000287 (magnesium ion binding)%2C GO:0008152 (metabolic process)%2C GO:0010333 (terpene synthase activity)%2C GO:0016829 (lyase activity)
Up	Aradu.S8QXC_DOWN	Tesmin/TSO1-like CXC domain-containing protein%3B IPR005172 (CRC domain)
Down	Aradu.67WZP_DOWN	Tetratricopeptide repeat (TPR)-like superfamily protein%3B IPR011990 (Tetratricopeptide-like helical)%3B GO:0005515 (protein binding)
Up	Aradu.P82NP_DOWN	tetratricopeptide repeat protein 14-like [Glycine max]
Down	Araip.ZQ0IN_UP	thaumatin-like protein 3%3B IPR001938 (Thaumatin)
Up	Aradu.PDI9A	thiamin pyrophosphokinase 2%3B IPR006282 (Thiamin pyrophosphokinase)%3B GO:0004788 (thiamine diphosphokinase activity)%2C GO:0005524 (ATP binding)%2C GO:0006772 (thiamine metabolic process)%2C GO:0009229 (thiamine diphosphate biosynthetic process)
Down	Aradu.268N3_UP	Thioesterase superfamily protein%3B IPR006683 (Thioesterase superfamily)
Down	Aradu.0QF6H_UP	Thioredoxin superfamily protein%3B IPR005746 (Thioredoxin)%2C IPR012336 (Thioredoxin-like fold)%3B GO:0006662 (glycerol ether metabolic process)%2C GO:0015035 (protein disulfide oxidoreductase activity)%2C GO:0045454 (cell redox homeostasis)
Down	Aradu.8LV0D	threonine aldolase 1%3B IPR015424 (Pyridoxal phosphate-dependent transferase)%2C IPR023603 (Threonine aldolase)%3B GO:0003824 (catalytic activity)%2C GO:0006520 (cellular amino acid metabolic process)%2C GO:0016829 (lyase activity)%2C GO:0030170 (pyridoxal phosphate binding)
Up	Aradu.7C9V0	Tic22-like family protein%3B IPR007378 (Tic22-like)
Down	Aradu.KYI0F_UP	TLD-domain containing nucleolar protein%3B IPR006571 (TLDc)
Down	Araip.H1YL2	tobamovirus multiplication 2B protein
Down	Aradu.EG568	TPR repeat protein%3B IPR021883 (Protein of unknown function DUF3493)
Down	Aradu.CH2I6_DOWN	trafficking protein particle complex subunit-like protein%3B IPR006722 (Sedlin)%3B GO:0005622 (intracellular)%2C GO:0006810 (transport)%2C GO:0006888 (ER to Golgi vesicle-mediated transport)
Down	Aradu.U0DT9_DOWN	transaldolase family protein%3B IPR001585 (Transaldolase)%2C IPR013785 (Aldolase-type TIM barrel)%3B GO:0003824 (catalytic activity)%2C GO:0004801 (sedoheptulose-7-phosphate:D-glyceraldehyde-3-phosphate glyceronetransferase activity)%2C GO:0005737 (cytoplasm)%2C GO:0005975 (carbohydrate metabolic process)%2C GO:0006098 (pentose-phosphate shunt)
Down	Araip.A522U_UP	transcription factor bHLH25-like [Glycine max]%3B IPR011598 (Myc-type%2C basic helix-loop-helix (bHLH) domain)%3B GO:0046983 (protein dimerization activity)
Down	Aradu.85GJ5	transcription factor bHLH30-like [Glycine max]%3B IPR004877 (Cytochrome b561%2C eukaryote)%3B GO:0016021 (integral component of membrane)
Up	Aradu.573UI_UP	transcription factor bHLH74-like [Glycine max]%3B IPR011598 (Myc-type%2C basic helix-loop-helix (bHLH) domain)%3B GO:0046983 (protein dimerization activity)
Up	Aradu.D3YQ8	Transcription factor jumonji (jmjC) domain-containing protein%3B IPR003347 (JmjC domain)%2C IPR014977 (WRC)%3B GO:0005515 (protein binding)
Down	Aradu.9K9IH_UP	transcription factor ORG2-like protein%3B IPR015660 (Achaete-scute transcription factor-related)%3B GO:0003677 (DNA binding)%2C GO:0046983 (protein dimerization activity)
Down	Aradu.V3DY2_DOWN	transcription factor UNE12-like [Glycine max]%3B IPR011598 (Myc-type%2C basic helix-loop-helix (bHLH) domain)%3B GO:0046983 (protein dimerization activity)
Down	Aradu.34VYW_DOWN	transcription initiation factor IIF subunit alpha%3B IPR008851 (Transcription initiation factor IIF%2C alpha subunit)%3B GO:0003677 (DNA binding)%2C GO:0005634 (nucleus)
Down	Aradu.QH2VI_DOWN	Transducin/WD40 repeat-like superfamily protein%3B IPR015943 (WD40/YVTN repeat-like-containing domain)%2C IPR020472 (G-protein beta WD-40 repeat)%3B GO:0005515 (protein binding)
Down	Aradu.00WD1_UP	Transducin/WD40 repeat-like superfamily protein%3B IPR015943 (WD40/YVTN repeat-like-containing domain)%3B GO:0005515 (protein binding)
Down	Aradu.MP1E2	transferring glycosyl group transferase
Up	Aradu.IS5YT_DOWN	Transketolase%3B IPR005478 (Transketolase%2C bacterial-like)%2C IPR009014 (Transketolase%2C C-terminal/Pyruvate-ferredoxin oxidoreductase%2C domain II)%3B GO:0003824 (catalytic activity)%2C GO:0004802 (transketolase activity)%2C GO:0008152 (metabolic process)
Down	Araip.JJZ9K_UP	Transmembrane amino acid transporter family protein%3B IPR013057 (Amino acid transporter%2C transmembrane)
Down	Aradu.ELJ1R_UP	transmembrane amino acid transporter family protein%3B IPR013057 (Amino acid transporter%2C transmembrane)
Down	Aradu.G1DD8_UP	Transmembrane amino acid transporter family protein%3B IPR013057 (Amino acid transporter%2C transmembrane)
Down	Aradu.L9DM3_UP	Transmembrane amino acid transporter family protein%3B IPR013057 (Amino acid transporter%2C transmembrane)%2C IPR013761 (Sterile alpha motif/pointed domain)%3B GO:0005515 (protein binding)
Up	Aradu.TF9ZM	transmembrane protein 184C-like isoform X2 [Glycine max]%3B IPR005178 (Organic solute transporter subunit alpha/Transmembrane protein 184)
Down	Aradu.MQQ90_DOWN	transmembrane protein 184C-like isoform X2 [Glycine max]%3B IPR005178 (Organic solute transporter subunit alpha/Transmembrane protein 184)
Up	Aradu.98WRB_UP	transmembrane protein 45B-like [Glycine max]%3B IPR006904 (Protein of unknown function DUF716 (TMEM45))
Up	Aradu.MJI1V	transmembrane protein 50A%2C putative%3B IPR007919 (Uncharacterised protein family UPF0220)
Up	Aradu.WJ6G7_DOWN	transmembrane protein%2C putative
Down	Aradu.CV157_UP	transmembrane protein%2C putative%3B IPR009606 (Protein of unknown function DUF1218)
Up	Aradu.DYU2E	transport inhibitor response 1-like protein-like [Glycine max]%3B IPR006553 (Leucine-rich repeat%2C cysteine-containing subtype)
Up	Aradu.7DW5H_UP	Transport membrane protein n%3D3 Tax%3DPapilionoideae RepID%3DG7I9P9_MEDTR%3B IPR002033 (Sec-independent periplasmic protein translocase TatC)%3B GO:0016021 (integral component of membrane)
Up	Aradu.21QQV_DOWN	Transport membrane protein n%3D3 Tax%3DPapilionoideae RepID%3DG7I9P9_MEDTR%3B IPR002033 (Sec-independent periplasmic protein translocase TatC)%3B GO:0016021 (integral component of membrane)
Down	Araip.7NQ1F	Transposon protein n%3D1 Tax%3DArachis hypogaea RepID%3DG0Y6V7_ARAHY
Down	Aradu.R1Y6W_DOWN	trehalose phosphate synthase%3B IPR001830 (Glycosyl transferase%2C family 20)%2C IPR006379 (HAD-superfamily hydrolase%2C subfamily IIB)%2C IPR023214 (HAD-like domain)%3B GO:0003824 (catalytic activity)%2C GO:0005992 (trehalose biosynthetic process)%2C GO:0008152 (metabolic process)
Down	Araip.3XD6G_UP	trehalose-6-phosphate phosphatase%3B IPR006379 (HAD-superfamily hydrolase%2C subfamily IIB)%2C IPR023214 (HAD-like domain)%3B GO:0003824 (catalytic activity)%2C GO:0005992 (trehalose biosynthetic process)%2C GO:0008152 (metabolic process)
Down	Aradu.29IAA_DOWN	tripeptidyl peptidase ii%3B IPR015500 (Peptidase S8%2C subtilisin-related)%2C IPR022229 (Peptidase S8A%2C tripeptidyl peptidase II)%3B GO:0004252 (serine-type endopeptidase activity)%2C GO:0006508 (proteolysis)
Down	Araip.Z4RG3_UP	tryptophan-tRNA ligase
Up	Aradu.M5WCG	TSPO(outer membrane tryptophan-rich sensory protein)-related%3B IPR004307 (TspO/MBR-related protein)%3B GO:0016021 (integral component of membrane)
Down	Aradu.L7DZT_DOWN	tubby like protein 3%3B IPR001810 (F-box domain)%2C IPR025659 (Tubby C-terminal-like domain)%3B GO:0005515 (protein binding)
Up	Aradu.F2V98_UP	tubulin alpha-4 chain%3B IPR000217 (Tubulin)%2C IPR023123 (Tubulin%2C C-terminal)%3B GO:0003924 (GTPase activity)%2C GO:0005200 (structural constituent of cytoskeleton)%2C GO:0005525 (GTP binding)%2C GO:0005874 (microtubule)%2C GO:0006184 (GTP catabolic process)%2C GO:0007017 (microtubule-based process)%2C GO:0043234 (protein complex)%2C GO:0051258 (protein polymerization)
Down	Araip.PYI63_DOWN	type I inositol 1%2C4%2C5-trisphosphate 5-phosphatase CVP2-like [Glycine max]%3B IPR005135 (Endonuclease/exonuclease/phosphatase)
Down	Aradu.81LQN_DOWN	type I inositol 1%2C4%2C5-trisphosphate 5-phosphatase CVP2-like [Glycine max]%3B IPR005135 (Endonuclease/exonuclease/phosphatase)%3B GO:0046856 (phosphatidylinositol dephosphorylation)
Up	Aradu.EN0QJ_UP	ubiquinone biosynthesis monooxygenase COQ6-like protein%3B IPR003042 (Aromatic-ring hydroxylase-like)%3B GO:0008152 (metabolic process)%2C GO:0016491 (oxidoreductase activity)
Down	Aradu.DJI9U_UP	ubiquitin carboxyl-terminal hydrolase 16-like isoform X2 [Glycine max]%3B IPR002893 (Zinc finger%2C MYND-type)%2C IPR028889 (Ubiquitin carboxyl-terminal hydrolase-like domain)%3B GO:0006511 (ubiquitin-dependent protein catabolic process)
Up	Aradu.B3HM1_DOWN	ubiquitin carboxyl-terminal hydrolase-like protein%3B IPR008974 (TRAF-like)%2C IPR024729 (ICP0-binding domain of Ubiquitin-specific protease 7)%2C IPR028889 (Ubiquitin carboxyl-terminal hydrolase-like domain)%3B GO:0005515 (protein binding)%2C GO:0006511 (ubiquitin-dependent protein catabolic process)
Up	Aradu.F2AKD_UP	ubiquitin fusion degradation 1%3B IPR004854 (Ubiquitin fusion degradation protein UFD1)%3B GO:0006511 (ubiquitin-dependent protein catabolic process)
Up	Aradu.XW1R1	Ubiquitin ligase SCF complex subunit cullin n%3D1 Tax%3DChlamydomonas reinhardtii RepID%3DA8I7H0_CHLRE%3B IPR001373 (Cullin%2C N-terminal)%2C IPR011991 (Winged helix-turn-helix DNA-binding domain)%3B GO:0006511 (ubiquitin-dependent protein catabolic process)%2C GO:0031461 (cullin-RING ubiquitin ligase complex)%2C GO:0031625 (ubiquitin protein ligase binding)
Down	Araip.9E7N7_UP	Ubiquitin n%3D2 Tax%3DMedicago truncatula RepID%3DA2Q1T1_MEDTR%3B IPR004252 (Probable transposase%2C Ptta/En/Spm%2C plant)
Up	Aradu.U2UEV	ubiquitin protein ligase 6%3B IPR000569 (HECT)%3B GO:0004842 (ubiquitin-protein ligase activity)
Up	Aradu.55W9R	Ubiquitin system component Cue protein%3B IPR009060 (UBA-like)%3B GO:0005515 (protein binding)
Down	Aradu.I4E8I	ubiquitin-activating enzyme 1%3B IPR016040 (NAD(P)-binding domain)%2C IPR018965 (Ubiquitin-activating enzyme e1%2C C-terminal)%3B GO:0005524 (ATP binding)%2C GO:0006464 (cellular protein modification process)%2C GO:0008641 (small protein activating enzyme activity)
Up	Aradu.Q49PC	ubiquitin-conjugating enzyme 28%3B IPR016135 (Ubiquitin-conjugating enzyme/RWD-like)%3B GO:0016881 (acid-amino acid ligase activity)
Down	Araip.RLF9B	ubiquitin-like protein 5%3B IPR000626 (Ubiquitin-like)%3B GO:0005515 (protein binding)
Down	Aradu.P4SDG_UP	Ubiquitin-protein ligase%2C PUB52 n%3D1 Tax%3DSelaginella moellendorffii RepID%3DD8T750_SELML%3B IPR011009 (Protein kinase-like domain)%2C IPR013083 (Zinc finger%2C RING/FYVE/PHD-type)%2C IPR013320 (Concanavalin A-like lectin/glucanase%2C subgroup)%2C IPR014729 (Rossmann-like alpha/beta/alpha sandwich fold)%3B GO:0000151 (ubiquitin ligase complex)%2C GO:0004672 (protein kinase activity)%2C GO:000…
Up	Aradu.14F1U_DOWN	ubiquitin-protein ligase%3B IPR006553 (Leucine-rich repeat%2C cysteine-containing subtype)%2C IPR011333 (BTB/POZ fold)%2C IPR011705 (BTB/Kelch-associated)%3B GO:0005515 (protein binding)
Down	Araip.M62WK_DOWN	U-box domain-containing protein 10-like [Glycine max]%3B IPR013083 (Zinc finger%2C RING/FYVE/PHD-type)%2C IPR016024 (Armadillo-type fold)%3B GO:0000151 (ubiquitin ligase complex)%2C GO:0004842 (ubiquitin-protein ligase activity)%2C GO:0005488 (binding)%2C GO:0005515 (protein binding)%2C GO:0016567 (protein ubiquitination)
Up	Aradu.ZR9UI	U-box domain-containing protein 9-like [Glycine max]%3B IPR003613 (U box domain)%2C IPR016024 (Armadillo-type fold)%3B GO:0000151 (ubiquitin ligase complex)%2C GO:0004842 (ubiquitin-protein ligase activity)%2C GO:0005488 (binding)%2C GO:0005515 (protein binding)%2C GO:0016567 (protein ubiquitination)
Up	Aradu.05H4H	UDP-glucose 6-dehydrogenase family protein%3B IPR017476 (UDP-glucose/GDP-mannose dehydrogenase)%3B GO:0003979 (UDP-glucose 6-dehydrogenase activity)%2C GO:0051287 (NAD binding)%2C GO:0055114 (oxidation-reduction process)
Up	Aradu.BAA8F_DOWN	UDP-glucuronic acid decarboxylase 1%3B IPR001509 (NAD-dependent epimerase/dehydratase)%2C IPR016040 (NAD(P)-binding domain)%3B GO:0003824 (catalytic activity)%2C GO:0044237 (cellular metabolic process)%2C GO:0050662 (coenzyme binding)
Down	Araip.HJ4HS_DOWN	UDP-Glycosyltransferase superfamily protein%3B IPR002213 (UDP-glucuronosyl/UDP-glucosyltransferase)%2C IPR010666 (Zinc finger%2C GRF-type)%3B GO:0008152 (metabolic process)%2C GO:0008270 (zinc ion binding)
Down	Araip.LUT50	UDP-Glycosyltransferase superfamily protein%3B IPR002213 (UDP-glucuronosyl/UDP-glucosyltransferase)%3B GO:0008152 (metabolic process)
Down	Araip.AMY99_DOWN	UDP-Glycosyltransferase superfamily protein%3B IPR002213 (UDP-glucuronosyl/UDP-glucosyltransferase)%3B GO:0008152 (metabolic process)
Down	Aradu.24BEK_DOWN	UDP-Glycosyltransferase superfamily protein%3B IPR002213 (UDP-glucuronosyl/UDP-glucosyltransferase)%3B GO:0008152 (metabolic process)
Down	Aradu.P8Y29_DOWN	UDP-Glycosyltransferase superfamily protein%3B IPR002213 (UDP-glucuronosyl/UDP-glucosyltransferase)%3B GO:0008152 (metabolic process)
Down	Aradu.LVX7Z	UDP-N-acetylglucosamine--N-acetylmuramyl-(pentapeptide) pyrophosphoryl-undecaprenol N-acetylglucosamine transferase n%3D2 Tax%3DBacillus RepID%3DU5LB02_9BACI%3B IPR006009 (N-acetylglucosaminyltransferase%2C MurG)%3B GO:0005975 (carbohydrate metabolic process)%2C GO:0019277 (UDP-N-acetylgalactosamine biosynthetic process)%2C GO:0030246 (carbohydrate binding)%2C GO:0030259 (lipid glycosylation)%2C …
Down	Aradu.V1H1X_UP	UDP-N-acetylmuramoyl-L-alanyl-D-glutamate--2%2C 6-diaminopimelate ligase n%3D2 Tax%3DTriticeae RepID%3DM8CZJ8_AEGTA%3B IPR005761 (UDP-N-acetylmuramoylalanyl-D-glutamate-2%2C6-diaminopimelate ligase)%3B GO:0005524 (ATP binding)%2C GO:0005737 (cytoplasm)%2C GO:0008360 (regulation of cell shape)%2C GO:0009058 (biosynthetic process)%2C GO:0016874 (ligase activity)%2C GO:0016881 (acid-amino acid ligas…
Down	Araip.UT4N6_UP	Ulp1 protease family%2C carboxy-terminal domain protein
Down	Araip.FQW6B_UP	Ulp1 protease family%2C carboxy-terminal domain protein%3B IPR003653 (Peptidase C48%2C SUMO/Sentrin/Ubl1)%3B GO:0006508 (proteolysis)%2C GO:0008234 (cysteine-type peptidase activity)
Down	Aradu.78VGB_UP	UNC93-like protein 1-like [Glycine max]%3B IPR010291 (Ion channel regulatory protein%2C UNC-93)%2C IPR016196 (Major facilitator superfamily domain%2C general substrate transporter)
Up	Aradu.IW7Z9_DOWN	Uncharacterised conserved protein (UCP012943)
Down	Aradu.6A4C5_DOWN	Uncharacterised protein family (UPF0497)%3B IPR006702 (Uncharacterised protein family UPF0497%2C trans-membrane plant)
Down	Araip.514QP_UP	uncharacterized exonuclease domain-containing protein At3g15140-like isoform X1 [Glycine max]
Up	Aradu.BHZ92	uncharacterized membrane protein At3g27390-like [Glycine max]
Down	Aradu.M40UP	uncharacterized mitochondrial protein AtMg00810-like [Glycine max]
Down	Aradu.7SY4G_UP	uncharacterized protein [Glycine max]%3B IPR007513 (Uncharacterised protein family SERF)
Down	Aradu.E3XNU_DOWN	uncharacterized protein At1g04910-like [Glycine max]%3B IPR019378 (GDP-fucose protein O-fucosyltransferase)
Down	Araip.DHZ75_DOWN	uncharacterized protein At2g40430-like [Glycine max]%3B IPR011687 (P60-like)
Up	Aradu.027FB	uncharacterized protein At5g39865-like [Glycine max]%3B IPR012336 (Thioredoxin-like fold)%3B GO:0009055 (electron carrier activity)%2C GO:0015035 (protein disulfide oxidoreductase activity)%2C GO:0045454 (cell redox homeostasis)
Down	Aradu.CH4J6	uncharacterized protein LOC100306543 isoform X3 [Glycine max]
Down	Aradu.YFR7W_DOWN	uncharacterized protein LOC100306691 isoform X1 [Glycine max]%3B IPR023564 (Ribosomal protein L13 domain)%3B GO:0003735 (structural constituent of ribosome)%2C GO:0005840 (ribosome)%2C GO:0006412 (translation)
Down	Aradu.36S3V	uncharacterized protein LOC100776940 isoform X2 [Glycine max]%3B IPR001878 (Zinc finger%2C CCHC-type)%2C IPR004332 (Transposase%2C MuDR%2C plant)%2C IPR007527 (Zinc finger%2C SWIM-type)%3B GO:0003676 (nucleic acid binding)%2C GO:0008270 (zinc ion binding)
Down	Aradu.TEL0Q_UP	uncharacterized protein LOC100778886 [Glycine max]%3B IPR006936 (Domain of unknown function DUF640)
Down	Aradu.7QC7G_DOWN	uncharacterized protein LOC100778964 isoform X3 [Glycine max]%3B IPR006927 (Protein of unknown function DUF639)
Down	Aradu.D8MJE_UP	uncharacterized protein LOC100780659 isoform X1 [Glycine max]
Down	Aradu.7P6G5_UP	uncharacterized protein LOC100782002 isoform X2 [Glycine max]
Down	Araip.CU2QD_DOWN	uncharacterized protein LOC100785302 isoform X2 [Glycine max]
Down	Araip.U3NV6	uncharacterized protein LOC100785875 isoform X4 [Glycine max]
Down	Aradu.JGN02_DOWN	uncharacterized protein LOC100786957 isoform X2 [Glycine max]%3B IPR008496 (Protein of unknown function DUF778)
Down	Aradu.7P8FB_DOWN	uncharacterized protein LOC100787776 [Glycine max]
Up	Aradu.VP5D6_UP	uncharacterized protein LOC100788333 isoform X5 [Glycine max]%3B IPR025486 (Domain of unknown function DUF4378)
Down	Araip.T1VMT	uncharacterized protein LOC100789833 isoform X6 [Glycine max]
Up	Aradu.L8BT9	uncharacterized protein LOC100793454 [Glycine max]
Down	Aradu.E7YKF_UP	uncharacterized protein LOC100793929 isoform X3 [Glycine max]
Up	Aradu.E7YKF	uncharacterized protein LOC100793929 isoform X3 [Glycine max]
Down	Araip.QL856	uncharacterized protein LOC100793937 [Glycine max]
Down	Aradu.WXM9S	uncharacterized protein LOC100793937 [Glycine max]%3B IPR025312 (Domain of unknown function DUF4216)
Down	Araip.388FV	uncharacterized protein LOC100796164 [Glycine max]
Down	Aradu.0P7PW_UP	uncharacterized protein LOC100796503 isoform X1 [Glycine max]%3B IPR025486 (Domain of unknown function DUF4378)
Up	Aradu.766P6	uncharacterized protein LOC100796503 isoform X5 [Glycine max]%3B IPR022212 (Protein of unknown function DUF3741)%2C IPR025486 (Domain of unknown function DUF4378)
Down	Aradu.H4LZG_UP	uncharacterized protein LOC100797101 [Glycine max]
Down	Aradu.RJC8F	uncharacterized protein LOC100797259 isoform X4 [Glycine max]%3B IPR004332 (Transposase%2C MuDR%2C plant)%2C IPR007527 (Zinc finger%2C SWIM-type)%3B GO:0008270 (zinc ion binding)
Down	Aradu.YMY3D	uncharacterized protein LOC100797710 isoform X1 [Glycine max]%3B IPR007877 (Protein of unknown function DUF707)
Up	Aradu.XD00E	uncharacterized protein LOC100798302 isoform X3 [Glycine max]%3B IPR024752 (Myb/SANT-like domain)
Down	Aradu.L0S9N	uncharacterized protein LOC100799047 isoform X5 [Glycine max]%3B IPR016024 (Armadillo-type fold)%3B GO:0005488 (binding)
Down	Aradu.SM4R2_UP	uncharacterized protein LOC100799293 [Glycine max]
Up	Aradu.AB8JZ	uncharacterized protein LOC100801248 isoform X2 [Glycine max]%3B IPR025640 (Domain of unknown function DUF4339)
Up	Aradu.7GI14	uncharacterized protein LOC100802123 [Glycine max]
Up	Aradu.DU6KM_DOWN	uncharacterized protein LOC100803605 [Glycine max]%3B IPR006936 (Domain of unknown function DUF640)
Up	Aradu.E4RS6	uncharacterized protein LOC100803755 isoform X2 [Glycine max]
Up	Aradu.49W53	uncharacterized protein LOC100806760 [Glycine max]%3B IPR003101 (Coactivator CBP%2C KIX domain)%3B GO:0003712 (transcription cofactor activity)
Up	Aradu.Z0Z8T	uncharacterized protein LOC100807624 isoform X2 [Glycine max]%3B IPR006852 (Protein of unknown function DUF616)
Up	Aradu.QEN72_UP	uncharacterized protein LOC100809444 isoform X4 [Glycine max]%3B IPR006867 (Domain of unknown function DUF632)%2C IPR006868 (Domain of unknown function DUF630)
Down	Aradu.3S0EJ_UP	uncharacterized protein LOC100810027 [Glycine max]%3B IPR025322 (Protein of unknown function DUF4228%2C plant)
Down	Aradu.Y3E3R_DOWN	uncharacterized protein LOC100810409 isoform X2 [Glycine max]
Down	Araip.Y1SJZ_UP	uncharacterized protein LOC100811354 isoform X3 [Glycine max]
Up	Aradu.1NE4R_UP	uncharacterized protein LOC100811424 isoform X9 [Glycine max]
Up	Aradu.D7H38	uncharacterized protein LOC100811629 isoform X3 [Glycine max]%3B IPR006569 (CID domain)%2C IPR008942 (ENTH/VHS)
Up	Aradu.4B2Z2	uncharacterized protein LOC100812984 isoform X1 [Glycine max]
Down	Aradu.N7H03_UP	uncharacterized protein LOC100813964 isoform X3 [Glycine max]%3B IPR006476 (Conserved hypothetical protein CHP01589%2C plant)
Down	Aradu.Z3F8V_UP	uncharacterized protein LOC100815819 isoform X1 [Glycine max]
Up	Aradu.IUV8C_DOWN	uncharacterized protein LOC100816062 [Glycine max]%3B IPR019448 (EEIG1/EHBP1 N-terminal domain)
Down	Aradu.U2USZ_DOWN	uncharacterized protein LOC100816165 isoform X4 [Glycine max]%3B IPR007650 (Protein of unknown function DUF581)
Down	Araip.3F5E9_DOWN	uncharacterized protein LOC100816572 [Glycine max]%3B IPR021924 (Protein of unknown function DUF3537)
Down	Aradu.H82UT_DOWN	uncharacterized protein LOC100818516 isoform X1 [Glycine max]
Up	Aradu.JB5L0_UP	uncharacterized protein LOC100820019 isoform X4 [Glycine max]
Down	Araip.Z62SA_UP	uncharacterized protein LOC100820019 isoform X4 [Glycine max]
Down	Aradu.XD13B_UP	uncharacterized protein LOC102660628 [Glycine max]
Up	Aradu.WQ818_DOWN	uncharacterized protein LOC102660840 isoform X1 [Glycine max]%3B IPR011990 (Tetratricopeptide-like helical)%2C IPR019607 (Putative zinc-finger domain)%3B GO:0005515 (protein binding)
Down	Araip.0HT7P_UP	uncharacterized protein LOC102664163 isoform X5 [Glycine max]%3B IPR004252 (Probable transposase%2C Ptta/En/Spm%2C plant)
Down	Aradu.CN9YX_UP	uncharacterized protein LOC102665655 [Glycine max]
Down	Araip.QG5PD_UP	uncharacterized protein LOC102665856 isoform X4 [Glycine max]
Down	Araip.L5DYK	uncharacterized protein LOC102666104 [Glycine max]
Down	Aradu.72WV5	uncharacterized protein LOC102666784 [Glycine max]%3B IPR007527 (Zinc finger%2C SWIM-type)%3B GO:0008270 (zinc ion binding)
Down	Araip.P4BIR	uncharacterized protein LOC102666784 [Glycine max]%3B IPR007527 (Zinc finger%2C SWIM-type)%3B GO:0008270 (zinc ion binding)
Up	Aradu.GK486	uncharacterized protein LOC102668386 [Glycine max]%3B IPR019557 (Aminotransferase-like%2C plant mobile domain)
Up	Aradu.RA27D_UP	uncharacterized protein LOC102668708 isoform X2 [Glycine max]
Down	Aradu.G7R3U	uncharacterized protein LOC102669234 [Glycine max]
Up	Aradu.214W5_DOWN	Unknown protein
Up	Aradu.9M4NF_DOWN	Unknown protein
Up	Aradu.68KK7	Unknown protein
Up	Aradu.12VDJ	Unknown protein
Up	Aradu.Z67MQ_DOWN	Unknown protein
Down	Aradu.RG7FA_UP	Unknown protein
Up	Aradu.Q666P_UP	Unknown protein
Up	Aradu.XDR4X	Unknown protein
Down	Aradu.M6MWE	Unknown protein
Down	Aradu.020P0	Unknown protein
Up	Aradu.PQ90F	Unknown protein
Down	Aradu.23VQH_UP	Unknown protein
Up	Aradu.1H9WR	Unknown protein
Up	Aradu.ZA5F0_DOWN	Unknown protein
Up	Aradu.4L9IW_DOWN	Unknown protein
Up	Aradu.67UPX	unknown protein
Up	Aradu.KIF1Z_UP	Unknown protein
Up	Aradu.6HS1W	Unknown protein
Up	Aradu.K13LX_UP	unknown protein
Up	Aradu.F9879_UP	Unknown protein
Up	Aradu.B41RG_DOWN	Unknown protein
Up	Aradu.TJ4XU_DOWN	Unknown protein
Down	Aradu.D0ZQJ	Unknown protein
Down	Araip.A27R0_DOWN	Unknown protein
Down	Araip.C3S8B	Unknown protein
Down	Araip.QGL9N_DOWN	Unknown protein
Down	Araip.GSU13_DOWN	Unknown protein
Down	Araip.ZBT0I	Unknown protein
Down	Araip.7LY19_DOWN	Unknown protein
Down	Araip.DX9NS_UP	Unknown protein
Down	Araip.GU1Z7_UP	Unknown protein
Down	Araip.UD3GJ_DOWN	Unknown protein
Down	Araip.A98WU_UP	Unknown protein
Down	Araip.M0URN_UP	Unknown protein
Down	Araip.Q1JVF	Unknown protein
Down	Araip.J6E5W	Unknown protein
Up	Araip.NPK2D_UP	Unknown protein
Down	Araip.M2N03_UP	Unknown protein
Down	Araip.K3826_UP	Unknown protein
Down	Araip.0A0S5_DOWN	Unknown protein
Down	Araip.WY2KJ_DOWN	Unknown protein
Down	Araip.K8EN4	Unknown protein
Down	Araip.F0IZD	Unknown protein
Down	Araip.RM7W9	Unknown protein
Down	Araip.9I2GC_DOWN	Unknown protein
Down	Araip.T11TI_DOWN	Unknown protein
Down	Araip.R0RBL	Unknown protein
Down	Araip.Y0W8L_UP	Unknown protein
Down	Araip.DS8J6_DOWN	Unknown protein
Down	Araip.H3FKA_DOWN	Unknown protein
Down	Araip.BZ9T9_UP	Unknown protein
Down	Araip.ZPH90_DOWN	Unknown protein
Down	Araip.DE7NV	Unknown protein
Down	Araip.CD3NC_DOWN	Unknown protein
Down	Araip.T6L8B_UP	Unknown protein
Down	Araip.ESG10_UP	Unknown protein
Down	Araip.Z4384	Unknown protein
Down	Araip.02677	Unknown protein
Down	Araip.MQZ9E	Unknown protein
Down	Araip.7N3UE	Unknown protein
Down	Araip.867YK_UP	Unknown protein
Down	Araip.1D8JY_DOWN	Unknown protein
Down	Araip.W8NIY_DOWN	Unknown protein
Down	Araip.GRJ2C	Unknown protein
Down	Araip.I76MA_UP	Unknown protein
Down	Araip.C054X_UP	Unknown protein
Down	Araip.149AL	Unknown protein
Down	Araip.MT4UN	Unknown protein
Down	Araip.SZ9NZ	Unknown protein
Down	Araip.XM92S_UP	Unknown protein
Down	Araip.XT9R4	Unknown protein
Down	Araip.PB8E9_UP	Unknown protein
Down	Araip.37D4B_UP	Unknown protein
Down	Araip.U81XM	Unknown protein
Down	Araip.F83ZN	Unknown protein
Down	Araip.EX9W9_DOWN	Unknown protein
Down	Araip.YYJ33	Unknown protein
Down	Araip.DLU4Z_DOWN	Unknown protein
Down	Araip.E3LMY	Unknown protein
Down	Araip.UCH7T_UP	Unknown protein
Down	Araip.N253Z_DOWN	Unknown protein
Down	Araip.XR6XW	Unknown protein
Down	Araip.EQS4A_DOWN	Unknown protein
Down	Araip.9BA6D	Unknown protein
Down	Araip.B1N01_DOWN	Unknown protein
Down	Araip.YCV0F_UP	Unknown protein
Down	Araip.8QR0J_UP	Unknown protein
Down	Aradu.WA7AN_UP	Unknown protein
Down	Aradu.IK04H_DOWN	Unknown protein
Down	Aradu.L0AQH_UP	Unknown protein
Down	Aradu.PY4IT_UP	unknown protein
Down	Aradu.SE0NF	Unknown protein
Down	Aradu.8C9TB	Unknown protein
Down	Aradu.MI7GZ	Unknown protein
Up	Aradu.I4CZN	unknown protein
Down	Aradu.SGN2M_UP	Unknown protein
Down	Aradu.KY0UG_UP	unknown protein
Up	Aradu.2XK3N	Unknown protein
Down	Aradu.N3XYC	Unknown protein
Down	Aradu.I3IMJ	Unknown protein
Down	Aradu.6888Y_DOWN	Unknown protein
Up	Aradu.3S1CN_DOWN	Unknown protein
Down	Aradu.H7LRA_DOWN	Unknown protein
Down	Aradu.CPK7I	Unknown protein
Down	Aradu.0TC46	Unknown protein
Up	Aradu.JME7I_DOWN	Unknown protein
Down	Aradu.5VM9D	Unknown protein
Up	Aradu.46SUP	unknown protein
Down	Aradu.U1ZS6_UP	Unknown protein
Down	Aradu.IJL0M	Unknown protein
Down	Aradu.S94GV_UP	unknown protein DS12 from 2D-PAGE of leaf%2C chloroplastic-like [Glycine max]%3B IPR002912 (ACT domain)%3B GO:0008152 (metabolic process)%2C GO:0016597 (amino acid binding)
Up	Aradu.23ZME	unknown protein%3B FUNCTIONS IN: molecular_function unknown%3B INVOLVED IN: biological_process unknown%3B LOCATED IN: cellular_component unknown%3B EXPRESSED IN: 24 plant structures%3B EXPRESSED DURING: 13 growth stages
Down	Aradu.CCF7R_DOWN	unknown protein%3B FUNCTIONS IN: molecular_function unknown%3B INVOLVED IN: biological_process unknown%3B LOCATED IN: cellular_component unknown.%3B IPR027417 (P-loop containing nucleoside triphosphate hydrolase)
Down	Araip.10LWC	unknown protein%3B FUNCTIONS IN: molecular_function unknown%3B INVOLVED IN: biological_process unknown%3B LOCATED IN: chloroplast%3B EXPRESSED IN: 22 plant structures%3B EXPRESSED DURING: 13 growth stages%3B Has 312 Blast hits to 312 proteins in 90 species: Archae - 0%3B Bacteria - 131%3B Metazoa - 0%3B Fungi - 0%3B Plants - 67%3B Viruses - 0%3B Other Eukaryotes - 114 (source: NCBI BLink).
Down	Aradu.83IFM_UP	unknown protein%3B FUNCTIONS IN: molecular_function unknown%3B INVOLVED IN: biological_process unknown%3B LOCATED IN: membrane
Up	Aradu.C0K46	unknown protein%3B FUNCTIONS IN: molecular_function unknown%3B INVOLVED IN: N-terminal protein myristoylation%3B IPR025322 (Protein of unknown function DUF4228%2C plant)
Down	Aradu.TP1PN_DOWN	unknown protein%3B FUNCTIONS IN: molecular_function unknown%3B INVOLVED IN: response to oxidative stress%3B LOCATED IN: endomembrane system%3B EXPRESSED IN: 25 plant structures%3B EXPRESSED DURING: 15 growth stages%3B Has 53 Blast hits to 53 proteins in 21 species: Archae - 0%3B Bacteria - 0%3B Metazoa - 0%3B Fungi - 0%3B Plants - 48%3B Viruses - 0%3B Other Eukaryotes - 5 (source: NCBI BLink).
Up	Aradu.CKH6N	unknown protein%3B Has 119 Blast hits to 93 proteins in 40 species: Archae - 0%3B Bacteria - 3%3B Metazoa - 18%3B Fungi - 12%3B Plants - 44%3B Viruses - 0%3B Other Eukaryotes - 42 (source: NCBI BLink).
Up	Aradu.Y17LG	unknown protein%3B Has 24 Blast hits to 24 proteins in 10 species: Archae - 0%3B Bacteria - 0%3B Metazoa - 0%3B Fungi - 0%3B Plants - 24%3B Viruses - 0%3B Other Eukaryotes - 0 (source: NCBI BLink).
Down	Aradu.7RP37_DOWN	unknown protein%3B Has 30201 Blast hits to 17322 proteins in 780 species: Archae - 12%3B Bacteria - 1396%3B Metazoa - 17338%3B Fungi - 3422%3B Plants - 5037%3B Viruses - 0%3B Other Eukaryotes - 2996 (source: NCBI BLink).
Up	Aradu.X37JH_DOWN	unknown protein%3B Has 34 Blast hits to 34 proteins in 12 species: Archae - 0%3B Bacteria - 0%3B Metazoa - 0%3B Fungi - 0%3B Plants - 34%3B Viruses - 0%3B Other Eukaryotes - 0 (source: NCBI BLink).
Up	Aradu.5K97F	unknown protein%3B Has 39 Blast hits to 39 proteins in 15 species: Archae - 0%3B Bacteria - 0%3B Metazoa - 0%3B Fungi - 0%3B Plants - 39%3B Viruses - 0%3B Other Eukaryotes - 0 (source: NCBI BLink).
Down	Aradu.90GSC	Unknown protein%3B IPR001568 (Ribonuclease T2-like)%3B GO:0003723 (RNA binding)%2C GO:0033897 (ribonuclease T2 activity)
Down	Araip.FQ5U6_UP	Unknown protein%3B IPR003653 (Peptidase C48%2C SUMO/Sentrin/Ubl1)%3B GO:0006508 (proteolysis)%2C GO:0008234 (cysteine-type peptidase activity)
Down	Aradu.63PB7_UP	Unknown protein%3B IPR003653 (Peptidase C48%2C SUMO/Sentrin/Ubl1)%3B GO:0006508 (proteolysis)%2C GO:0008234 (cysteine-type peptidase activity)
Down	Aradu.SWX32_DOWN	Unknown protein%3B IPR004252 (Probable transposase%2C Ptta/En/Spm%2C plant)
Down	Araip.P3R2E_DOWN	Unknown protein%3B IPR010666 (Zinc finger%2C GRF-type)%3B GO:0008270 (zinc ion binding)
Down	Araip.H4LBE_UP	Unknown protein%3B IPR016177 (DNA-binding domain)%3B GO:0003677 (DNA binding)%2C GO:0003700 (sequence-specific DNA binding transcription factor activity)
Down	Aradu.BNJ67	Unknown protein%3B IPR025398 (Domain of unknown function DUF4371)
Up	Araip.WV71B_DOWN	UPF0481 protein At3g47200-like [Glycine max]%3B IPR004158 (Protein of unknown function DUF247%2C plant)
Down	Araip.Q0E3R_UP	uridylate kinase%3B IPR001048 (Aspartate/glutamate/uridylate kinase)
Up	Aradu.X8KRI	UvrB/uvrC domain protein%3B IPR001943 (UVR domain)%2C IPR011722 (Hemimethylated DNA-binding domain)%3B GO:0003677 (DNA binding)%2C GO:0005515 (protein binding)
Up	Aradu.2GW9A_UP	vacuolar protein sorting 41%3B IPR011990 (Tetratricopeptide-like helical)%2C IPR013083 (Zinc finger%2C RING/FYVE/PHD-type)%2C IPR015943 (WD40/YVTN repeat-like-containing domain)%2C IPR016902 (Vacuolar protein sorting-associated protein 41)%3B GO:0005515 (protein binding)%2C GO:0006886 (intracellular protein transport)%2C GO:0008270 (zinc ion binding)%2C GO:0016192 (vesicle-mediated transport)
Down	Araip.HNL72_DOWN	vacuolar protein sorting 45%3B IPR001619 (Sec1-like protein)%2C IPR027482 (Sec1-like%2C domain 2)%3B GO:0006904 (vesicle docking involved in exocytosis)%2C GO:0016192 (vesicle-mediated transport)
Down	Araip.J9PHZ	vacuolar proton ATPase A2%3B IPR002490 (V-type ATPase%2C V0 complex%2C 116kDa subunit family)%3B GO:0015078 (hydrogen ion transmembrane transporter activity)%2C GO:0015991 (ATP hydrolysis coupled proton transport)
Down	Araip.U4STG	Vesicle transport v-SNARE family protein%3B IPR007705 (Vesicle transport v-SNARE%2C N-terminal)%2C IPR010989 (t-SNARE)%3B GO:0006886 (intracellular protein transport)%2C GO:0016020 (membrane)%2C GO:0016192 (vesicle-mediated transport)
Up	Aradu.N1H1Q_UP	vesicle-associated protein 4-2-like [Glycine max]%3B IPR008962 (PapD-like)%3B GO:0005198 (structural molecule activity)
Up	Aradu.XLR8N	VIN3-like protein 1-like isoform X2 [Glycine max]
Down	Aradu.52TEA_DOWN	viral movement protein
Down	Aradu.47EF4_UP	viral movement protein
Down	Aradu.KP86R_UP	vitellogenin-2-like [Glycine max]
Up	Aradu.KP86R	vitellogenin-2-like [Glycine max]
Down	Aradu.8B9HM_DOWN	Vps51/Vps67 family (components of vesicular transport) protein
Up	Aradu.GJ5P4	V-type proton ATPase subunit E2-like isoform X1 [Glycine max]%3B IPR002842 (ATPase%2C V1/A1 complex%2C subunit E)%3B GO:0015991 (ATP hydrolysis coupled proton transport)
Up	Aradu.6T7JH	V-type proton ATPase subunit E-like isoform X1 [Glycine max]%3B IPR002842 (ATPase%2C V1/A1 complex%2C subunit E)%3B GO:0015991 (ATP hydrolysis coupled proton transport)
Down	Aradu.Q9ZWS	wall-associated receptor kinase-like 20-like [Glycine max]%3B IPR025287 (Wall-associated receptor kinase galacturonan-binding domain)%3B GO:0030247 (polysaccharide binding)
Down	Aradu.965KK_UP	wall-associated receptor kinase-like protein%3B IPR025287 (Wall-associated receptor kinase galacturonan-binding domain)%3B GO:0030247 (polysaccharide binding)
Down	Aradu.965KK_DOWN	wall-associated receptor kinase-like protein%3B IPR025287 (Wall-associated receptor kinase galacturonan-binding domain)%3B GO:0030247 (polysaccharide binding)
Up	Aradu.901R7	Water-selective transport intrinsic membrane protein 1 n%3D1 Tax%3DLotus japonicus RepID%3DQ9LKJ6_LOTJA%3B IPR000425 (Major intrinsic protein)%2C IPR023271 (Aquaporin-like)%3B GO:0005215 (transporter activity)%2C GO:0006810 (transport)%2C GO:0016020 (membrane)
Up	Aradu.R0KJF	Water-selective transport intrinsic membrane protein 1 n%3D1 Tax%3DLotus japonicus RepID%3DQ9LKJ6_LOTJA%3B IPR000425 (Major intrinsic protein)%2C IPR023271 (Aquaporin-like)%3B GO:0005215 (transporter activity)%2C GO:0006810 (transport)%2C GO:0016020 (membrane)
Down	Aradu.X2T4X_DOWN	WD repeat-containing protein 3-like isoform X1 [Glycine max]%3B IPR015943 (WD40/YVTN repeat-like-containing domain)%2C IPR020472 (G-protein beta WD-40 repeat)%3B GO:0005515 (protein binding)
[truncated: 28 more rows]

## Sheet: S2-S3
The change of S2 relative to S3	gene region	gene annotation
[truncated: 2,228 more rows]
