# Supplementary material for: Global Methylome and gene expression analysis during early Peanut pod development
Source: BMC Plant Biol. 2018 Dec 13;18:352. doi: 10.1186/s12870-018-1546-4 (PMC6293580; doi:10.1186/s12870-018-1546-4)
Supplement: Supplementary file 3 — Table S3. Enriched KEGG pathway of DMGs. (XLS 35 kb) [file 12870_2018_1546_MOESM3_ESM.xls]

## Sheet: S1-S2
enriched KEGG pathway of DMGs
id	term	pval	padj	Enrichment_score
path:ko04510	Focal adhesion	0.000730618	0.063416	5.51822
path:ko00281	Geraniol degradation	0.000921678	0.063416	18.8539
path:ko04270	Vascular smooth muscle contraction	0.00158795	0.063416	5.85122
path:ko04750	Inflammatory mediator regulation of TRP channels	0.00204667	0.063416	5.47372
path:ko04810	Regulation of actin cytoskeleton	0.00228502	0.063416	3.29486
path:ko04910	Insulin signaling pathway	0.00256401	0.063416	2.95472
path:ko00072	Synthesis and degradation of ketone bodies	0.00256833	0.063416	7.07022
path:ko04913	Ovarian Steroidogenesis	0.00256833	0.063416	7.07022
path:ko04726	Serotonergic synapse	0.00307845	0.063416	6.65433
path:ko04611	Platelet activation	0.00307845	0.063416	6.65433
path:ko04664	Fc epsilon RI signaling pathway	0.00427447	0.0705083	5.95387
path:ko04540	Gap junction	0.00436216	0.0705083	4.46541
path:ko04320	Dorso-ventral axis formation	0.00444955	0.0705083	9.42697
path:ko00362	Benzoate degradation	0.00615717	0.0905983	8.08026
path:ko04062	Chemokine signaling pathway	0.00938879	0.111007	4.52494
path:ko04668	TNF signaling pathway	0.0103124	0.111007	6.28464
path:ko00401	Novobiocin biosynthesis	0.0103124	0.111007	6.28464
path:ko04921	Oxytocin signaling pathway	0.0104012	0.111007	3.01663
path:ko04210	Apoptosis	0.0107774	0.111007	3.46297
path:ko04623	Cytosolic DNA-sensing pathway	0.0107774	0.111007	3.46297
path:ko04068	FoxO signaling pathway	0.0115772	0.11261	2.93828
path:ko04725	Cholinergic synapse	0.0127417	0.11261	5.65618
path:ko03020	RNA polymerase	0.0135061	0.11261	2.82809
path:ko04015	Rap1 signaling pathway	0.0141677	0.11261	3.90081
path:ko04550	Signaling pathways regulating pluripotency of stem cells	0.0153937	0.11261	5.14198
path:ko04720	Long-term potentiation	0.0159925	0.11261	3.08519
path:ko04391	Hippo signaling pathway -fly	0.0159925	0.11261	3.08519
path:ko00720	Carbon fixation pathways in prokaryotes	0.0169912	0.11261	3.0301
path:ko04723	Retrograde endocannabinoid signaling	0.0179902	0.11261	2.63078
path:ko04390	Hippo signaling pathway	0.0180281	0.11261	2.97694
path:ko04917	Prolactin signaling pathway	0.0182599	0.11261	4.71348
path:ko03015	mRNA surveillance pathway	0.0184186	0.11261	2.01109
path:ko04022	cGMP - PKG signaling pathway	0.0188223	0.11261	2.60054
path:ko04727	GABAergic synapse	0.0191036	0.11261	2.92561
path:ko04111	Cell cycle - yeast	0.019424	0.11261	2.20371
path:ko04530	Tight junction	0.0196794	0.11261	2.57099
path:ko04670	Leukocyte transendothelial migration	0.0213319	0.113404	4.35091
path:ko00310	Lysine degradation	0.0213717	0.113404	2.82809
path:ko04024	cAMP signaling pathway	0.0214697	0.113404	2.51386
path:ko04730	Long-term depression	0.0246017	0.121256	4.04013
path:ko00190	Oxidative phosphorylation	0.0248155	0.121256	1.90926
path:ko00650	Butanoate metabolism	0.0253108	0.121256	3.14232
path:ko00450	Selenocompound metabolism	0.0253108	0.121256	3.14232
path:ko04113	Meiosis - yeast	0.0286058	0.133927	2.15885
path:ko04012	ErbB signaling pathway	0.0317032	0.143524	3.53511
path:ko04261	Adrenergic signaling in cardiomyocytes	0.032049	0.143524	2.49537
path:ko04650	Natural killer cell mediated cytotoxicity	0.033284	0.145883	2.82809
path:ko03460	Fanconi anemia pathway	0.0345442	0.148252	2.0643
path:ko04330	Notch signaling pathway	0.0355198	0.149328	3.32716
path:ko04371	Apelin signaling pathway	0.0367295	0.149366	2.38994
path:ko04370	VEGF signaling pathway	0.037704	0.149366	2.69342
path:ko04662	B cell receptor signaling pathway	0.037704	0.149366	2.69342
path:ko00524	Neomycin, kanamycin and gentamicin biosynthesis	0.0395039	0.151253	3.14232
path:ko00240	Pyrimidine metabolism	0.0396489	0.151253	1.8162
path:ko04728	Dopaminergic synapse	0.041784	0.155028	2.29305
path:ko04710	Circadian rhythm	0.0424085	0.155028	2.57099
path:ko04916	Melanogenesis	0.0436486	0.155028	2.97694
path:ko00261	Monobactam biosynthesis	0.0436486	0.155028	2.97694
path:ko04212	Longevity regulating pathway - worm	0.0452964	0.158154	2.05679
path:ko00945	Stilbenoid, diarylheptanoid and gingerol biosynthesis	0.047393	0.161919	2.45921
path:ko00140	Steroid hormone biosynthesis	0.0479469	0.161919	2.82809
path:ko04380	Osteoclast differentiation	0.0499887	0.166091	2.40689

## Sheet: S1-S3
id	term	pval	padj	Enrichment_score
path:ko00944	Flavone and flavonol biosynthesis	0.000412611	0.0412611	24.5561
path:ko04080	Neuroactive ligand-receptor interaction	0.000412611	0.0412611	24.5561
path:ko00550	Peptidoglycan biosynthesis	0.00122119	0.0814127	16.3707
path:ko00534	Glycosaminoglycan biosynthesis - heparan sulfate / heparin	0.0024096	0.0879543	12.278
path:ko01051	Biosynthesis of ansamycins	0.0024096	0.0879543	12.278
path:ko04712	Circadian rhythm - plant	0.00263863	0.0879543	2.93834
path:ko04215	Apoptosis - multiple species	0.00396218	0.101821	9.82244
path:ko00740	Riboflavin metabolism	0.00430096	0.101821	4.46475
path:ko04330	Notch signaling pathway	0.00458195	0.101821	5.77791
path:ko00140	Steroid hormone biosynthesis	0.00734472	0.146894	4.91122
path:ko00909	Sesquiterpenoid and triterpenoid biosynthesis	0.00938245	0.16393	3.59358
path:ko00941	Flavonoid biosynthesis	0.0100011	0.16393	2.72846
path:ko04911	Insulin secretion	0.0106555	0.16393	6.13902
path:ko04745	Phototransduction - fly	0.0135175	0.168969	5.45691
path:ko04925	Aldosterone synthesis and secretion	0.0135175	0.168969	5.45691
path:ko04971	Gastric acid secretion	0.0135175	0.168969	5.45691
path:ko02026	Biofilm formation - Escherichia coli	0.0153208	0.169823	3.77786
path:ko05111	Biofilm formation - Vibrio cholerae	0.0166723	0.169823	4.91122
path:ko04725	Cholinergic synapse	0.0166723	0.169823	4.91122
path:ko00780	Biotin metabolism	0.0169823	0.169823	3.63794
path:ko01040	Biosynthesis of unsaturated fatty acids	0.0224823	0.214118	2.77994
path:ko04614	Renin-angiotensin system	0.0238088	0.216443	4.09268
path:ko04670	Leukocyte transendothelial migration	0.0277656	0.225157	3.77786
path:ko04740	Olfactory transduction	0.0277656	0.225157	3.77786
path:ko00511	Other glycan degradation	0.0289913	0.225157	2.9765
path:ko04975	Fat digestion and absorption	0.0319656	0.225157	3.50801
path:ko00920	Sulfur metabolism	0.0335788	0.225157	2.45561
path:ko00450	Selenocompound metabolism	0.0363033	0.225157	2.72846
path:ko04392	Hippo signaling pathway - multiple species	0.0363974	0.225157	3.27415
path:ko04974	Protein digestion and absorption	0.0363974	0.225157	3.27415
path:ko04713	Circadian entrainment	0.0363974	0.225157	3.27415
path:ko04145	Phagosome	0.0378979	0.225157	1.91346
path:ko02024	Quorum sensing	0.038286	0.225157	2.01279
path:ko04214	Apoptosis - fly	0.0389315	0.225157	2.65471
path:ko04913	Ovarian Steroidogenesis	0.0410498	0.225157	3.06951
path:ko04012	ErbB signaling pathway	0.0410498	0.225157	3.06951
path:ko04112	Cell cycle - Caulobacter	0.041654	0.225157	2.58485
path:ko00590	Arachidonic acid metabolism	0.0444698	0.234052	2.51857
path:ko04120	Ubiquitin mediated proteolysis	0.0470499	0.235242	1.75401

## Sheet: S2-S3
id	term	pval	padj	Enrichment_score
path:ko04015	Rap1 signaling pathway	2.64243e-05	0.00380253	8.14959
path:ko04664	Fc epsilon RI signaling pathway	3.69178e-05	0.00380253	9.95107
path:ko04810	Regulation of actin cytoskeleton	6.17644e-05	0.00424116	4.13018
path:ko04670	Leukocyte transendothelial migration	0.000119865	0.00617305	10.9079
path:ko04062	Chemokine signaling pathway	0.000152097	0.0062664	7.56282
path:ko04977	Vitamin digestion and absorption	0.000445525	0.0133398	23.6338
path:ko00380	Tryptophan metabolism	0.000453295	0.0133398	3.84736
path:ko04666	Fc gamma R-mediated phagocytosis	0.000772232	0.019885	3.25983
path:ko04650	Natural killer cell mediated cytotoxicity	0.0014561	0.0263008	4.72676
path:ko04510	Focal adhesion	0.00163022	0.0263008	4.61147
path:ko04614	Renin-angiotensin system	0.00178369	0.0263008	7.87793
path:ko04370	VEGF signaling pathway	0.00181916	0.0263008	4.50168
path:ko04662	B cell receptor signaling pathway	0.00181916	0.0263008	4.50168
path:ko04014	Ras signaling pathway	0.00182985	0.0263008	3.41694
path:ko04360	Axon guidance	0.00191511	0.0263008	3.8119
path:ko01051	Biosynthesis of ansamycins	0.00259902	0.0334624	11.8169
path:ko04380	Osteoclast differentiation	0.00301207	0.0364992	4.02277
path:ko04974	Protein digestion and absorption	0.00352019	0.0402866	6.30235
path:ko04013	MAPK signaling pathway - fly	0.00381378	0.0413494	3.3287
path:ko04972	Pancreatic secretion	0.00468702	0.0482763	3.63597
path:ko04726	Serotonergic synapse	0.00509961	0.049196	5.56089
path:ko04145	Phagosome	0.00538886	0.049196	2.45546
path:ko04520	Adherens junction	0.00549276	0.049196	4.17067
path:ko04320	Dorso-ventral axis formation	0.00631799	0.0542294	7.87793
path:ko04916	Melanogenesis	0.00704457	0.0561715	4.97554
path:ko00860	Porphyrin and chlorophyll metabolism	0.00726434	0.0561715	2.91775
path:ko04722	Neurotrophin signaling pathway	0.00736228	0.0561715	1.77776
path:ko04919	Thyroid hormone signaling pathway	0.00921029	0.0677614	3.09952
path:ko04530	Tight junction	0.0107463	0.0763359	2.68566
path:ko00601	Glycosphingolipid biosynthesis - lacto and neolacto series	0.0114688	0.0767802	5.90845
path:ko04024	cAMP signaling pathway	0.011927	0.0767802	2.62598
path:ko00941	Flavonoid biosynthesis	0.011927	0.0767802	2.62598
path:ko04620	Toll-like receptor signaling pathway	0.0131682	0.0788308	1.73353
path:ko04668	TNF signaling pathway	0.0145416	0.0788308	5.25196
path:ko04745	Phototransduction - fly	0.0145416	0.0788308	5.25196
path:ko04925	Aldosterone synthesis and secretion	0.0145416	0.0788308	5.25196
path:ko04970	Salivary secretion	0.0145416	0.0788308	5.25196
path:ko04971	Gastric acid secretion	0.0145416	0.0788308	5.25196
path:ko00945	Stilbenoid, diarylheptanoid and gingerol biosynthesis	0.0158843	0.0839015	3.08267
path:ko04010	MAPK signaling pathway	0.016778	0.0864064	2.43647
path:ko04725	Cholinergic synapse	0.017926	0.0900675	4.72676
path:ko04140	Autophagy - animal	0.0203488	0.0998061	2.18158
path:ko04550	Signaling pathways regulating pluripotency of stem cells	0.0216076	0.101163	4.29706
path:ko04744	Phototransduction	0.0216076	0.101163	4.29706
path:ko04270	Vascular smooth muscle contraction	0.022764	0.104209	3.25983
path:ko04910	Insulin signaling pathway	0.0235784	0.10559	2.11646
path:ko04917	Prolactin signaling pathway	0.0255724	0.112083	3.93897
path:ko00030	Pentose phosphate pathway	0.0268987	0.113084	2.18832
path:ko04070	Phosphatidylinositol signaling system	0.0268987	0.113084	2.18832
path:ko00627	Aminobenzoate degradation	0.0298069	0.120397	3.63597
path:ko04740	Olfactory transduction	0.0298069	0.120397	3.63597
path:ko04730	Long-term depression	0.034298	0.131734	3.37626
path:ko00540	Lipopolysaccharide biosynthesis	0.034298	0.131734	3.37626
path:ko04918	Thyroid hormone synthesis	0.0345323	0.131734	2.78045
path:ko04712	Circadian rhythm - plant	0.0376977	0.136285	2.01998
path:ko00903	Limonene and pinene degradation	0.039033	0.136285	3.15117
path:ko00981	Insect hormone biosynthesis	0.039033	0.136285	3.15117
path:ko04713	Circadian entrainment	0.039033	0.136285	3.15117
path:ko04392	Hippo signaling pathway - multiple species	0.039033	0.136285	3.15117
path:ko00650	Butanoate metabolism	0.0399656	0.137215	2.62598
path:ko03013	RNA transport	0.0432235	0.143872	1.63556
path:ko04012	ErbB signaling pathway	0.0439998	0.143872	2.95423
path:ko04122	Sulfur relay system	0.0439998	0.143872	2.95423
path:ko03060	Protein export	0.0452776	0.145166	2.05511
path:ko04540	Gap junction	0.0458047	0.145166	2.48777
path:ko04330	Notch signaling pathway	0.0491865	0.153522	2.78045
