# Supplementary material for: Global Methylome and gene expression analysis during early Peanut pod development
Source: BMC Plant Biol. 2018 Dec 13;18:352. doi: 10.1186/s12870-018-1546-4 (PMC6293580; doi:10.1186/s12870-018-1546-4)
Supplement: Supplementary file 6 — Table S6. Enriched GO term of DMEGs. (XLS 86 kb) [file 12870_2018_1546_MOESM6_ESM.xls]

## Sheet: S1-S2
Enriched GO term of DMEGs
id	term	category	pval	padj	Enrichment_score
GO:0048867	stem cell fate determination	biological_process	1.54661e-06	0.000152935	397.755
GO:0030598	rRNA N-glycosylase activity	molecular_function	1.54661e-06	0.000152935	397.755
GO:0015095	magnesium ion transmembrane transporter activity	molecular_function	2.81908e-06	0.000152935	72.3191
GO:0015693	magnesium ion transport	biological_process	2.81908e-06	0.000152935	72.3191
GO:0032544	plastid translation	biological_process	4.74272e-06	0.000205834	61.1931
GO:0006875	cellular metal ion homeostasis	biological_process	9.26475e-06	0.000251306	198.878
GO:0009783	photosystem II antenna complex	cellular_component	9.26475e-06	0.000251306	198.878
GO:0003962	cystathionine gamma-synthase activity	molecular_function	9.26475e-06	0.000251306	198.878
GO:0006220	pyrimidine nucleotide metabolic process	biological_process	2.31247e-05	0.000418172	132.585
GO:0047412	N-(long-chain-acyl)ethanolamine deacylase activity	molecular_function	2.31247e-05	0.000418172	132.585
GO:0070291	N-acylethanolamine metabolic process	biological_process	2.31247e-05	0.000418172	132.585
GO:0009517	PSII associated light-harvesting complex II	cellular_component	2.31247e-05	0.000418172	132.585
GO:0010270	photosystem II oxygen evolving complex assembly	biological_process	3.23486e-05	0.000501404	113.644
GO:0048826	cotyledon morphogenesis	biological_process	3.23486e-05	0.000501404	113.644
GO:0009142	nucleoside triphosphate biosynthetic process	biological_process	4.30969e-05	0.000623469	99.4388
GO:0006812	cation transport	biological_process	5.53659e-05	0.000632337	88.3901
GO:0043201	response to leucine	biological_process	5.53659e-05	0.000632337	88.3901
GO:0080052	response to histidine	biological_process	5.53659e-05	0.000632337	88.3901
GO:0080053	response to phenylalanine	biological_process	5.53659e-05	0.000632337	88.3901
GO:0009535	chloroplast thylakoid membrane	cellular_component	6.7427e-05	0.000682089	5.00321
GO:0006163	purine nucleotide metabolic process	biological_process	6.91519e-05	0.000682089	79.5511
GO:0009270	response to humidity	biological_process	6.91519e-05	0.000682089	79.5511
GO:0009768	photosynthesis, light harvesting in photosystem I	biological_process	8.44512e-05	0.000733036	72.3191
GO:0031409	pigment binding	molecular_function	8.44512e-05	0.000733036	72.3191
GO:0045793	positive regulation of cell size	biological_process	8.44512e-05	0.000733036	72.3191
GO:0010309	acireductone dioxygenase [iron(II)-requiring] activity	molecular_function	0.00010126	0.000845133	66.2926
GO:0042409	caffeoyl-CoA O-methyltransferase activity	molecular_function	0.000119575	0.000926707	61.1931
GO:0060548	negative regulation of cell death	biological_process	0.000119575	0.000926707	61.1931
GO:0006874	cellular calcium ion homeostasis	biological_process	0.000139392	0.00104304	56.8222
GO:0009411	response to UV	biological_process	0.000153765	0.00111223	19.4027
GO:0010289	homogalacturonan biosynthetic process	biological_process	0.00018352	0.00120678	49.7194
GO:0010196	nonphotochemical quenching	biological_process	0.00018352	0.00120678	49.7194
GO:0001887	selenium compound metabolic process	biological_process	0.00018352	0.00120678	49.7194
GO:0018298	protein-chromophore linkage	biological_process	0.000202183	0.00121885	10.3762
GO:0010152	pollen maturation	biological_process	0.000207822	0.00121885	46.7947
GO:0010440	stomatal lineage progression	biological_process	0.000207822	0.00121885	46.7947
GO:0010731	protein glutathionylation	biological_process	0.000207822	0.00121885	46.7947
GO:0009522	photosystem I	cellular_component	0.000230292	0.00128665	16.9258
GO:0004550	nucleoside diphosphate kinase activity	molecular_function	0.000260887	0.00128665	41.869
GO:0006183	GTP biosynthetic process	biological_process	0.000260887	0.00128665	41.869
GO:0006228	UTP biosynthetic process	biological_process	0.000260887	0.00128665	41.869
GO:0006241	CTP biosynthetic process	biological_process	0.000260887	0.00128665	41.869
GO:0007155	cell adhesion	biological_process	0.000260887	0.00128665	41.869
GO:0051920	peroxiredoxin activity	molecular_function	0.000260887	0.00128665	41.869
GO:0009579	thylakoid	cellular_component	0.000279236	0.00134654	6.90248
GO:0010031	circumnutation	biological_process	0.000319875	0.00150897	37.8815
GO:0042937	tripeptide transporter activity	molecular_function	0.000384756	0.00173942	34.5874
GO:0042939	tripeptide transport	biological_process	0.000384756	0.00173942	34.5874
GO:0009805	coumarin biosynthetic process	biological_process	0.000419397	0.00185733	33.1463
GO:0009635	response to herbicide	biological_process	0.000455501	0.00197688	31.8204
GO:0010073	meristem maintenance	biological_process	0.000572554	0.0024195	28.4111
GO:0016758	transferase activity, transferring hexosyl groups	molecular_function	0.00059549	0.0024195	12.2386
GO:0016884	carbon-nitrogen ligase activity, with glutamine as amido-N-donor	molecular_function	0.000614473	0.0024195	27.4314
GO:0050826	response to freezing	biological_process	0.000614473	0.0024195	27.4314
GO:0015979	photosynthesis	biological_process	0.000639478	0.0024195	7.64914
GO:0009887	organ morphogenesis	biological_process	0.000657836	0.0024195	26.517
GO:0010005	cortical microtubule, transverse to long axis	cellular_component	0.000657836	0.0024195	26.517
GO:0042936	dipeptide transporter activity	molecular_function	0.000657836	0.0024195	26.517
GO:0042938	dipeptide transport	biological_process	0.000657836	0.0024195	26.517
GO:0031640	killing of cells of other organism	biological_process	0.000702642	0.00254122	25.6616
GO:0019509	L-methionine biosynthetic process from methylthioadenosine	biological_process	0.000748884	0.00266406	24.8597
GO:0016168	chlorophyll binding	molecular_function	0.000801266	0.00280443	11.0488
GO:0031012	extracellular matrix	cellular_component	0.000896204	0.00308692	22.7289
GO:0045727	positive regulation of translation	biological_process	0.00111254	0.00371419	20.3977
GO:0005544	calcium-dependent phospholipid binding	molecular_function	0.00111254	0.00371419	20.3977
GO:0010319	stromule	cellular_component	0.00116603	0.0037342	9.70135
GO:0004747	ribokinase activity	molecular_function	0.00117016	0.0037342	19.8878
GO:0006014	D-ribose metabolic process	biological_process	0.00117016	0.0037342	19.8878
GO:0010287	plastoglobule	cellular_component	0.00149863	0.0047131	8.88839
GO:0009086	methionine biosynthetic process	biological_process	0.00154528	0.00479037	17.2937
GO:0009534	chloroplast thylakoid	cellular_component	0.0016008	0.0048926	5.96633
GO:0009649	entrainment of circadian clock	biological_process	0.00168144	0.00506767	16.5731
GO:0008568	microtubule-severing ATPase activity	molecular_function	0.00175159	0.00513641	16.2349
GO:0008757	S-adenosylmethionine-dependent methyltransferase activity	molecular_function	0.00175159	0.00513641	16.2349
GO:0008865	fructokinase activity	molecular_function	0.00189601	0.0054814	15.5982
GO:0015020	glucuronosyltransferase activity	molecular_function	0.00197027	0.0054814	15.2983
GO:0005085	guanyl-nucleotide exchange factor activity	molecular_function	0.00197027	0.0054814	15.2983
GO:0016682	oxidoreductase activity, acting on diphenols and related substances as donors, oxygen as acceptor	molecular_function	0.00197027	0.0054814	15.2983
GO:0009654	photosystem II oxygen evolving complex	cellular_component	0.00228095	0.00611068	14.2055
GO:0003824	catalytic activity	molecular_function	0.00228095	0.00611068	14.2055
GO:0010260	organ senescence	biological_process	0.00228095	0.00611068	14.2055
GO:0009881	photoreceptor activity	molecular_function	0.00252815	0.00669035	13.4832
GO:0009772	photosynthetic electron transport in photosystem II	biological_process	0.00305868	0.0079968	12.2386
GO:0008266	poly(U) RNA binding	molecular_function	0.0037377	0.00954214	11.0488
GO:0045156	electron transporter, transferring electrons within the cyclic electron transport pathway of photosynthesis activity	molecular_function	0.0037377	0.00954214	11.0488
GO:0009941	chloroplast envelope	cellular_component	0.00400287	0.0100974	3.27371
GO:0017148	negative regulation of translation	biological_process	0.00404825	0.0100974	10.6068
GO:0009637	response to blue light	biological_process	0.00415434	0.0102442	10.4672
GO:0016298	lipase activity	molecular_function	0.00470403	0.0114694	9.82112
GO:0008283	cell proliferation	biological_process	0.00504909	0.0121739	9.47036
GO:0051013	microtubule severing	biological_process	0.00516664	0.0123204	9.35895
GO:0005840	ribosome	cellular_component	0.00598789	0.014057	5.43011
GO:0032259	methylation	biological_process	0.00602443	0.014057	8.64685
GO:0003746	translation elongation factor activity	molecular_function	0.00628066	0.014499	8.46288
GO:0019898	extrinsic component of membrane	cellular_component	0.0065418	0.0148781	8.28657
GO:0009570	chloroplast stroma	cellular_component	0.006582	0.0148781	2.67399
GO:0010114	response to red light	biological_process	0.00694266	0.015516	8.03546
GO:0000226	microtubule cytoskeleton organization	biological_process	0.00707871	0.015516	7.95511
GO:0010091	trichome branching	biological_process	0.00707871	0.015516	7.95511
GO:0009825	multidimensional cell growth	biological_process	0.00777701	0.0168761	7.57629
GO:0050662	coenzyme binding	molecular_function	0.0080647	0.0173271	7.43468
GO:0009507	chloroplast	cellular_component	0.00822081	0.0174894	1.94761
GO:0009523	photosystem II	cellular_component	0.00850513	0.0177834	7.23191
GO:0016491	oxidoreductase activity	molecular_function	0.00852292	0.0177834	3.72314
GO:0003697	single-stranded DNA binding	molecular_function	0.0086543	0.0178855	7.16676
GO:0009266	response to temperature stimulus	biological_process	0.00880464	0.0180246	7.10277
GO:0048367	shoot system development	biological_process	0.00910884	0.0184404	6.97816
GO:0098655	cation transmembrane transport	biological_process	0.00926269	0.0184404	6.91748
GO:0009846	pollen germination	biological_process	0.00926269	0.0184404	6.91748
GO:0009832	plant-type cell wall biogenesis	biological_process	0.00973119	0.019024	6.74162
GO:0046910	pectinesterase inhibitor activity	molecular_function	0.00973119	0.019024	6.74162
GO:0043547	positive regulation of GTPase activity	biological_process	0.00988967	0.0191612	6.68496
GO:0042742	defense response to bacterium	biological_process	0.0104241	0.0200179	3.50961
GO:0009735	response to cytokinin	biological_process	0.0108137	0.020584	4.37094
GO:0050897	cobalt ion binding	molecular_function	0.0111986	0.0211314	6.26386
GO:0043622	cortical microtubule organization	biological_process	0.0113674	0.0212648	6.21493
GO:0000785	chromatin	cellular_component	0.0115372	0.0213981	6.16675
GO:0042538	hyperosmotic salinity response	biological_process	0.0117082	0.0215311	6.11931
GO:0008017	microtubule binding	molecular_function	0.0118803	0.021664	6.0726
GO:0042542	response to hydrogen peroxide	biological_process	0.0131159	0.0235218	5.76457
GO:0006364	rRNA processing	biological_process	0.0131159	0.0235218	5.76457
GO:0006749	glutathione metabolic process	biological_process	0.0134788	0.0239746	5.68222
GO:0046872	metal ion binding	molecular_function	0.014359	0.0253326	1.75513
GO:0009607	response to biotic stimulus	biological_process	0.0149737	0.026204	5.37507
GO:0006486	protein glycosylation	biological_process	0.015552	0.0269983	5.26828
GO:0003682	chromatin binding	molecular_function	0.0159428	0.0274074	5.19942
GO:0003924	GTPase activity	molecular_function	0.0160403	0.0274074	3.77019
GO:0016036	cellular response to phosphate starvation	biological_process	0.0175478	0.0292913	4.94106
GO:0009744	response to sucrose	biological_process	0.0175478	0.0292913	4.94106
GO:0008168	methyltransferase activity	molecular_function	0.0175478	0.0292913	4.94106
GO:0043086	negative regulation of catalytic activity	biological_process	0.0179593	0.0297494	4.88043
GO:0009826	unidimensional cell growth	biological_process	0.018375	0.0302074	4.82128
GO:0045330	aspartyl esterase activity	molecular_function	0.0187947	0.0306651	4.76354
GO:0030599	pectinesterase activity	molecular_function	0.0194319	0.0308931	4.67947
GO:0016567	protein ubiquitination	biological_process	0.0194319	0.0308931	4.67947
GO:0080043	quercetin 3-O-glucosyltransferase activity	molecular_function	0.0196463	0.0308931	4.65211
GO:0080044	quercetin 7-O-glucosyltransferase activity	molecular_function	0.0196463	0.0308931	4.65211
GO:0019252	starch biosynthetic process	biological_process	0.0196463	0.0308931	4.65211
GO:0009965	leaf morphogenesis	biological_process	0.0198617	0.0310072	4.62506
GO:0022857	transmembrane transporter activity	molecular_function	0.0200781	0.0311211	4.59833
GO:0004364	glutathione transferase activity	molecular_function	0.0209537	0.0322479	4.49441
GO:0042545	cell wall modification	biological_process	0.0213974	0.0324701	4.44419
GO:0016874	ligase activity	molecular_function	0.0213974	0.0324701	4.44419
GO:0009658	chloroplast organization	biological_process	0.0222964	0.0335995	4.34705
GO:0052696	flavonoid glucuronidation	biological_process	0.0225236	0.0337078	4.32343
GO:0046686	response to cadmium ion	biological_process	0.0247099	0.0367263	2.70275
GO:0009706	chloroplast inner membrane	cellular_component	0.0265315	0.0391656	3.95776
GO:0009617	response to bacterium	biological_process	0.0305469	0.0447884	3.66595
GO:0009809	lignin biosynthetic process	biological_process	0.0321113	0.0467661	3.56731
GO:0004722	protein serine/threonine phosphatase activity	molecular_function	0.0334387	0.0477382	3.48908
GO:0045490	pectin catabolic process	biological_process	0.0334387	0.0477382	3.48908
GO:0009636	response to toxic substance	biological_process	0.0334387	0.0477382	3.48908
GO:0005622	intracellular	cellular_component	0.0353329	0.0501126	3.38515
GO:0016887	ATPase activity	molecular_function	0.0386747	0.0544961	3.22069
GO:0010224	response to UV-B	biological_process	0.0389585	0.0545418	3.2077
GO:0005525	GTP binding	molecular_function	0.0404388	0.0562514	2.62979
GO:0016757	transferase activity, transferring glycosyl groups	molecular_function	0.0418401	0.0578299	3.08337

## Sheet: S1-S3
id	term	category	pval	padj	Enrichment_score
GO:0009538	photosystem I reaction center	cellular_component	3.6368e-06	0.000613071	65.1376
GO:0009299	mRNA transcription	biological_process	6.76181e-06	0.000613071	53.6428
GO:0009886	post-embryonic morphogenesis	biological_process	6.76181e-06	0.000613071	53.6428
GO:0004307	ethanolaminephosphotransferase activity	molecular_function	4.73111e-05	0.00192754	91.1927
GO:0008430	selenium binding	molecular_function	7.08655e-05	0.00192754	75.9939
GO:0070182	DNA polymerase binding	molecular_function	7.08655e-05	0.00192754	75.9939
GO:0048834	specification of petal number	biological_process	7.08655e-05	0.00192754	75.9939
GO:0003871	5-methyltetrahydropteroyltriglutamate-homocysteine S-methyltransferase activity	molecular_function	7.08655e-05	0.00192754	75.9939
GO:0008705	methionine synthase activity	molecular_function	7.08655e-05	0.00192754	75.9939
GO:0050667	homocysteine metabolic process	biological_process	7.08655e-05	0.00192754	75.9939
GO:0004560	alpha-L-fucosidase activity	molecular_function	9.90702e-05	0.00224559	65.1376
GO:0010270	photosystem II oxygen evolving complex assembly	biological_process	9.90702e-05	0.00224559	65.1376
GO:0004142	diacylglycerol cholinephosphotransferase activity	molecular_function	0.000131905	0.00256273	56.9954
GO:0045157	electron transporter, transferring electrons within the noncyclic electron transport pathway of photosynthesis activity	molecular_function	0.000131905	0.00256273	56.9954
GO:0015690	aluminum cation transport	biological_process	0.000169351	0.00280697	50.6626
GO:0010430	fatty acid omega-oxidation	biological_process	0.000211387	0.00280697	45.5963
GO:0016415	octanoyltransferase activity	molecular_function	0.000211387	0.00280697	45.5963
GO:0033819	lipoyl(octanoyl) transferase activity	molecular_function	0.000211387	0.00280697	45.5963
GO:0023052	signaling	biological_process	0.000211387	0.00280697	45.5963
GO:0034007	S-linalool synthase activity	molecular_function	0.000211387	0.00280697	45.5963
GO:0046898	response to cycloheximide	biological_process	0.000257994	0.00280697	41.4512
GO:0004645	phosphorylase activity	molecular_function	0.000257994	0.00280697	41.4512
GO:0005980	glycogen catabolic process	biological_process	0.000257994	0.00280697	41.4512
GO:0008184	glycogen phosphorylase activity	molecular_function	0.000257994	0.00280697	41.4512
GO:0047100	glyceraldehyde-3-phosphate dehydrogenase (NADP+) (phosphorylating) activity	molecular_function	0.000257994	0.00280697	41.4512
GO:0045703	ketoreductase activity	molecular_function	0.000309152	0.00300319	37.997
GO:0009107	lipoate biosynthetic process	biological_process	0.000309152	0.00300319	37.997
GO:0009249	protein lipoylation	biological_process	0.000309152	0.00300319	37.997
GO:0006516	glycoprotein catabolic process	biological_process	0.000364841	0.00321142	35.0741
GO:0035061	interchromatin granule	cellular_component	0.000364841	0.00321142	35.0741
GO:0042335	cuticle development	biological_process	0.000367179	0.00321142	14.475
GO:0044550	secondary metabolite biosynthetic process	biological_process	0.000393735	0.00321142	6.49058
GO:0015238	drug transmembrane transporter activity	molecular_function	0.000415533	0.00321142	8.65753
GO:0050660	flavin adenine dinucleotide binding	molecular_function	0.00041991	0.00321142	6.39949
GO:0046577	long-chain-alcohol oxidase activity	molecular_function	0.000425041	0.00321142	32.5688
GO:0046593	mandelonitrile lyase activity	molecular_function	0.000425041	0.00321142	32.5688
GO:0045156	electron transporter, transferring electrons within the cyclic electron transport pathway of photosynthesis activity	molecular_function	0.000543675	0.00389157	12.6657
GO:0016210	naringenin-chalcone synthase activity	molecular_function	0.000543675	0.00389157	12.6657
GO:0004324	ferredoxin-NADP+ reductase activity	molecular_function	0.000558899	0.00389796	28.4977
GO:0004365	glyceraldehyde-3-phosphate dehydrogenase (NAD+) (phosphorylating) activity	molecular_function	0.000632517	0.00422477	26.8214
GO:0010143	cutin biosynthetic process	biological_process	0.000636822	0.00422477	11.999
GO:0004693	cyclin-dependent protein serine/threonine kinase activity	molecular_function	0.000661596	0.00428462	11.8432
GO:0016711	flavonoid 3'-monooxygenase activity	molecular_function	0.000710569	0.00439261	25.3313
GO:0043693	monoterpene biosynthetic process	biological_process	0.000710569	0.00439261	25.3313
GO:0009535	chloroplast thylakoid membrane	cellular_component	0.000744196	0.00449825	3.27737
GO:0006796	phosphate-containing compound metabolic process	biological_process	0.000879897	0.00509217	22.7982
GO:0003958	NADPH-hemoprotein reductase activity	molecular_function	0.000879897	0.00509217	22.7982
GO:0016709	oxidoreductase activity, acting on paired donors, with incorporation or reduction of molecular oxygen, NAD(P)H as one donor, and incorporation of one atom of oxygen	molecular_function	0.000917191	0.00519742	5.3801
GO:0010492	maintenance of shoot apical meristem identity	biological_process	0.000971135	0.00539079	21.7125
GO:0016788	hydrolase activity, acting on ester bonds	molecular_function	0.00107942	0.00576967	6.70534
GO:0006855	drug transmembrane transport	biological_process	0.00109908	0.00576967	6.67264
GO:0090447	glycerol-3-phosphate 2-O-acyltransferase activity	molecular_function	0.00116666	0.00576967	19.8245
GO:0051276	chromosome organization	biological_process	0.00116666	0.00576967	19.8245
GO:0015137	citrate transmembrane transporter activity	molecular_function	0.00116666	0.00576967	19.8245
GO:0015746	citrate transport	biological_process	0.00116666	0.00576967	19.8245
GO:0009941	chloroplast envelope	cellular_component	0.00137231	0.0064692	3.00223
GO:0019901	protein kinase binding	molecular_function	0.00137946	0.0064692	18.2385
GO:0010158	abaxial cell fate specification	biological_process	0.00137946	0.0064692	18.2385
GO:0006646	phosphatidylethanolamine biosynthetic process	biological_process	0.00149229	0.00676506	17.5371
GO:1900490	positive regulation of hydroxymethylglutaryl-CoA reductase (NADPH) activity	biological_process	0.00149229	0.00676506	17.5371
GO:0009765	photosynthesis, light harvesting	biological_process	0.00160939	0.00717628	16.8875
GO:0033473	indoleacetic acid conjugate metabolic process	biological_process	0.00173072	0.00724241	16.2844
GO:0080030	methyl indole-3-acetate esterase activity	molecular_function	0.00173072	0.00724241	16.2844
GO:0080031	methyl salicylate esterase activity	molecular_function	0.00173072	0.00724241	16.2844
GO:0080032	methyl jasmonate esterase activity	molecular_function	0.00173072	0.00724241	16.2844
GO:0005622	intracellular	cellular_component	0.00181301	0.00747178	5.82081
GO:0009523	photosystem II	cellular_component	0.00185317	0.00752334	8.29024
GO:0009534	chloroplast thylakoid	cellular_component	0.00189987	0.00759948	4.55963
GO:0010197	polar nucleus fusion	biological_process	0.00198605	0.00766578	15.1988
GO:0040029	regulation of gene expression, epigenetic	biological_process	0.00198605	0.00766578	15.1988
GO:0004565	beta-galactosidase activity	molecular_function	0.00200099	0.00766578	8.07015
GO:0015297	antiporter activity	molecular_function	0.00204733	0.00773435	5.62918
GO:0005089	Rho guanyl-nucleotide exchange factor activity	molecular_function	0.00212	0.00779245	14.7085
GO:0010199	organ boundary specification between lateral organs and the meristem	biological_process	0.00212	0.00779245	14.7085
GO:0009696	salicylic acid metabolic process	biological_process	0.0024004	0.0085909	13.8171
GO:0048016	inositol phosphate-mediated signaling	biological_process	0.0024004	0.0085909	13.8171
GO:0045551	cinnamyl-alcohol dehydrogenase activity	molecular_function	0.0025468	0.00876874	13.4107
GO:0052747	sinapyl alcohol dehydrogenase activity	molecular_function	0.0025468	0.00876874	13.4107
GO:0010044	response to aluminum ion	biological_process	0.0025468	0.00876874	13.4107
GO:0016791	phosphatase activity	molecular_function	0.00269732	0.0091709	13.0275
GO:0004427	inorganic diphosphatase activity	molecular_function	0.00285194	0.00957662	12.6657
GO:0016491	oxidoreductase activity	molecular_function	0.00288707	0.00957662	3.55666
GO:0048441	petal development	biological_process	0.00317337	0.0101548	11.999
GO:0010088	phloem development	biological_process	0.00317337	0.0101548	11.999
GO:0046030	inositol trisphosphate phosphatase activity	molecular_function	0.00317337	0.0101548	11.999
GO:0010067	procambium histogenesis	biological_process	0.00334016	0.0105642	11.6914
GO:0007049	cell cycle	biological_process	0.00345023	0.0107869	4.86794
GO:0004497	monooxygenase activity	molecular_function	0.00353838	0.0108605	4.83353
GO:0055114	oxidation-reduction process	biological_process	0.0035599	0.0108605	3.93921
GO:0030246	carbohydrate binding	molecular_function	0.00359355	0.0108605	6.56062
GO:0005506	iron ion binding	molecular_function	0.00366526	0.0109555	3.03638
GO:0043130	ubiquitin binding	molecular_function	0.0038646	0.0114258	10.8563
GO:0016168	chlorophyll binding	molecular_function	0.00396728	0.0116032	6.33283
GO:0048229	gametophyte development	biological_process	0.00404737	0.0117115	10.6038
GO:0034485	phosphatidylinositol-3,4,5-trisphosphate 5-phosphatase activity	molecular_function	0.00423409	0.0121229	10.3628
GO:0050661	NADP binding	molecular_function	0.00436386	0.0121569	6.12031
GO:0020037	heme binding	molecular_function	0.00437844	0.0121569	2.93854
GO:0000775	chromosome, centromeric region	cellular_component	0.00442475	0.0121569	10.1325
GO:0009767	photosynthetic electron transport chain	biological_process	0.00442475	0.0121569	10.1325
GO:0009086	methionine biosynthetic process	biological_process	0.00461932	0.0125645	9.91225
GO:0004439	phosphatidylinositol-4,5-bisphosphate 5-phosphatase activity	molecular_function	0.00481779	0.0129232	9.70135
GO:0016020	membrane	cellular_component	0.00484619	0.0129232	2.23841
GO:0046855	inositol phosphate dephosphorylation	biological_process	0.00502014	0.0132571	9.49924
GO:0005366	myo-inositol:proton symporter activity	molecular_function	0.00522635	0.0135387	9.30538
GO:0046856	phosphatidylinositol dephosphorylation	biological_process	0.00522635	0.0135387	9.30538
GO:0005758	mitochondrial intermembrane space	cellular_component	0.00565029	0.0142304	8.94046
GO:0009694	jasmonic acid metabolic process	biological_process	0.00565029	0.0142304	8.94046
GO:0008299	isoprenoid biosynthetic process	biological_process	0.00565029	0.0142304	8.94046
GO:0009646	response to absence of light	biological_process	0.00586798	0.014643	8.76853
GO:0031969	chloroplast membrane	cellular_component	0.00601028	0.0148618	4.15772
GO:0007267	cell-cell signaling	biological_process	0.00608947	0.014922	8.60308
GO:0010345	suberin biosynthetic process	biological_process	0.00649315	0.0157513	5.3019
GO:0032957	inositol trisphosphate metabolic process	biological_process	0.00654376	0.0157513	8.29024
GO:0004499	N,N-dimethylaniline monooxygenase activity	molecular_function	0.00677652	0.0161685	8.1422
GO:0048046	apoplast	cellular_component	0.00690003	0.0163201	2.50137
GO:0010287	plastoglobule	cellular_component	0.00724403	0.0167192	5.09456
GO:0016874	ligase activity	molecular_function	0.00724403	0.0167192	5.09456
GO:0019253	reductive pentose-phosphate cycle	biological_process	0.0072532	0.0167192	7.86144
GO:0006006	glucose metabolic process	biological_process	0.00774464	0.0175545	7.59939
GO:0016102	diterpenoid biosynthetic process	biological_process	0.00774464	0.0175545	7.59939
GO:0015798	myo-inositol transport	biological_process	0.00799586	0.0179742	7.47481
GO:0022900	electron transport chain	biological_process	0.00825071	0.018395	7.35425
GO:0009772	photosynthetic electron transport in photosystem II	biological_process	0.00903694	0.0199841	7.01482
GO:0008654	phospholipid biosynthetic process	biological_process	0.00957899	0.0206785	6.80542
GO:0030552	cAMP binding	molecular_function	0.00957899	0.0206785	6.80542
GO:0030553	cGMP binding	molecular_function	0.00957899	0.0206785	6.80542
GO:0008353	RNA polymerase II carboxy-terminal domain kinase activity	molecular_function	0.00985533	0.0211075	6.70534
GO:0005249	voltage-gated potassium channel activity	molecular_function	0.0101352	0.0215373	6.60817
GO:0042761	very long-chain fatty acid biosynthetic process	biological_process	0.0104186	0.0219678	6.51376
GO:0008266	poly(U) RNA binding	molecular_function	0.0109958	0.0230065	6.33283
GO:0007275	multicellular organismal development	biological_process	0.0111469	0.0231446	3.4718
GO:0004683	calmodulin-dependent protein kinase activity	molecular_function	0.0112896	0.0232633	6.24607
GO:0009813	flavonoid biosynthetic process	biological_process	0.0120267	0.0245959	3.39427
GO:0010333	terpene synthase activity	molecular_function	0.0121915	0.024747	5.99952
GO:0009931	calcium-dependent protein serine/threonine kinase activity	molecular_function	0.012499	0.024998	5.9216
GO:0090406	pollen tube	cellular_component	0.012499	0.024998	5.9216
GO:0005975	carbohydrate metabolic process	biological_process	0.012758	0.0251033	2.88584
GO:0010305	leaf vascular tissue pattern formation	biological_process	0.0128098	0.0251033	5.84568
GO:0016021	integral component of membrane	cellular_component	0.0128285	0.0251033	1.48825
GO:0009851	auxin biosynthetic process	biological_process	0.013124	0.0254981	5.77169
GO:0018024	histone-lysine N-methyltransferase activity	molecular_function	0.0140867	0.0271743	5.56053
GO:0018298	protein-chromophore linkage	biological_process	0.0142473	0.0272906	3.9649
GO:0042343	indole glucosinolate metabolic process	biological_process	0.0147449	0.0280463	5.42814
GO:0004842	ubiquitin-protein transferase activity	molecular_function	0.0154163	0.0291196	5.3019
GO:0009664	plant-type cell wall organization	biological_process	0.0167977	0.0310814	5.06626
GO:0010588	cotyledon vascular tissue pattern formation	biological_process	0.0167977	0.0310814	5.06626
GO:0042391	regulation of membrane potential	biological_process	0.0167977	0.0310814	5.06626
GO:0008289	lipid binding	molecular_function	0.0175701	0.032291	3.66236
GO:0009416	response to light stimulus	biological_process	0.0181309	0.0330568	3.61876
GO:0009522	photosystem I	cellular_component	0.0182298	0.0330568	4.85067
GO:0009579	thylakoid	cellular_component	0.0187694	0.0338097	2.96722
GO:0016614	oxidoreductase activity, acting on CH-OH group of donors	molecular_function	0.0193367	0.0343764	4.70065
GO:0010043	response to zinc ion	biological_process	0.0193367	0.0343764	4.70065
GO:0016114	terpenoid biosynthetic process	biological_process	0.0236286	0.0417337	4.22188
GO:0010025	wax biosynthetic process	biological_process	0.025697	0.044805	4.03507
GO:0071805	potassium ion transmembrane transport	biological_process	0.025697	0.044805	4.03507
GO:0031225	anchored component of membrane	cellular_component	0.027145	0.0470283	2.64582
GO:0018105	peptidyl-serine phosphorylation	biological_process	0.0274028	0.0471744	3.89712
GO:0071281	cellular response to iron ion	biological_process	0.0282724	0.0480631	3.83163
GO:0043547	positive regulation of GTPase activity	biological_process	0.0282724	0.0480631	3.83163
GO:0005355	glucose transmembrane transporter activity	molecular_function	0.0295975	0.0500032	3.73741
GO:0031977	thylakoid lumen	cellular_component	0.0304945	0.0512006	3.67712
GO:0035428	hexose transmembrane transport	biological_process	0.0314022	0.0515067	3.61876
GO:0046323	glucose import	biological_process	0.0314022	0.0515067	3.61876
GO:1904659	glucose transmembrane transport	biological_process	0.0314022	0.0515067	3.61876
GO:0015979	photosynthesis	biological_process	0.0314342	0.0515067	2.92284
GO:0098542	defense response to other organism	biological_process	0.03186	0.0518917	3.59026
GO:0008017	microtubule binding	molecular_function	0.0337177	0.0542675	3.48064
GO:0005681	spliceosomal complex	cellular_component	0.0337177	0.0542675	3.48064
GO:0009742	brassinosteroid mediated signaling pathway	biological_process	0.0346621	0.055135	3.4283
GO:0005351	sugar:proton symporter activity	molecular_function	0.0346621	0.055135	3.4283
GO:0042973	glucan endo-1,3-beta-D-glucosidase activity	molecular_function	0.0360979	0.057085	3.35267
GO:0010051	xylem and phloem pattern formation	biological_process	0.0390373	0.0613765	3.21101
GO:0005576	extracellular region	cellular_component	0.0396874	0.06204	1.88935
GO:0016607	nuclear speck	cellular_component	0.041046	0.0637971	3.12304
GO:0016042	lipid catabolic process	biological_process	0.0458358	0.0708372	2.5122
GO:0009553	embryo sac development	biological_process	0.0462335	0.0710481	2.92284
GO:0005516	calmodulin binding	molecular_function	0.0467649	0.071461	2.90423
GO:0003777	microtubule motor activity	molecular_function	0.0478346	0.0726872	2.86769
GO:0007018	microtubule-based movement	biological_process	0.0489131	0.0735048	2.83207
GO:0009744	response to sucrose	biological_process	0.0489131	0.0735048	2.83207

## Sheet: S2-S3
id	term	category	pval	padj	Enrichment_score
GO:0010032	meiotic chromosome condensation	biological_process	2.41e-06	0.000141183	366.559
GO:0051455	attachment of spindle microtubules to kinetochore involved in homologous chromosome segregation	biological_process	2.41e-06	0.000141183	366.559
GO:0051754	meiotic sister chromatid cohesion, centromeric	biological_process	2.41e-06	0.000141183	366.559
GO:0000012	single strand break repair	biological_process	2.88e-05	0.000664524	122.186
GO:0006273	lagging strand elongation	biological_process	2.88e-05	0.000664524	122.186
GO:0052906	tRNA (guanine(37)-N(1))-methyltransferase activity	molecular_function	3.6e-05	0.000664524	109.968
GO:0000281	mitotic cytokinesis	biological_process	3.6e-05	0.000664524	109.968
GO:0008278	cohesin complex	cellular_component	4.39e-05	0.000664524	99.9706
GO:0097466	glycoprotein ERAD pathway	biological_process	4.39e-05	0.000664524	99.9706
GO:0015152	glucose-6-phosphate transmembrane transporter activity	molecular_function	5.27e-05	0.000664524	91.6397
GO:0015760	glucose-6-phosphate transport	biological_process	5.27e-05	0.000664524	91.6397
GO:0089711	L-glutamate transmembrane transport	biological_process	6.22e-05	0.000664524	84.5905
GO:0016553	base conversion or substitution editing	biological_process	6.22e-05	0.000664524	84.5905
GO:0043489	RNA stabilization	biological_process	6.22e-05	0.000664524	84.5905
GO:0015180	L-alanine transmembrane transporter activity	molecular_function	7.25e-05	0.000664524	78.5483
GO:0015808	L-alanine transport	biological_process	7.25e-05	0.000664524	78.5483
GO:0045604	regulation of epidermal cell differentiation	biological_process	8.37e-05	0.000664524	73.3118
GO:0005313	L-glutamate transmembrane transporter activity	molecular_function	9.55e-05	0.000664524	68.7298
GO:0004559	alpha-mannosidase activity	molecular_function	9.55e-05	0.000664524	68.7298
GO:0004571	mannosyl-oligosaccharide 1,2-alpha-mannosidase activity	molecular_function	9.55e-05	0.000664524	68.7298
GO:0080111	DNA demethylation	biological_process	9.55e-05	0.000664524	68.7298
GO:0015185	gamma-aminobutyric acid transmembrane transporter activity	molecular_function	0.000108228	0.000664524	64.6869
GO:0015812	gamma-aminobutyric acid transport	biological_process	0.000108228	0.000664524	64.6869
GO:0009299	mRNA transcription	biological_process	0.000108228	0.000664524	64.6869
GO:0009886	post-embryonic morphogenesis	biological_process	0.000108228	0.000664524	64.6869
GO:0003910	DNA ligase (ATP) activity	molecular_function	0.000108228	0.000664524	64.6869
GO:0051103	DNA ligation involved in DNA repair	biological_process	0.000108228	0.000664524	64.6869
GO:0010152	pollen maturation	biological_process	0.000108228	0.000664524	64.6869
GO:0015714	phosphoenolpyruvate transport	biological_process	0.000121687	0.000664524	61.0931
GO:0015181	arginine transmembrane transporter activity	molecular_function	0.000135925	0.000664524	57.8777
GO:0015189	L-lysine transmembrane transporter activity	molecular_function	0.000135925	0.000664524	57.8777
GO:1903401	L-lysine transmembrane transport	biological_process	0.000135925	0.000664524	57.8777
GO:1903826	arginine transmembrane transport	biological_process	0.000135925	0.000664524	57.8777
GO:0006491	N-glycan processing	biological_process	0.000135925	0.000664524	57.8777
GO:0034389	lipid particle organization	biological_process	0.000135925	0.000664524	57.8777
GO:0071917	triose-phosphate transmembrane transporter activity	molecular_function	0.000135925	0.000664524	57.8777
GO:0071897	DNA biosynthetic process	biological_process	0.000166736	0.000752448	52.3655
GO:0015120	phosphoglycerate transmembrane transporter activity	molecular_function	0.000166736	0.000752448	52.3655
GO:0015713	phosphoglycerate transport	biological_process	0.000166736	0.000752448	52.3655
GO:0009790	embryo development	biological_process	0.000183305	0.000806541	49.9853
GO:0035436	triose phosphate transmembrane transport	biological_process	0.000200648	0.000861317	47.812
GO:0035798	2-alkenal reductase (NADP+) activity	molecular_function	0.000257309	0.00107825	42.2952
GO:0051302	regulation of cell division	biological_process	0.000277735	0.00113678	40.7288
GO:0010290	chlorophyll catabolite transmembrane transporter activity	molecular_function	0.000320889	0.00125503	37.9199
GO:0015431	glutathione S-conjugate-exporting ATPase activity	molecular_function	0.000320889	0.00125503	37.9199
GO:0010005	cortical microtubule, transverse to long axis	cellular_component	0.000343613	0.0013147	36.6559
GO:0007062	sister chromatid cohesion	biological_process	0.000367102	0.00137468	35.4734
GO:0010075	regulation of meristem growth	biological_process	0.000391352	0.00143496	34.3649
GO:0009451	RNA modification	biological_process	0.000442134	0.00158807	32.3434
GO:0000228	nuclear chromosome	cellular_component	0.000468663	0.00164969	31.4193
GO:0006396	RNA processing	biological_process	0.000582334	0.00197097	28.1968
GO:0035671	enone reductase activity	molecular_function	0.000582334	0.00197097	28.1968
GO:0007010	cytoskeleton organization	biological_process	0.000643684	0.00213752	26.8214
GO:0009579	thylakoid	cellular_component	0.000789272	0.00257244	7.15625
GO:0009072	aromatic amino acid family metabolic process	biological_process	0.000918941	0.0028881	22.4424
GO:0005315	inorganic phosphate transmembrane transporter activity	molecular_function	0.000918941	0.0028881	22.4424
GO:0006302	double-strand break repair	biological_process	0.00107434	0.00331725	20.7486
GO:0030145	manganese ion binding	molecular_function	0.00132941	0.00403406	18.6386
GO:0030433	ER-associated ubiquitin-dependent protein catabolic process	biological_process	0.00137447	0.0041001	18.3279
GO:0015297	antiporter activity	molecular_function	0.00139815	0.00410125	9.05084
GO:0015079	potassium ion transmembrane transporter activity	molecular_function	0.00176091	0.00508066	16.1717
GO:0005694	chromosome	cellular_component	0.00191765	0.00535724	15.4884
GO:0007033	vacuole organization	biological_process	0.00191765	0.00535724	15.4884
GO:0008266	poly(U) RNA binding	molecular_function	0.00197132	0.00542112	15.2733
GO:0006325	chromatin organization	biological_process	0.0020257	0.00548496	15.0641
GO:0045735	nutrient reservoir activity	molecular_function	0.00219307	0.00584819	14.4694
GO:0009631	cold acclimation	biological_process	0.0025468	0.00665118	13.4107
GO:0009524	phragmoplast	cellular_component	0.00256977	0.00665118	7.30682
GO:0042343	indole glucosinolate metabolic process	biological_process	0.0026703	0.0068112	13.0914
GO:0003993	acid phosphatase activity	molecular_function	0.00279658	0.00703139	12.7869
GO:0080001	mucilage extrusion from seed coat	biological_process	0.00286075	0.00709144	12.64
GO:0009535	chloroplast thylakoid membrane	cellular_component	0.00314571	0.00768951	3.95212
GO:0019684	photosynthesis, light reaction	biological_process	0.00319196	0.00769569	11.953
GO:0009522	photosystem I	cellular_component	0.00332925	0.00791821	11.6987
GO:0008559	xenobiotic-transporting ATPase activity	molecular_function	0.00346926	0.00803407	11.455
GO:0015934	large ribosomal subunit	cellular_component	0.00346926	0.00803407	11.455
GO:0048359	mucilage metabolic process involved in seed coat development	biological_process	0.00354028	0.00809208	11.3369
GO:0016747	transferase activity, transferring acyl groups other than amino-acyl groups	molecular_function	0.00383116	0.00864466	10.8879
GO:0006260	DNA replication	biological_process	0.00424609	0.00943282	6.10931
GO:0030529	ribonucleoprotein complex	cellular_component	0.00428764	0.00943282	10.2774
GO:0031966	mitochondrial membrane	cellular_component	0.0045249	0.00983188	9.99706
GO:0003697	single-stranded DNA binding	molecular_function	0.00460531	0.00988457	9.907
GO:0009832	plant-type cell wall biogenesis	biological_process	0.00518664	0.0109982	9.31929
GO:0005819	spindle	cellular_component	0.00535863	0.0112276	9.16397
GO:0048046	apoplast	cellular_component	0.00561183	0.0116198	3.44726
GO:0010214	seed coat development	biological_process	0.00589017	0.011962	8.72759
GO:0009407	toxin catabolic process	biological_process	0.00598102	0.011962	8.65887
GO:0098542	defense response to other organism	biological_process	0.00598102	0.011962	8.65887
GO:0008017	microtubule binding	molecular_function	0.00635083	0.012559	8.39448
GO:0000911	cytokinesis by cell plate formation	biological_process	0.00673085	0.0131626	8.14575
GO:0048038	quinone binding	molecular_function	0.007121	0.0137725	7.91134
GO:0006749	glutathione metabolic process	biological_process	0.00722011	0.0138124	7.85483
GO:0010051	xylem and phloem pattern formation	biological_process	0.00742021	0.0140425	7.7442
GO:0016168	chlorophyll binding	molecular_function	0.00762281	0.0142725	7.63664
GO:0045087	innate immune response	biological_process	0.00845803	0.0156696	7.23471
GO:0009553	embryo sac development	biological_process	0.0088904	0.0162991	7.04921
GO:0003777	microtubule motor activity	molecular_function	0.00922107	0.016731	6.9162
GO:0007018	microtubule-based movement	biological_process	0.00944455	0.0168097	6.83029
GO:0005576	extracellular region	cellular_component	0.00945545	0.0168097	3.03778
GO:0010319	stromule	cellular_component	0.0097843	0.0172204	6.70534
GO:0005871	kinesin complex	cellular_component	0.0101294	0.0174782	6.58489
GO:0016311	dephosphorylation	biological_process	0.0101294	0.0174782	6.58489
GO:0000325	plant-type vacuole	cellular_component	0.01048	0.0179075	6.46869
GO:0004364	glutathione transferase activity	molecular_function	0.0113185	0.0191544	6.21286
GO:0008137	NADH dehydrogenase (ubiquinone) activity	molecular_function	0.0116867	0.0195892	6.10931
GO:0009706	chloroplast inner membrane	cellular_component	0.0144092	0.0239247	5.47103
GO:0016788	hydrolase activity, acting on ester bonds	molecular_function	0.0148185	0.0243743	5.39057
GO:0048366	leaf development	biological_process	0.0150941	0.0245978	5.33824
GO:0004252	serine-type endopeptidase activity	molecular_function	0.0179712	0.0289698	4.86583
GO:0004722	protein serine/threonine phosphatase activity	molecular_function	0.0182707	0.0289698	4.82314
GO:0009636	response to toxic substance	biological_process	0.0182707	0.0289698	4.82314
GO:0005622	intracellular	cellular_component	0.0193359	0.030385	4.67947
GO:0051539	4 iron, 4 sulfur cluster binding	molecular_function	0.0207431	0.0323079	4.50687
GO:0006310	DNA recombination	biological_process	0.0210615	0.0324781	4.47023
GO:0016887	ATPase activity	molecular_function	0.0212215	0.0324781	4.45213
GO:0009624	response to nematode	biological_process	0.021543	0.0326859	4.41637
GO:0005759	mitochondrial matrix	cellular_component	0.0228492	0.0343715	4.2789
GO:0009941	chloroplast envelope	cellular_component	0.0237261	0.0353881	2.71525
GO:0044550	secondary metabolite biosynthetic process	biological_process	0.0269586	0.0395393	3.91344
GO:0007049	cell cycle	biological_process	0.0269586	0.0395393	3.91344
GO:0015979	photosynthesis	biological_process	0.0326727	0.0475239	3.5246
GO:0010193	response to ozone	biological_process	0.0344137	0.049646	3.42578
GO:0042626	ATPase activity, coupled to transmembrane movement of substances	molecular_function	0.0348055	0.0498029	3.40457
