# Supplementary material for: Global Methylome and gene expression analysis during early Peanut pod development
Source: BMC Plant Biol. 2018 Dec 13;18:352. doi: 10.1186/s12870-018-1546-4 (PMC6293580; doi:10.1186/s12870-018-1546-4)
Supplement: Supplementary file 7 — Table S7. siRNA expressed in three stages. (XLS 1247 kb) [file 12870_2018_1546_MOESM7_ESM.xls]

## Sheet: S1
The siRNA expressed in S1
siRNA ID	sequnece of siRNA	length of siRNA
t0000004	TAAACACACTGGTAGAGCGGC	21
t0000045	CCTTGATCAATAGGCTATTTA	21
t0000055	TAGAGTTCATTGATCAAGGTC	21
t0000074	TGAGGATGAGGCACATGGCAG	21
t0000081	TGGTAGAGCGGCAGTCTTGCA	21
t0000088	ACTGGATAAGAATGGCAATTT	21
t0000092	AATCTGTAGCATAGGGGTTGG	21
t0000103	TGAGGCGATGCAGCAGAATTC	21
t0000109	AATAAGACTGTGAGCGGCACC	21
t0000110	CTCCTCTGGATCTGTGACATA	21
t0000122	AGGCACACTGCAAGGGACGTT	21
t0000131	TAGAACTTATCATGACAGAAC	21
t0000143	TGTGAAATTGGCCGAGGAGCG	21
t0000149	TGAGGCGATGCAGCAGAATTCT	22
t0000151	TGGACAGTGACAGTAGGTGTG	21
t0000153	TCAGATCGTGCAAGGGAAGCAG	22
t0000156	TTTGAGAAGTTGAGACAGAGA	21
t0000157	ACGAGCAAGTGGAATATCCTC	21
t0000173	CGGAAGAAGTGAAAAGTGCAG	21
t0000174	TAGAGCCCATTGATCAAGGTC	21
t0000189	TGTTTCAGTGACGGCTCAGATT	22
t0000193	TCTGTCATGGCAAGTTTTAGA	21
t0000195	TGAAAGTTCGAGGTTGAGGTT	21
t0000204	ACTGACATAGACGACTTGCTG	21
t0000206	TTCAGTGACGGCTCAGATTTT	21
t0000215	CCTTGATCAATGGGCTCTATG	21
t0000216	CCCTGACGGAGGCATTTGGACGGA	24
t0000218	TGTTTCAGTGACGGCTCAGAT	21
t0000220	TCTGGATCTGTGACATAAGAA	21
t0000229	GTCTAGAACTTATCATGACAGAAC	24
t0000240	CGGAGACGAGCAAGTGGAATA	21
t0000243	GACAGTGACAGTAGGTGTGTG	21
t0000247	TCAGATCGTGCAAGGGAAGCA	21
t0000256	TGTGACATGAACCAGAGATCT	21
t0000263	TCAGTGACGGCTCAGATTTTG	21
t0000273	TGCACGCAGAGAATTCAAGCA	21
t0000277	ATACTTGAGAGAACGGAGCGA	21
t0000282	CGGAGACGAGCAAGTGGAATAT	22
t0000289	TGCTGAGATTGTGTACACACC	21
t0000293	CCGGAAGAAGTGAAAAGTGCA	21
t0000302	TACTGACATAGACGACTTGCT	21
t0000303	TGTGGTGTATTGACAATGGCA	21
t0000313	AGAGTCTCGTCTTGGCCCTTC	21
t0000316	AATCCTCTGTAACATGGCATT	21
t0000318	TGGATATTAGGGACGAGTTTG	21
t0000320	GATGAAGATTGTTGGTTAGTG	21
t0000332	TCAGATGGTTGTTGTAAGAAGA	22
t0000334	TTGAGCTTGTACGAAGTCGTT	21
t0000336	GCTGGATATTAGGGACGAGTT	21
t0000343	CTCCTCTGGATCTGTGACATAA	22
t0000345	TTTGAACACAGTCAGACTACA	21
t0000346	AAAATCCTCTGTAACATGGCA	21
t0000350	TGAGGAAGAGTATGAAGTGGAA	22
t0000358	TTTGGACAGTGACAGTAGGTG	21
t0000365	ATTGATATGATACAAAAACGG	21
t0000368	ACGGAGACGAGCAAGTGGAAT	21
t0000371	TCAGCATCAGTTAGACTCATA	21
t0000372	AGCAGATCACTCGCAGGAACA	21
t0000373	AAGGCACACTGCAAGGGACGTT	22
t0000386	CCTTGATCAATGGGCTCTAGA	21
t0000412	AACCGGCGCTAGATATGGCAG	21
t0000429	CGACAAGGAGAGACTTTTGTA	21
t0000431	TCTCTACTGCGCAGAACCCAT	21
t0000432	TGAGGAAGAGTATGAAGTGGA	21
t0000448	TCTCTACTGCGCAGAACCCATG	22
t0000458	TGAGCTTGTACGAAGTCGTTG	21
t0000459	AAATCCTCTGTAACATGGCAT	21
t0000465	TTCGTGATTTTGGCAGTATCG	21
t0000468	AGGAATTTGAGAGTAGTGGTG	21
t0000469	AGGATGTACAGAAAGATGCGCG	22
t0000478	ATGGATGGCGTGACAAGTTCA	21
t0000480	TGGATAAGAATGGCAATTTCG	21
t0000481	TGGCACCCCTGGATCTGTTTT	21
t0000488	TTGTAACAGGTAGACCATAGG	21
t0000514	AAAGGCACACTGCAAGGGACG	21
t0000516	TGAGTAAGCCGGAAGAACCATT	22
t0000517	TGGATGAATTCGACAAGGAGA	21
t0000518	TCTGCTGACGTTGTACCTTGAA	22
t0000529	TGTACAGAAAGATGCGCGGGC	21
t0000531	TCTGTCATGATAAGTTCTAGACCT	24
t0000548	TACAGTCAGGGAGCAGCACAA	21
t0000559	GAGGAGCTCCGTACATAGCAGA	22
t0000563	GCTGTCAGCAGAAGATTCTGG	21
t0000572	TGGTCAACAAGAATGCGAGGTA	22
t0000580	ACATCAGATCGTGCAAGGGAAG	22
t0000585	CAACTGTAGACCGTGCACTAGGAA	24
t0000586	TTGAACACAGTCAGACTACAA	21
t0000587	CATCAGATCGTGCAAGGGAAG	21
t0000592	ACAGGTAGACCATATGCAAAT	21
t0000594	TAGAGTCTCGTCTTGGCCCTTC	22
t0000596	GATGATCATCATAAAGGACTA	21
t0000598	CAATGGATGGCGTGACAAGTT	21
t0000600	TCTGAGCGTAGCACGTGACAA	21
t0000614	TGGACGGAGACGAGCAAGTGG	21
t0000626	AGTGATCTGCTGACGTTGTAC	21
t0000639	TGAGCGCATACACAAAATCGTC	22
t0000642	GCTGTCAGCAGAAGATTCTGGA	22
t0000643	TTCTGAAGCCGAGGAACAATC	21
t0000647	TTCAGTGACGGCTCAGATTTTG	22
t0000662	CAATAATGTTAAAATTTCGGT	21
t0000675	CTGTGAAGGGCGAGTATGAAA	21
t0000695	ACGGAGACGAGCAAGTGGAATA	22
t0000704	TGTTCCTCGGCTTCAGAAGAT	21
t0000710	TGCGAGACTCCTGTGCAGACGA	22
t0000716	GTGGTTAGTTGGGTTAGGGGA	21
t0000719	TGCAGATTGTATGGCTAAAGCAGC	24
t0000721	AGGAAGAGTATGAAGTGGAAG	21
t0000724	CAAGGAAAGAAGCGCATGATA	21
t0000736	AGAAGTCGAAAGCGTAGCGAG	21
t0000744	ATAACACGTGCACTAATGTAT	21
t0000745	TGTTCCTCGGCTTCAGAAGATC	22
t0000748	AAAATGAGTGGAAGTCCGAAA	21
t0000749	AAATCCTCTGTAACATGGCATT	22
t0000755	TCCAAGACATCAGATCGTGCA	21
t0000761	AAGAAGTGTGTGCATGTTCTGA	22
t0000762	TTCCTCGGCTTCAGAAGATCA	21
t0000764	CATACACAAAATCGTCTCTTA	21
t0000777	CGAGACTCCTGTGCAGACGAA	21
t0000787	TGAAGAGTTGGCAAAGTATTT	21
t0000792	TCTGCTGACGTTGTACCTTGA	21
t0000796	GGACATGATGGCAAAATCTGA	21
t0000797	TGAGTTTAGAGCGTGCAAGATC	22
t0000802	CACAGTCAGACTACAAGGCAA	21
t0000804	TAACAGGTAGACCATATGCAAA	22
t0000815	TATGAGGAAGAGTATGAAGTG	21
t0000834	AGAAATGATGCACAGGACTGA	21
t0000837	CAGAGGAAACAATAGTGGGCA	21
t0000843	GCTGAGATTGTGTACACACCC	21
t0000851	CAGTAGAGATCTCAGAGGGGG	21
t0000858	CCAAGGACAAGAAAGAGAAGA	21
t0000862	TTGAGTTTAGAGCGTGCAAGA	21
t0000869	TATCTCCTCTGGATCTGTGACA	22
t0000875	AAGCAGTAGCACAGATGAAGG	21
t0000893	CTGCTGGATATTAGGGACGAG	21
t0000894	CAGAATTCTGCTGCATCGCCT	21
t0000904	TAGACAGAGAATGCAAAGACT	21
t0000910	AGAGCACGACTGACCTGTTTC	21
t0000921	TCCTCTGTAACATGGCATTTGA	22
t0000939	GACATCAGATCGTGCAAGGGA	21
t0000948	TGAGTAAGCCGGAAGAACCAT	21
t0000956	AATCAGAACATGCACACACTT	21
t0000974	TCCCGACAAACACTGAAGGCA	21
t0000979	ACCCGGCAGGTCAAGGACTAATCC	24
t0000991	ATGAGAAGATGGGATCCTGTT	21
t0001001	TCAGGAATTTGAGAGTAGTGG	21
t0001005	AATGGATGGCGTGACAAGTTC	21
t0001013	CCTAGGTATGGATTGCTTCGG	21
t0001032	TTTCAGTGACGGCTCAGATTT	21
t0001036	GGAGACGAGCAAGTGGAATAT	21
t0001043	TGGTAGAGCGGCAAGCTTGCT	21
t0001055	AAAATCCTCTGTAACATGGCAT	22
t0001056	TGTCATGAAAGTGCAGTGCTT	21
t0001058	GAAACATTGAGAATAGTGCGA	21
t0001063	GATCAGCATCAGTTAGACTCA	21
t0001074	ATCTGTAGCATAGGGGTTGGT	21
t0001078	AGGAAAGAAGCGCATGATACA	21
t0001092	CAGAAAGATGCGCGGGCCTGA	21
t0001097	CGAAGCTGAGACAAAGGAGAA	21
t0001098	ATGTATAAAGTTGTAGTGGGG	21
t0001099	ACACTGAAGGCATGGATATGA	21
t0001107	TGGGTTCTGCGCAGTAGAGAT	21
t0001112	TGAATTATGCAGAACTTATCAGAA	24
t0001114	CAGGCAAAGGCTCAGTTGTTG	21
t0001121	TCCTCGGCTTCAGAAGATCACA	22
t0001128	CAGGCAAAGGAACGTGCTCAA	21
t0001141	AAGTATGATGGAACTATGCAC	21
t0001145	AGAAAACTAAGCGCCTCTGAA	21
t0001153	TTTCAGTGACGGCTCAGATTTT	22
t0001172	GGCAGAACGATGAGAAGATGG	21
t0001173	TATGACACAGGCTTCTTGATA	21
t0001186	GTTTCAGTGACGGCTCAGATT	21
t0001197	ACGGTATATATAGATGTCTAG	21
t0001203	TGAACACAGTCAGACTACAAGG	22
t0001207	TTGTTCAGGAAGAGTTCGGTG	21
t0001209	ATGAGGAAGAGTATGAAGTGGA	22
t0001215	CAGGACAATTTCTTTACTGGG	21
t0001216	GCTGTGAAGGGCGAGTATGAAA	22
t0001221	TTGGACAGTGACAGTAGGTGT	21
t0001226	GAGGAGCTCCGTACATAGCAG	21
t0001230	ACCATTGCAGAACATGCACGA	21
t0001233	GACGAGCAAGTGGAATATCCT	21
t0001240	TCTGAAGCCGAGGAACAATCTT	22
t0001243	CTGAAAATGAGTGGAAGTCCGAAA	24
t0001247	TTTATCACCTTCGTCTGCACA	21
t0001253	TGTCAGCAGAAGATTCTGGATG	22
t0001265	TTCAGCAGACTCCATCACCCA	21
t0001267	GCGAGACTCCTGTGCAGACGA	21
t0001269	TGACATAGACGACTTGCTGTAT	22
t0001278	ATGGACGGAGACGAGCAAGTG	21
t0001283	AGGGCATGCAGAGTGATTCTAT	22
t0001288	TGTACAGAAAGATGCGCGGGCC	22
t0001309	TGGGTTCTGCGCAGTAGAGATT	22
t0001327	ACTGACATAGACGACTTGCTGT	22
t0001333	AGATTGTTCCTCGGCTTCAGA	21
t0001335	CCAACTTATAACAGGGAGTCG	21
t0001337	TTTGACGAAGTGTAGGTTTTG	21
t0001354	AGACGAGCAAGTGGAATATCC	21
t0001355	AGAGACTGGTACTAAAATTTCTGT	24
t0001356	TCTCCTCTGGATCTGTGACATA	22
t0001357	CCGGCGCTAGATATGGCAGGC	21
t0001383	ATGACAGAACCGAAATTTTAA	21
t0001403	TCTGAAGGACTTGAGTGGATC	21
t0001404	AATGGATGGCGTGACAAGTTCA	22
t0001406	ATCTGTGCAGCAATGATTGAA	21
t0001425	ACATCAGATCGTGCAAGGGAA	21
t0001426	CAAGGCCGGTGACGACAGCGCAGC	24
t0001428	GACATCAGATCGTGCAAGGGAA	22
t0001431	ATCAGATCGTGCAAGGGAAGC	21
t0001441	ATCAGATCGTGCAAGGGAAGCA	22
t0001445	TCAATTTACAAGGGACTTCGT	21
t0001455	AATTTGACGGAGACAATATCT	21
t0001463	GACGAGCAAGTGGAATATCCTC	22
t0001469	ATGATCATCATAAAGGACTAG	21
t0001471	TCCTCGGCTTCAGAAGATCAC	21
t0001487	TCAAGCCGAAGAGAATGATCA	21
t0001501	CTGACATAGACGACTTGCTGTA	22
t0001503	TGAGTTTAGAGCGTGCAAGAT	21
t0001530	GACGGAGACGAGCAAGTGGAA	21
t0001545	TCTTCTGAAGCCGAGGAACAA	21
t0001555	TGACAGTAGGTGTGTGCGCTA	21
t0001556	AGTGCGCATGGAGACTGTTCA	21
t0001558	CTTGTTCAGGAAGAGTTCGGT	21
t0001561	GCAGACGTTGCTTGCCTGGAT	21
t0001562	CTGATGAGTATGAAAGGATGG	21
t0001570	GGAATGATGGCCGTAGCAACC	21
t0001573	TGGACACTTTACTTGGAGCGAA	22
t0001574	TAGTTGTCTAATTGCATAATCGGT	24
t0001580	TCTTGATCATTCTCTTCGGCT	21
t0001586	TCAGAACGTCACACTCAGAAT	21
t0001587	TGACATAGACGACTTACTGTAT	22
t0001599	CGCGCACGGTATATATAGATG	21
t0001601	TATCTCCTCTGGATCTGTGAC	21
t0001621	TGTTCAGGAAGAGTTCGGTGA	21
t0001623	AGCTCTATTTGCTTCTCGGGACAC	24
t0001626	TGCGAGACTCCTGTGCAGACG	21
t0001628	CAAGGAATGATGGCCGTAGCA	21
t0001654	AGAGGAAACAATAGTGGGCAA	21
t0001674	TCATGCTGTAGTTTTCAGGCT	21
t0001676	AGAAGTGTGTGCATGTTCTGA	21
t0001680	CTGTGACTAGAAGACCGTCCG	21
t0001692	CTCTGGATCTGTGACATAAGA	21
t0001713	CCTAGGTATGGATTGCTTCGGA	22
t0001734	ATGAGACACGGCCTACTCTGT	21
t0001744	GCACTGCACTTTCATGACAGG	21
t0001746	ATCGGTATAGGCGACAGTTTG	21
t0001762	CAGGAATTTGAGAGTAGTGGT	21
t0001781	TTGGACTGTCGCTAAATAAAC	21
t0001788	AACAAATCGGGCAATAGCATC	21
t0001798	CAGAGGCGCTTAGTTTTCTTT	21
t0001799	TGAAGTTGCTTCTGGATCGTTGAC	24
t0001805	CGGATCAGTCCCTGACGGAGGCAT	24
t0001811	AGGCTTGAAAAGGAAGTGCGCA	22
t0001812	AGCTGTGTTGTTGATTGTGTT	21
t0001819	TCAGTGACGGCTCAGATTTTGC	22
t0001821	CCCTCTGAAGGAACGACCTCAT	22
t0001848	CCTCTGTAACATGGCATTTGA	21
t0001867	TGAACACAGTCAGACTACAAG	21
t0001876	TCAGAACGTCACACTCAGAATG	22
t0001879	AAGGAAAGAAGCGCATGATACA	22
t0001884	GGAAGACTTGTTACTTGTGAA	21
t0001891	CCTGAACGCATACACAAAATC	21
t0001912	CACAATGAGAGCACGACTGAC	21
t0001913	GTGGTATCAGGTCCTGCTTCA	21
t0001915	TGAAGCATAGGTGTCATGTGG	21
t0001930	AGGAATGATGGCCGTAGCAACC	22
t0001940	TGAGAATGAATGGCCTGTGAT	21
t0001951	GCATTCGTCAGTGGCAACCAC	21
t0001957	CCAGTAGAGATCTCAGAGGGGG	22
t0001958	ATGGGAATGTGGCAACAACCA	21
t0001960	ACACTGCAAGGGACGTTAATC	21
t0001977	AAGAGAAGTGAGGTGCCTGAA	21
t0001989	TAGCAAGACTCACTCATAACA	21
t0002005	GAACCGGCGCTAGATATGGCAG	22
t0002008	AGCTTGTACGAAGTCGTTGAA	21
t0002025	GCATTGTCTGGCTTGCATGGT	21
t0002056	CCTGTGACTAGAAGACCGTCC	21
t0002061	ATGCTGAGATTGTGTACACAC	21
t0002080	ATCCGGAACATTTTTGGCATG	21
t0002081	TGAGTGTAGTGTGGATTATGA	21
t0002096	ATGGATGAATTCGACAAGGAGA	22
t0002109	TCATGCTGCTGGATATTAGGG	21
t0002113	CAAACTGTATCCCAAAGCATC	21
t0002141	CAGAATTCTGCTGCATCGCCTC	22
t0002151	ACAGAGTTGGAGGAGATGCACA	22
t0002167	CAACGTCAGCAGATCACTCGCA	22
t0002178	TGGTCAACAAGAATGCGAGGT	21
t0002179	TCTTCTGAAGCCGAGGAACAAT	22
t0002184	AAAGCAGGACTATCTTTGTGA	21
t0002191	TACAGAAAGATGCGCGGGCCTG	22
t0002204	AAGAGTATGAAGTGGAAGTGC	21
t0002206	AATCAGAACATGCACACACTTC	22
t0002215	CATCAGATCGTGCAAGGGAAGC	22
t0002237	CAACTTATAACAGGGAGTCGC	21
t0002238	ATCAGTTAGACTCATATGGTT	21
t0002247	ACAGGGAGTCGCCAAAGTTGC	21
t0002255	AAATTCTGAGCGTAGCACGTG	21
t0002268	TAACAGGTAGACCATATGCAA	21
t0002284	CCAATACACTGTGCAATGGCA	21
t0002296	TTGTGATGAACGGCTTTATGG	21
t0002302	CAGTGAGAATGAATGGCCTGTG	22
t0002303	AGAACAGAGAGAGGCTACTAC	21
t0002309	CCTCGGCTTCAGAAGATCACA	21
t0002313	TGAGTATGAAAGGATGGGAAT	21
t0002321	GCCGTTGCCGGGGATTGTTCGAGT	24
t0002322	TCATGCAGATGGTTCTCAGTT	21
t0002329	TTTGCCAGAACCTACAGCACC	21
t0002332	AACGAGAAGCTGAAGACCTAA	21
t0002351	CTCGGCTTCAGAAGATCACAA	21
t0002359	CTGGTAGAGCGGCAGTCTTGCA	22
t0002386	GAATGTCCGCGACAGAAGCAGCTG	24
t0002387	ACCCTGTCCCTCTGGATCGGT	21
t0002396	TCCTCTGGATCTGTGACATAA	21
t0002432	AGGTACAACGTCAGCAGATCA	21
t0002441	AGTGATCTGCTGACGTTGTACC	22
t0002442	AATAGCCTATTGATCAAGGTC	21
t0002444	TGAACAAGCTGGCAATCCCATA	22
t0002455	ACATAGACGACTTGCTGTATG	21
t0002473	TTCATGATCATTAGAGGGAGA	21
t0002486	GACAGAAAAGTTGGGCGCGAG	21
t0002492	TCCTGTGCAGACGAAGGTGAT	21
t0002504	CAGACTAGACAGAGAATGCAA	21
t0002515	AAAGATTGTTCCTCGGCTTCA	21
t0002522	AAACAAGATCGTTCCAATCAA	21
t0002525	TCTATGAGGAAGAGTATGAAG	21
t0002539	ATCAGTTAGACTCATATGGTTC	22
t0002541	CTAGAGTGGGACAGGAGTAAA	21
t0002548	CTGACATAGACGACTTGCTGT	21
t0002566	AGGAATGGCGCGCTTTAAGCT	21
t0002578	TGATTTGACGAAGTGTAGGTT	21
t0002591	TACAGTCAGGGAGCAGCACAAC	22
t0002593	AAATTCTGAGCGTTGCACGTG	21
t0002601	CCTTGATCAATAGGCTATTTT	21
t0002604	GCGAGTGATCTGCTGACGTTG	21
t0002606	AGTGAGAATGAATGGCCTGTG	21
t0002614	GCATCAGTTAGACTCATATGG	21
t0002624	TGATGCACAGGACTGAAGCAA	21
t0002642	AGGGCCAAGACGAGACTCTAT	21
t0002653	TCAGTTAGACTCATATGGTTC	21
t0002674	AGAAGCTGTGGACAGTTCATG	21
t0002689	TGGACAATATCACAGAGAATGAGA	24
t0002692	TGACACAGGCTTCTTGATATA	21
t0002703	CTGCTGGATATTAGGGACGAGT	22
t0002726	AGAGTATGAAGTGGAAGTGCC	21
t0002735	CCTCGGCTTCAGAAGATCACAA	22
t0002782	CCCTGACTGTAGATGCACAGA	21
t0002783	CACAATGAGAGCACGACTGACC	22
t0002787	AGAGGCGCTTAGTTTTCTTTG	21
t0002791	TTCAGCAGACTCCATCACCCAT	22
t0002798	TATAAGTAGTGCAAGTAGAGG	21
t0002799	CAACTGATTGGTATAGGCGAC	21
t0002809	CCCTTGAGTTTAGAGCGTGCA	21
t0002813	ACTGAAACAGGTCAGTCGTGCT	22
t0002843	TCTCGTTGACATTGACAAGCAT	22
t0002846	CAGAACGATGAGAAGATGGGA	21
t0002872	AGAATGCGCGGGTTGAGCAAG	21
t0002875	AGAAAATGGATGAGGCGATGC	21
t0002880	AGATGGTTGTTGTAAGAAGATA	22
t0002883	TAGAAGTCGAAAGCGTAGCGAG	22
t0002893	ACTGAAACAGGTCAGTCGTGC	21
t0002897	AGAGATGCTTGAAAATCTGTA	21
t0002903	CAGGAAGAGTTCGGTGAGATC	21
t0002904	CCTCTGGATCTGTGACATAAGA	22
t0002929	AAATGGTCAGGGATGTCATAA	21
t0002934	ACGACTTCGTACAAGCTCAAG	21
t0002935	AGATGGGCACAGTGAGTCAAT	21
t0002947	AATTGAAGCATAGGTGTCATG	21
t0002964	ATGCTGTCAAGTTCAAACTTT	21
t0002971	ACCTTGATCAATGGGCTCTAT	21
t0002993	TGCAGACGAAGGTGATAAACA	21
t0003001	GGAGATCGGCATGCCTCGCAC	21
t0003011	TGGATCAGCATCAGTTAGACT	21
t0003012	TTTGAGAGTAGTGGTGAATTG	21
t0003013	CAAGCCGAAGAGAATGATCAA	21
t0003027	AGAATGAATGGCCTGTGATGG	21
t0003042	AGATGATGAACAGATGTCAAT	21
t0003058	AGCTGTGTTGTTGATTGTGTTA	22
t0003090	AAGCATGCGCAAGAGCTGACA	21
t0003095	TGCAAGTAGAGGCTTTGATCC	21
t0003118	AGTGTGACATGAACCAGAGAT	21
t0003128	TGTATAAAGTTGTAGTGGGGA	21
t0003130	TTCAGGAAGAGTTCGGTGAGA	21
t0003132	CAGAATTTCGCGTAATACTTT	21
t0003135	TGACAAGGGTATGAATATTGA	21
t0003142	ATAGAGCCCATTGATCAAGGT	21
t0003150	TTGTTTATCACCTTCGTCTGC	21
t0003158	GTGAGAATGAATGGCCTGTGA	21
t0003160	TGAGATTGTGTACACACCCATA	22
t0003162	CCTTGATCAATAGGCTATTT	20
t0003169	ATATTAGCTGTGTTCACATTG	21
t0003178	GGAGATCGGCATGCCTCGCACA	22
t0003192	GCGAGTGATCTGCTGACGTTGT	22
t0003208	GAACGGACGAGGGTAAATAAGCTA	24
t0003214	AACGACTTCGTACAAGCTCAAG	22
t0003217	TCCCTTGCACGATCTGATGTC	21
t0003221	AGGGCCAAGACGAGACTCTATA	22
t0003231	TGACGGATGGTTCATATTGAAGAG	24
t0003244	ACGTCACACTCAGAATGCGCG	21
t0003245	TTTGATTCATGTAGCCGACCCCAC	24
t0003257	TTGTAACAGGTAGACCATATG	21
t0003259	TCATAGAAGTCGAAAGCGTAG	21
t0003264	CCTCTGGATCTGTGACATAAG	21
t0003270	AATACTGAAAGGCACACTGCAA	22
t0003271	CGTGCTGTAGGAAGACCTCGG	21
t0003277	CACTGCAAGGGACGTTAATCA	21
t0003280	TGGGACGATCGACGAGACATG	21
t0003293	TGAGATGGTCTATGATTGCAAT	22
t0003301	CCTACTCACATATCGGGCTGT	21
t0003308	GTGTGGAAGGCCTGTTGATTT	21
t0003318	AGAACGTCACACTCAGAATGCG	22
t0003329	AGCGAGGGCATGCAGAGTGATT	22
t0003334	ATAAGTTCTAGACCTTGATCA	21
t0003342	CAGTCAGGGAGCAGCACAACA	21
t0003345	CACAAGGAATGATGGCCGTAG	21
t0003371	ATGGGTTCTGCGCAGTAGAGA	21
t0003372	TCCATGGACTGTGGGGATGAC	21
t0003376	ATAGTGACATTATTTACTTTG	21
t0003380	AACTGATTGGTATAGGCGACA	21
t0003387	ACGAGCAAGTGGAATATCCTCT	22
t0003390	AGAGACTGGTACTAAAATTTCTAT	24
t0003396	TCTACATACAGCAAGTCGTCT	21
t0003397	TCTGAACAGAGTCGGTGAAAA	21
t0003408	AGGAGAGACTTTTGTACCTGA	21
t0003415	TGCTGCTGGATATTAGGGACG	21
t0003419	ACGCGAGATGCTAACTGTGAT	21
t0003422	AGTGAATAACTGCAGGTTCGGATA	24
t0003424	GCGAGGGCATGCAGAGTGATT	21
t0003425	TGATGCTGCAAATTCAAGACA	21
t0003435	TTCTGAGCGACCATACATGCCT	22
t0003436	ATGTCAACGAGAGAGAGGCCA	21
t0003445	ACTGGATCACAACACAAGATG	21
t0003446	GTCACTGAAACAGGTCAGTCG	21
t0003453	CGGCGTCTGTTAGAAGTTCCGGTA	24
t0003457	CTCCTCTGGATCTGTGACATAT	22
t0003459	GGAAGACAAGGAACTTCGTGC	21
t0003461	TTCTGATAGAATGGGTCTTTGC	22
t0003462	TGAGATGGTCTATGATTGCAA	21
t0003475	GGAGACGAGCAAGTGGAATATC	22
t0003492	TGGCGGTCGGCGGTGAGCGGC	21
t0003494	AGAAGTAAAAAGGTGGCTTCA	21
t0003498	CGCAGTAGAGATTGGGTCAAC	21
t0003505	AAGCAATCTGTGCAGCAATGAT	22
t0003514	CAATAAAGTTGAAATTTCGAC	21
t0003524	AGGTACAACGTCAGCAGATCAC	22
t0003526	ATGCATTGTCTGACTTGCATG	21
t0003530	TGACACAACAACATGGATATA	21
t0003534	AAGCCACCTTTTTACTTCTAG	21
t0003555	GTCCTTTATGATGATCATCAC	21
t0003560	TTGAACACAGTCAGACTACAAG	22
t0003572	TGGATGGCGTGACAAGTTCAAC	22
t0003578	TCCGTACATAGCAGAATCAGCA	22
t0003584	CACGGTATATATAGATGTCTAG	22
t0003588	GGGGACAAAAACGATACTTTACTC	24
t0003592	AAGTTAGAACCAGAGCGTGTG	21
t0003595	CTTGAGCTTGTACGAAGTCGTT	22
t0003601	GGTGGCATCCCGAAGCTCTGG	21
t0003614	ATGTGAGAATTTTTGTCGTAG	21
t0003623	CACTATGAGTGTTTGCTGCTG	21
t0003635	TTGTTTATCACCTTCGTCTGCA	22
t0003639	CTGGTGACAAAGCATGTAGTG	21
t0003648	GAACACAGTCAGACTACAAGG	21
t0003650	AGAAAGATGCGCGGGCCTGAA	21
t0003651	TTCTGAAGCCGAGGAACAATCT	22
t0003689	TGACGAAGTGTAGGTTTTGCA	21
t0003692	TCCAGCAGCATGAGTGTAGTG	21
t0003704	GCGCATACACAAAATCGTCTC	21
t0003720	ATGGAGACTGTTCATGTGCAG	21
t0003727	TCCGAACTTCTGGTGTAGGCT	21
t0003739	TGACACGTGGACGAATACTGTTGC	24
t0003749	GAGACGAGCAAGTGGAATATC	21
t0003753	AGGATATTCCACTTGCTCGTCT	22
t0003760	GAAGCAGTAGCACAGATGAAG	21
t0003765	AGATGTATAAAGTTGTAGTGG	21
t0003778	TCAACTGTAGACCGTGCACTAGGA	24
t0003779	TTTTCCTTGTAGTCTGACTGT	21
t0003799	TCTGAGTGTGACGTTCTGATAG	22
t0003817	TCAGACTACAAGGAAAAGAAG	21
t0003823	TCCGTAGCCACTGAGAATCGC	21
t0003824	GGATGTACAGAAAGATGCGCG	21
t0003828	TGAACACGGTCTTAAGCTTAC	21
t0003829	TCTTGGCTTGAACAGAGACATT	22
t0003830	GGCATCGGAGTGTCTTTGCAGGTA	24
t0003843	TCTTAAAGGCTGGAACAATAAA	22
t0003850	CGGATTAGTCCTTGACCTGTCGGG	24
t0003855	TGAGAAGCTGGCTGTTTGCAG	21
t0003881	TTGGAGCGAAGGTTTGTGTGGA	22
t0003887	TGACTTGACTCCACACAGGCC	21
t0003889	TAGCAGGCTTGGATTCAATAG	21
t0003903	AGATTGTATGGCTAAAGCAGCTGC	24
t0003905	AAGATTGTTCCTCGGCTTCAG	21
t0003919	CGCATCCCCCTCTGAGATCTC	21
t0003926	CAGAAAGATGTGCGGGCCTAA	21
t0003929	ACAGAAAGATGCGCGGGCCTGA	22
t0003936	ACACTGAATGAGGTTTGCTAT	21
t0003945	CTGTCAGCAGAAGATTCTGGA	21
t0003951	CACAAGGAAAGAAGCGCATGA	21
t0003987	ATCTTGATCATTCTCTTCGGC	21
t0003990	GACCTTGATCAATGGGCTCTA	21
t0003991	GCTGTGAAGGGCGAGTATGAA	21
t0003996	ATCACATAGCAGGCTTGGATT	21
t0004000	CCGACAAACACTGAAGGCATG	21
t0004015	GCATGTATGGTCGCTCAGAAT	21
t0004027	CGTTCTGATTGAGTTTGATGG	21
t0004032	TGACACAGGCTTCTTGATATAG	22
t0004036	GGCACACTGCAAGGGACGTTA	21
t0004041	TAGATGTCTGCAGCAATTATA	21
t0004054	AGGAACGACCTCATCAAAGAA	21
t0004066	AGAAGATCACAAAGAGAATGA	21
t0004086	TGGCTTGAACAGAGACATTGGT	22
t0004087	AGAGTGATGCTGGTTTTGGAA	21
t0004090	ACGGATTATCTTTGGCAGCTC	21
t0004108	TGAGAAGTTGAGACAGAGAAA	21
t0004155	TCAACTTAGAGTGTCCATGGAC	22
t0004170	ACAAGCCAGAGCAAACTGATC	21
t0004201	TCTGCTATGTACGGAGCTCCTC	22
t0004203	CTCTGAAGGAACGACCTCATC	21
t0004218	CAGAACGTCACACTCAGAATG	21
t0004247	TTCTGCAACACCACCAGGACG	21
t0004252	TGTTTATCACCTTCGTCTGCA	21
t0004259	TGCAGACGAAGGTGATAAACAA	22
t0004261	TACACTTCGTCAAATCATGCA	21
t0004263	GTACAGAAAGATGCGCGGGCC	21
t0004267	ATGCTGTAGTTTTCAGGCTCA	21
t0004276	TGAAGGGCGAGTATGAAATAGA	22
t0004279	GAGCACGACTGACCTGTTTCA	21
t0004289	TAAAACTTGCCATGACAGAGT	21
t0004293	AAGGCTATGAGCATAGCTCCA	21
t0004297	CTGAAAGTAGTCGCAGTTTTG	21
t0004299	ACATAGACGACTTACTGTATG	21
t0004302	TTCTGGATGAGTCTAAGGACA	21
t0004337	TGCTGATTCTGCTATGTACGG	21
t0004342	CGAAGCTGAGACAAAGGAGAAG	22
t0004346	TAAAGAGAAGTGAGGTGCCTGA	22
t0004347	TGGCTTACTTGCAACTGCTGC	21
t0004388	TGAGCAGATCTGTTGGACATCAAT	24
t0004406	ATCTGCTGACGTTGTACCTTG	21
t0004410	TGCAAAACCTACACTTCGTCA	21
t0004434	AGGCCCGCGCATCTTTCTGTA	21
t0004443	CCAGTAGAGATCTCAGAGGGG	21
t0004453	TTCAAAAGTTGAGACAGAGCC	21
t0004487	CCTGCAAAAGACACTCCGACGCTC	24
t0004498	AACTTTGGAAAAGGTCGGTAG	21
t0004500	TCCCCAAACAAGATCGTTCCA	21
t0004514	AGCAAGTGGAATATCCTCTCA	21
t0004528	AAAAGCATCCCTGAACTTGAG	21
t0004537	CCCCCAACCCGGCAGGTCAAGGAC	24
t0004538	CTGCAAGGGACGTTAATCAGA	21
t0004551	ATGGGTTCTGCGCAGTAGAGAT	22
t0004557	CAGATTGTATGGCTAAAGCAGCTG	24
t0004569	TCAGCAGACTCCATCACCCAT	21
t0004570	ATGTATGGTCGCTCAGAATTT	21
t0004598	TCTGCGAGACTCCTGTGCAGA	21
t0004629	TCTACTGCGCAGAACCCATGC	21
t0004643	TCGTTTAAGGCAGGAATGGCG	21
t0004648	GAAATGATGCACAGGACTGAA	21
t0004651	AAGAGTGTGTATGGTGGGAAC	21
t0004653	ATGGATGGCGTGACAAGTTTA	21
t0004670	TCCATGGACTGTGGGGATGACA	22
t0004671	AGGTATGGATTGCTTCGGAATT	22
t0004685	ACTCCTGTGCAGACGAAGGTG	21
t0004715	CTGACATAGACGACTTACTGTA	22
t0004744	TGTGATGAACGGCTTTATGGTG	22
t0004759	TCTATGAGGAAGAGTATGAAGT	22
t0004764	CTACGGTGCCGTTGGTATTTT	21
t0004766	TGCCACCTGCAAAGACACTCCGAC	24
t0004769	ATGACAGAGTCGAAATTTCAA	21
t0004771	AGAATTTCGCGTAGTACTTTT	21
t0004787	ACTGGATGAACAACAAGATTT	21
t0004789	GCAGCAAACACTCATAGTGCA	21
t0004790	TGAGCAGTTTAGACAATTGAT	21
t0004798	TGACACTCTCTTGCATTTTCT	21
t0004804	CCTTCAGCAGACTCCATCACC	21
t0004810	TCTATCAGAACGTCACACTCAG	22
t0004846	AACGCATACACAAAATCGTCT	21
t0004851	TGGGATTGCCAGTTTGTTCAGC	22
t0004863	CACTGGATCACAACACAAGATG	22
t0004865	ATGGCATCGCTTCTTTCTGTG	21
t0004869	AGAAAGATGCGCGGGCCTGAG	21
t0004873	GAGTAAGCCGGAAGAACCATT	21
t0004883	AGCTATTTTGTCGGGTTGCCA	21
t0004912	AGGCAGGAATGGCGCGCTTTA	21
t0004923	AAATGATGCACAGGACTGAAG	21
t0004927	AGACGAGCAAGTGGAATATCCT	22
t0004932	TGCATGTGTGGCTAAACAGAAT	22
t0004990	TGAGCTCAGAGTACATTGGTG	21
t0004997	TCTACATACAGCAAGTCGTCTA	22
t0005013	TTGAGTTTAGAGCGTGCAAGAT	22
t0005017	CCAAGGAAGGTTACTGTTACT	21
t0005024	TCTGCACGCAGAGAATTCAAGC	22
t0005026	TCTGAGTGTGACGTTCTGATA	21
t0005044	TGTGGTGTATCGACAATGGCA	21
t0005057	ACATTAGTGCACGTGTTATGG	21
t0005064	TCTAAGCTTTGCATTTGGACA	21
t0005074	AAGCATCCCTGAACTTGAGCT	21
t0005084	TTTCACTTCTTCCGGAATTGA	21
t0005095	ATAGACGACTTGCTGTATGTA	21
t0005102	TGAGGATTCAGACACTGTGGC	21
t0005109	TGCTGAACAAGCTGGCAATCC	21
t0005126	TCACAGATCCAGAGGAGATATA	22
t0005142	ACCTTGATCAATGGGCTCTAG	21
t0005148	ACAGGGCAGCAGCGTCTTCTG	21
t0005150	AGCACTGATCCGAATGCATTA	21
t0005166	AATCTGTATGCTGAGATTGTG	21
t0005171	CCATGGACTGTGGGGATGACA	21
t0005188	GGACGGAGACGAGCAAGTGGA	21
t0005190	AAGAGTGTGTATGGTGGGAACT	22
t0005200	ATGAGTATGAAAGGATGGGAA	21
t0005203	TGAGCTCAGAGTACATTGGTGT	22
t0005209	TGCTGACGTTGTACCTTGAAA	21
t0005231	TGAAGCCGAGGAACAATCTTT	21
t0005250	AGCGACGGGCGGTGTGTACAA	21
t0005251	GCCACAATGAGAGCACGACTG	21
t0005252	TCTGAGCGACCATACATGCCTA	22
t0005262	TGGCAATGTACATCTTATCTT	21
t0005270	GGATATTCCACTTGCTCGTCT	21
t0005279	AACCCCTATGCTACAGATTGA	21
t0005293	TCCTCTGGATCTGTGACATAAG	22
t0005301	TACAGCAAGTCGTCTATGTCA	21
t0005302	ACCGGCGCTAGATATGGCAGG	21
t0005312	AGGGAGCAGCACAACACAATC	21
t0005327	CCTGATTGAGAACCGACAGATGGA	24
t0005362	ACTGACATAGACGACTTACTGT	22
t0005409	ATTCTCTTTGTGATCTTCTGA	21
t0005418	CAGTGACGGCTCAGATTTTGC	21
t0005420	CTGATAGAATGGGTCTTTGCT	21
t0005439	CAAAGAAGAGCTTGTTTCGGC	21
t0005450	AGAGCACGACTGACCTGTTTCA	22
t0005451	CAGCACTGATCCGAATGCATT	21
t0005458	GAAGTAAAAAGGTGGCTTCTG	21
t0005467	CCAACCAACTGCATGCTTTCG	21
t0005501	ACCTGTTTCAGTGACGGCTCA	21
t0005522	AAGCAATCTGTGCAGCAATGA	21
t0005523	GCAGAACGATGAGAAGATGGG	21
t0005561	GGGGATGACATCATACTTTCTG	22
t0005593	AATTCTGAGCGTAGCACGTGA	21
t0005595	TTGAGAAGATCAGGCCGGATT	21
t0005619	GAAGCATGGGGCTATCCTGAA	21
t0005621	AGACGACTTGCTGTATGTAGAA	22
t0005643	ATATGACACAGGCTTCTTGAT	21
t0005647	GGGATGACATCATACTTTCTG	21
t0005648	TAGGTAATGCATTCGGATCAGT	22
t0005655	GGCAGGAATGGCGCGCTTTAA	21
t0005670	GTGAGAAGCTGGCTGTTTGCA	21
t0005675	ACTCCCTGTTATAAGTTGGCA	21
t0005687	ATAAGTAGTGCAAGTAGAGGC	21
t0005688	GCATGAGTGTAGTGTGGATTA	21
t0005697	TGGCATCGCTTCTTTCTGTGT	21
t0005710	TGATCTTCTGAAGCCGAGGAAC	22
t0005712	TGACATAGACGACTTGCTGTA	21
t0005727	CTTGAGCTTGTACGAAGTCGT	21
t0005731	ATTAACTGTCGCTAAACACAC	21
t0005736	AGACTACAAGGAAAAGAAGAG	21
t0005746	TAGACGACTTGCTGTATGTAG	21
t0005767	TGACAAAGCATGTAGTGAAAG	21
t0005769	AGGGGGATGTATTTACTGCGG	21
t0005777	CTGGATCACAACACAAGATGG	21
t0005780	GCAGATTGTATGGCTAAAGCAGCT	24
t0005808	GAAATTCTGAGCGTAGCACGT	21
t0005809	CAGTCAGACTACAAGGCAAAG	21
t0005840	ACCCTGTCCCTCTGGATCGGTATG	24
t0005845	ACTACAACTTTATACATCTAG	21
t0005877	CCAAGACATCAGATCGTGCAA	21
t0005881	ATTTGTGAGAAGCTGGCTGTT	21
t0005903	TCTTTAAACGGCGCTATCTTGAAT	24
t0005929	GCAAGTTTTAGACCTTGATCA	21
t0005936	CAACGTCAGCAGATCACTCGC	21
t0005966	ACAACCAGCGAGAATACTGAA	21
t0005981	GCCAGGGCCATGAATGCAGAA	21
t0005982	TGAGCTTGTACGAAGTCGTTGA	22
t0005983	ACAAGGAGAGACTTTTGTACC	21
t0005990	CAGTCCTGTGCATCATTTCTT	21
t0006006	GGTTCTTCCGGCTTACTCATA	21
t0006011	CGAGCAAGTGGAATATCCTCT	21
t0006034	TCCGAACCTGCAGTTATTCACTTC	24
t0006036	AGGATATTCCACTTGCTCGTC	21
t0006041	TGGTAGCACAGCAACAAGAGG	21
t0006056	ATGATGAAGATAAGATGTACA	21
t0006071	TCCTTGAGCTTGTACGAAGTCG	22
t0006084	CAGAATTCTGCGCTGCAAAGA	21
t0006087	ATAGAAGTCGAAAGCGTAGCG	21
t0006092	AAATTCTGAGCGTAGCACGTGA	22
t0006110	CTGAGCGACCATACATGCCTA	21
t0006121	CAAAGTGTAGGCAGCACATTC	21
t0006127	ACTGCGCAGAACCCATGCCAA	21
t0006141	ATACATCGGTAAAGTTCTGGA	21
t0006142	CGTACATAGCAGAATCAGCACT	22
t0006148	TCTGAGCCGTCACTGAAGCAGG	22
t0006152	GGGCGCGAGGTGTATGCTGAT	21
t0006153	AAGCTCTTGAAAGTTTCTGCA	21
t0006166	CAAAAGCATCCCTGAACTTGA	21
t0006179	TTGAACACGGTCTTAAGCTTA	21
t0006186	CCCTCTGAAGGAACGACCTCA	21
t0006202	CTGTGCAGACGAAGGTGATAA	21
t0006211	AGAAGATCACAAAGAGAATGAA	22
t0006224	AGTCAATCCAAGGCTGAATGA	21
t0006225	CAACAAAGAATACAAACGCATC	22
t0006240	CAGGCCCGCGCATCTTTCTGTA	22
t0006242	TGAATTCCTGGCTTACTTGTAA	22
t0006253	TTCAAGCCGAAGAGAATGATCA	22
t0006267	AGTATTCTCGCTGGTTGTTGC	21
t0006287	TCAGATCTTTTTGGTGGCACA	21
t0006309	TCTTTGCCTTGTAGTCTGACTG	22
t0006310	ACGGATTGTCTTTGGCAACTC	21
t0006312	CTGTCATGGCAAGTTTTAGAC	21
t0006316	GGGGGATGTATTTACTGCGGG	21
t0006322	TCTCTGCATCTTCTAGACATC	21
t0006324	CTCATGCTGCTGGATATTAGG	21
t0006335	AGAACAGAGAGAGGCTACTAT	21
t0006360	AGATGCCCTACATAACGCCCT	21
t0006374	CCCGACAAACACTGAAGGCAT	21
t0006378	TGGTAGAGCGGCAGTCTTGCT	21
t0006396	CTTGAACAGAGACATTGGTTG	21
t0006417	TGCCACCAAAAAGATCTGAGA	21
t0006440	AAGGAAAGTACCAACAGAGGG	21
t0006472	TGCAGAGATCAAGCCAGGTGA	21
t0006473	CAGTGTGACATGAACCAGAGAT	22
t0006485	AGACCTTGATCAATGGGCTCT	21
t0006491	TCTGAGCCGTCACTGAAGCAG	21
t0006498	TAGAAGTCGAAAGCGTAGCGA	21
t0006505	TCCGGCTTACTCATAAACATA	21
t0006533	TGGGCATCTGTTCAAGCGTAA	21
t0006566	AAATGAAGAGGTCGCTGTTGAA	22
t0006590	GTGGATTGTTTACATAGTAAT	21
t0006604	GATGCGGAGAATCTGTGCATC	21
t0006618	GTTCTTAACAATGTTGAAAGAGGT	24
t0006620	CACAAAATCGTCTCTTAAAAG	21
t0006631	TTACAAGTAAGCCAGGAATTC	21
t0006640	AAATTCTGAGCGTTGCACGTGA	22
t0006641	AAAAAGCAGGACTATCTTTGT	21
t0006649	CGAGTGATCTGCTGACGTTGT	21
t0006667	CCTTGATCAATGAACTCTAGA	21
t0006673	GAAGTTGCTTCTGGATCGTTGACA	24
t0006696	AGACCGGCCATCTCACTTTCA	21
t0006700	TCCATAGGAGCAGCTGTGAAGG	22
t0006711	AAGTATTACGCGAAATTCTGA	21
t0006728	TACTGCGCAGAACCCATGCCAA	22
t0006730	CACGGAGTGCAACAGGGGAGA	21
t0006733	ACTTGCTGTATGTAGAAATGGA	22
t0006738	AGCGCATACACAAAATCGTCT	21
t0006744	TTCCTCGGCTTCAGAAGATCAC	22
t0006745	AAGGCAGGAATGGCGCGCTTT	21
t0006748	ATCCCTGAACTTGAGCTTTTG	21
t0006756	GAAGCATAGGTGTCATGTGGC	21
t0006760	ACGACTTCGTACAAGCTCAAGG	22
t0006761	AGGACGAGACGAGACGAGCTTCCT	24
t0006764	TCTGAGCGTAGCACGTGACAAG	22
t0006765	CACAGCACAAGGAATGATGGC	21
t0006768	AATGGATGGCGTGACAAGTTTA	22
t0006802	TGCTTCAGTGACGGCTCAGATT	22
t0006805	TGGCTTGAACAGAGACATTGG	21
t0006818	GGCTGTTCAGCTGAGGCTTTG	21
t0006828	CGAAATTCTGAGCGTAGCACG	21
t0006840	TTGTGTAATCGTCAGCATATA	21
t0006842	GGTACAACGTCAGCAGATCAC	21
t0006843	AACGACTTCGTACAAGCTCAA	21
t0006848	CAGACTACAAGGAAAAGAAGAG	22
t0006849	AATATCAACAGAGACAGAATT	21
t0006874	TTGCTTCTGAACAGTTTTGGCATC	24
t0006876	GTTTATGCAGACAATGGGCTG	21
t0006907	GTCTGCACAGGAGTCTCGCAG	21
t0006928	AGATTGGCATGCTTGGTACAT	21
t0006944	ATTGAACAGCGACCTAAGGGG	21
t0006945	TCAGTTAGACTCATATGGTTCT	22
t0006954	TTCCACTTGCTCGTCTCCGTC	21
t0006974	TTAATCAGAACATGCACACAC	21
t0006994	AGCAGGCTTGGATTCAATAGA	21
t0006995	AATTCTGAGCGTTGCACGTGA	21
t0006998	TGTACTCTGAGCTCAAGAGTC	21
t0007007	AAGTTCAGGGATGCTTTTGACA	22
t0007017	TGATGGAGTCTGCTGAAGGCA	21
t0007028	CGAGACTCCTGTGCAGACGAAG	22
t0007051	CAGACCAAACTTGAGATGCCA	21
t0007069	ACCACTGTGCCGGAATTTCAA	21
t0007075	AAGTATTTGGCTGTGCTTGAT	21
t0007078	TTGGCCTCTCTCTCGTTGACA	21
t0007087	ATGTGAGAATTTTTGTCGTAGT	22
t0007111	AGGGACTACAGAAACCACTCC	21
t0007116	TGCACATGTATGGGGTTGAGCC	22
t0007122	TGCAAATACAGTAGAAGACATCAT	24
t0007146	CTCTACTGCGCAGAACCCATG	21
t0007164	ATCCTCTGTAACATGGCATTT	21
t0007167	GTGCTCTCATTGTGGCTGGCA	21
t0007174	CTAAAACTTGCCATGACAGAG	21
t0007175	CCACAATGAGAGCACGACTGAC	22
t0007213	AGCATCAGTTAGACTCATATGG	22
t0007239	TCACTACAGAAGCTGTGGACA	21
t0007260	CGCACGGTATATATAGATGTC	21
t0007266	GTTTTTGTATCATATCAATTA	21
t0007274	TGATCTTCTGAAGCCGAGGAA	21
t0007282	CATACTCAAAGATTGTCCCAA	21
t0007290	TCTACATACAGTAAGTCGTCTA	22
t0007296	CAAACATGGAGAAAGATAGTA	21
t0007323	AATGCATTCGGATCAGTGCTG	21
t0007326	TAATTGCTGCAGACATCTACA	21
t0007329	TGGGAAGACTTTGTACGGTACA	22
t0007331	ACTTGCTGTATGTAGAAATGG	21
t0007335	AGAGCCCATTGATCAAGGTCT	21
t0007358	TACACAAAATCGTCTCTTAAA	21
t0007368	CTTGATCAATGGGCTCTATGG	21
t0007382	TGCTGATCGTCGTCATCGTCC	21
t0007404	TCTAGAACTTATCATGACAGAAC	23
t0007442	AGTGGCAGAGTGGCCTTGCTG	21
t0007483	CGCGCACGGTATATATAGATGT	22
t0007485	TTTGTGATCTTCTGAAGCCGAG	22
t0007488	ATGAAGAGGTCGCTGTTGAAA	21
t0007497	ACATGACACCTATGCTTCAAT	21
t0007519	ATAGAATGGGTCTTTGCTTAA	21
t0007530	GTTTATGCAGACAATGGGGTG	21
t0007542	TCAATGGTATGGCTTCAACAC	21
t0007543	ATACTTTGCCAACTCTTCAAT	21
t0007563	TGGCAAAGATGCTCTTCTTGG	21
t0007568	ATGGAGTCTGCTGAAGGCAAT	21
t0007588	CTTTAAGCTTGTTGGAAAAAT	21
t0007589	CATTGATTGGTGGTGGCTGGA	21
t0007599	CAGAAGATCACAAAGAGAATG	21
t0007602	ATGTACAGAAAGATGCGCGGG	21
t0007605	GTTCCTCGGCTTCAGAAGATC	21
t0007611	ATCAGAACGTCACACTCAGAA	21
t0007629	AGGCCCGCGCATCTTTCTGTAC	22
t0007632	AGTTAGAACCAGAGCGTGTGG	21
t0007633	AGAAGACGCTGCTGCCCTGTT	21
t0007640	AAGGGCGAGTATGAAATAGAT	21
t0007660	ATATTCCACTTGCTCGTCTCC	21
t0007667	TAGACGACTTGCTGTATGTAGA	22
t0007680	CAGCCCAGCAGAACAAAGCTT	21
t0007720	ATCATGCTGTAGTTTTCAGGC	21
t0007723	TGGCTGCTTGAGAGAGATGAA	21
t0007725	AGAATTCTGCTGCATCGCCTC	21
t0007728	AGTTCAGTGACTAAACATGGC	21
t0007752	AGAAATGATGCACAGGACTGAA	22
t0007767	TTTGCCTTGTAGTCTGACTGT	21
t0007808	GAGCTATGCTCATAGCCTTGG	21
t0007814	TTCTGAAGCCGAGGAACAACT	21
t0007826	GCATTGGGAGTAAAGGCATGA	21
t0007896	CCATAGGAGCAGCTGTGAAGG	21
t0007906	CTTGGGACGACAACAAACAGT	21
t0007925	TGAAAGTAGTCGCAGTTTTGG	21
t0007937	TGCGGTTGAGGCTTCCTGGGAA	22
t0007940	AACAACCAGCGAGAATACTGA	21
t0007988	GCGGAGAATCTGTGCATCTAC	21
t0007997	TATGAGTAAGCCGGAAGAACCA	22
t0008011	AAGAGTATGAAGTGGAAGTGCC	22
t0008029	AGGGTTGTGTTAGGTCTTCGGCAA	24
t0008064	AGTTTTGGACAGTGACAGTAGG	22
t0008066	AATGTCAACGAGAGAGAGGCC	21
t0008076	GGGTTCTGCGCAGTAGAGATTG	22
t0008081	ATATGAGTCTAACTGATGCTG	21
t0008086	AAAGTGTTGGCCTGTGTGGAGT	22
t0008109	TGGCACCCCTGGATCTGTTTTA	22
t0008115	CCTGGATCAAACTGTGGCATA	21
t0008126	CAGGCCCGCGCATCTTTCTGT	21
t0008129	AGAAGCTGGCTGTTTGCAGTT	21
t0008150	TTGTTCCTCGGCTTCAGAAGA	21
t0008167	TGCATGTAGATGTCTGCAGGA	21
t0008170	ACAAATGGGCATCTGTTCAAG	21
t0008191	GTTATAAGTTGGCATCTCGAG	21
t0008194	AAGCAAATTAGATCCATGTTG	21
t0008195	CCTTGAGCTTGTACGAAGTCG	21
t0008217	TTGACTTGACTCCACACAGGC	21
t0008235	TACAAGTAAGCCAGGAATTCA	21
t0008248	AAAGAGTGTGTATGGTGGGAAC	22
t0008254	AGACGAAGGTGATAAACAATA	21
t0008265	CTTCAGTGTTTGTCGGGATAG	21
t0008302	AATGGATGGCGTGACAAGTTT	21
t0008407	CAAGATCGTTCCAATCAACAA	21
t0008417	TGCGAGTGATCTGCTGACGTT	21
t0008424	TACATACAGTAAGTCGTCTATG	22
t0008425	GCTGCTTCTGTCGCGGACATTCAC	24
t0008429	ACTTCGTACAAGCTCAAGGAA	21
t0008457	AATCTGTACCGTACAAAGTCT	21
t0008470	TGCTGCTGGATATGGGGGACG	21
t0008482	CACATGACACCTATGCTTCAA	21
t0008500	AGCGACGCGAGATGCTAACTGT	22
t0008508	TGCCATATCTAGCGCCGGTTC	21
t0008513	AGACTACAAGGAAAAGAAGAGG	22
t0008556	AAACAGGTCAGTCGTGCTCTC	21
t0008582	CCCAGTCGAGAGAATCCATGG	21
t0008587	TCTTCCGGCTTACTCATAAACA	22
t0008597	TCGAGAACTCTCCACAGGTGGACC	24
t0008604	AGGGTGGTTAGTTGGGTTAGG	21
t0008610	TGGGATCTCCAGATGTGCCAA	21
t0008612	CTGACGATTGGATTTTTGACGGTT	24
t0008625	AGCATGAGTGTAGTGTGGATTA	22
t0008636	ATTGAATTTTGGCCAGCATGTAAC	24
t0008641	ATGCACAGGACTGAAGCAATC	21
t0008662	TTGATCAATGGGCTCTATGGA	21
t0008663	AGCCGTCACTGAAACAGGTCA	21
t0008681	ATCTGTATGCTGAGATTGTGTA	22
t0008686	CCCCATTGTCTGCATAAACTG	21
t0008717	GTCCCCAAACAAGATCGTTCC	21
t0008725	TAAAGAACACAACACAGATCA	21
t0008730	TTGCTGTAACCCTCTGAAGGAA	22
t0008735	CATACTTTGAACAATACTTGA	21
t0008736	GGAGGGTTGTGTTAGGTCTTCGGC	24
t0008754	CAGGAATGGCGCGCTTTAAGC	21
t0008768	TTGAACAGCGACCTAAGGGGG	21
t0008769	TGAATTATGCAGAACTTATCAGTA	24
t0008773	TCAGATCGTGCAAGGGAAGCG	21
t0008785	AGGCATGTATGGTCGCTCAGA	21
t0008790	TCCGCGGATCGGATCGGATCGGAT	24
t0008811	GGCGACGTTGTGAGAAGTCCA	21
t0008813	GTTCGGTGAGATCAGAAAGCA	21
t0008815	TGAGCCTGAAAACTACAGCATG	22
t0008830	CTCCTGTGCAGACGAAGGTGA	21
t0008839	TGGGGTGCCGGTGAGAGAAAGAAG	24
t0008863	CGGAGAATCTGTGCATCTACA	21
t0008873	AATGGTATGGCTTCAACACTC	21
t0008894	GTGAGAAGAAGACCGATAGAACAT	24
t0008898	CAGGCTTCTTGATATAGCGCA	21
t0008923	TCTGAGCGACCATACATGCCT	21
t0008959	TGGGGACAAAAACGATACTTTACT	24
t0008962	AGGAACTTCGTGCACATGTAT	21
t0008970	GAAGATATTCAGAGGCGCTTA	21
t0008972	ATTTTTCAATGGATGGCGTGAC	22
t0008990	CGACTTCGTACAAGCTCAAGG	21
t0009010	GGGAAGGATGCTATACTCATT	21
t0009015	AGTTTGAACTTGACAGCATCA	21
t0009031	TAGTGCACGGTCTACAGTTGAGTT	24
t0009059	TCGTGCACATGTATGGGGTTGA	22
t0009061	AGGCCCGAGAGACAAGTTCAG	21
t0009064	GGTTCTTCCGGCTTACTCATAA	22
t0009078	TCGGTGAGATCAGAAAGCAAAG	22
t0009085	ATTGAAGGGAAGGATGCTATA	21
t0009099	TGGCACATCTGGAGATCCCAAA	22
t0009132	AAGAGAATGATCAAGATCCTGG	22
t0009150	ACCTGCAAAGACACTCCGATGCCT	24
t0009153	AATACAAGAGTGATGCTGGTT	21
t0009156	GAGACGAGCAAGTGGAATATCC	22
t0009176	TCCCTTGCACGATCTGATGTCT	22
t0009192	TTGAACACGGTCTTAAGCTTAC	22
t0009195	ATGCATTCGGATCAGTGCTGA	21
t0009198	AATCTGTGCAGCAATGATTGAA	22
t0009206	CTGCTATGAGGCGAAGGTTGG	21
t0009210	AACAGGTCAGTCGTGCTCTCA	21
t0009243	GAACGTCACACTCAGAATGCG	21
t0009249	TGCAGCTGTCGGTCTCACCCC	21
t0009342	TTGGCAATGTACATCTTATCT	21
t0009356	TTCTCCAACCAGAGCTCGGAG	21
t0009358	TGCGAGTGATCTGCTGACGTTG	22
t0009361	TTTGTTCCTTGAGCTTGTACG	21
t0009365	AATACCAACGGCACCGTAGCA	21
t0009366	AATCCTCTGTAACATGGCATTT	22
t0009375	AATGAAGAGGTCGCTGTTGAA	21
t0009443	GACGGCTCAGATTTTGCCATC	21
t0009450	AAGAGAATGAATTTGCCAATG	21
t0009475	GAAGTCGAAAGCGTAGCGAGC	21
t0009492	ATGTATGGTCGCTCAGAATTTC	22
t0009503	ATACTTTGAACAATACTTGAG	21
t0009531	TGCGGTTTGAGGGATATTATATGT	24
t0009554	CTATGAAGTTGGATGCGGAGAA	22
t0009573	TGTCCATGGACTGTGGGGATG	21
t0009631	TCGGCTTCAGAAGATCACAAA	21
t0009648	CGATCCAGAGGGACAGGGTAA	21
t0009652	CCAATCTAGATTGTCCGACATC	22
t0009657	GCTGCTGGATATTAGGGACGAG	22
t0009658	CCATTAAAAAGATCTGAGATAA	22
t0009666	CCGGATCGATGTGCCAGCGAGGGC	24
t0009668	TGCTGACGTTGTACCTTGAAAG	22
t0009700	TCCGAATGCATTACCTAGAAC	21
t0009716	TACAAGCTCAAGGAACAAAAT	21
t0009722	GGAGATAGCAAGACTCACTCA	21
t0009726	TCTTTGATGAGGTCGTTCCTTC	22
t0009746	AAGTTTGAACTTGACAGCATCA	22
t0009747	TACTCAAAGATTGTCCCAAAA	21
t0009758	TTGAAGAGTTGGCAAAGTATTT	22
t0009759	GGCGCGAGGTGTATGCTGATG	21
t0009764	GCCTGATGAGTGGAGAAAGAGCAC	24
t0009768	TCCTGCGAGTGATCTGCTGACG	22
t0009783	GCTGTATGTAGAAATGGAAAA	21
t0009827	CTTCAGTCCTGTGCATCATTT	21
t0009833	CTATAAGTAGTGCAAGTAGAGG	22
t0009891	AAATCTGTATGCTGAGATTGT	21
t0009911	TGCGCGCACGGTATATATAGA	21
t0009921	CGTGCTCTCATTGTGGCTGGCA	22
t0009963	TAATGCATTCGGATCAGTGCTG	22
t0009969	ATAGCCTATTGATCAAGGTC	20
t0010017	GGCAAAGAGAATTGGCAATTG	21
t0010026	GGCGTGACAAGTTCAACAAACT	22
t0010034	AGGAAGAAAGAGTGTGTATGG	21
t0010048	ATGAGATGGTCTATGATTGCA	21
t0010055	AGGTAATGCATTCGGATCAGT	21
t0010072	AGCCATTTGTGAGAAGCTGGC	21
t0010129	CAGTAGAGATCTCAGAGGGGGA	22
t0010134	AACGAGAAGCTGAAGACCTAAC	22
t0010153	GCAGCATGAGTGTAGTGTGGA	21
t0010166	AACAAGCAAATTAGATCCATG	21
t0010167	AGATTGTTCCTCGGCTTCAGAA	22
t0010173	AAAGCATGCGCAAGAGCTGAC	21
t0010194	GAAGACGCTGCTGCCCTGTTG	21
t0010208	TGCTGTAGTTTTCAGGCTCAA	21
t0010209	TCGTACAAGCTCAAGGAACAAA	22
t0010214	TCTCCAACCAGAGCTCGGAGC	21
t0010215	AAAGAGAAGTGAGGTGCCTGA	21
t0010216	AGAAGTAAAAAGGTGGCTTCT	21
t0010262	GCATGTGTGGCTAAACAGAATG	22
t0010271	AAAACTACAGCATGATTCGTT	21
t0010280	TTGACTTGACTCCACACAGGCC	22
t0010305	CTTTTTAAATGTGAAATTGGC	21
t0010330	TTTGCAGCACAGAATTCTGCT	21
t0010344	GAAAGTATGATGTCATCCCCA	21
t0010359	ATCTGTACCGTACAAAGTCTT	21
t0010370	GTGGCTGCTTGAGAGAGATGA	21
t0010387	CCCTGACGGAGGCATTTGGACGAA	24
t0010399	CCTTGATCAATGGGCTCTATGG	22
t0010402	GTGAGAATGAATGGCCTGTGAT	22
t0010416	TGGGGATGACATCATACTTTCT	22
t0010432	AAGTGAGATGGCCGGTCTTGA	21
t0010441	TTCTAGGTAATGCATTCGGAT	21
t0010452	AGCAGCATGAGTGTAGTGTGG	21
t0010461	ACCAACCAACTGCATGCTTTC	21
t0010470	CCTGATGGGTGGATTTACTGT	21
t0010480	ATGGTGGCTAATTGAAGCATA	21
t0010481	AGACGACTTGCTGTATGTAGA	21
t0010487	ACAAGGAGAGACTTTTGTATC	21
t0010501	TATTAGGGACGAGTTTGTTGAA	22
t0010515	AGAAAGCGCTATCTGAAAGATC	22
t0010517	CTGATTGAGAACCGACAGATGGAT	24
t0010536	TAGACGACTTACTGTATGTAGA	22
t0010546	AAGATATTCAGAGGCGCTTAG	21
t0010552	TACATACAGCAAGTCGTCTATG	22
t0010563	TGAGTATGGAGAGACTATGTCATT	24
t0010574	ATAACCTGCACATGAACAGTC	21
t0010576	AGGCAAGCCGATCTCTTACAGTAC	24
t0010598	TGCCGAAGACCTAACACAACCCTC	24
t0010600	TGAAGCATGGGGCTATCCTGAA	22
t0010620	TCATTGTATCGATCCGGTGGA	21
t0010623	TAATCGATCAAAGCAACTATA	21
t0010627	CAATGGATGGCGTGACAAGTTC	22
t0010628	TGCGGAGAATCTGTGCATCTAC	22
t0010698	CGGAGCCCGCAGTAAATGCAT	21
t0010739	AACAACCAGCGAGAATACTGAA	22
t0010742	AGGATCTTGATCATTCTCTTCG	22
t0010754	TCGGCTTCAGAAGATCACAAAG	22
t0010797	GTCTGCACAGGAGTCTCGCAA	21
t0010798	ACTGCATGTGTGGCTAAACAG	21
t0010804	AGAGCTGTCTCACATCGCATT	21
t0010808	ATGAGAGCACGACTGACCTGT	21
t0010811	AATGTCTCTGTTCAAGCCAAGA	22
t0010823	ATCTGCTGACGTTGTACCTCG	21
t0010824	GAGGATTCAGACACTGTGGCT	21
t0010835	AGCCGAAGAGAATGATCAAGA	21
t0010846	CAGAACATGCACACACTTCTT	21
t0010863	CAAGTAAGCCAGGAATTCAAG	21
t0010924	TTTGGTCTCAGTAAGTGATGG	21
t0010925	AAGGTACAACGTCAGCAGATCA	22
t0010955	TGAACACGGTCTTAAGCTTACT	22
t0010970	TATTGAACAGCGACCTAAGGG	21
t0010972	CTTCAGCAGACTCCATCACCCA	22
t0010985	GAACCGGCGCTAGATATGGCA	21
t0010997	GTAGTCTGACTGTGTTCAAAA	21
t0011004	TCCACACAGGCCAACACTTTTG	22
t0011021	CTTGTGTTGTGATCCAGTGGA	21
t0011031	GGATGTTCTATCGGTCTTCTTCTC	24
t0011036	TTGTACGAAGTCGTTGAAAGA	21
t0011042	CGGGTAGCTTGGGTTGCTTGAG	22
t0011053	CAAAAGCATCCCTGAACTTGAG	22
t0011067	ATCTTCTGAAGCCGAGGAACA	21
t0011079	TGCATTGTCTGACTTGCATGG	21
t0011096	TGCTGTAGTTTTCAGGCTCAAC	22
t0011100	TAATCATCAGCATACACCTCG	21
t0011104	TTGTTCCTCGGCTTCAGAAGAT	22
t0011125	CATTCTCTTTGTGATCTTCTG	21
t0011131	AGCGCTATCTGAAAGATCACA	21
t0011146	CTGAACTTGAGCTTTTGTATC	21
t0011180	TTGAACACGGTCTTAAGTTTA	21
t0011186	GCAGAATTCTGCGCTGCAAAGA	22
t0011187	CCGGAGGGAGTTGGATCTTTC	21
t0011233	AGCTTGAATTCCTGGCTTACT	21
t0011260	CCTACACTTCGTCAAATCATG	21
t0011264	TAGAGCACCTTGAGAAGATCA	21
t0011287	TGAGTGGATCAGCATCAGTTA	21
t0011302	ACAAAGAATACAAACGCATCCA	22
t0011330	CCAAGCTGCAGTCGGATAATC	21
t0011332	TCATTCTCTTTGTGATCTTCTG	22
t0011336	TACAAGCCAGAGCAAACTGAT	21
t0011343	AGAACGATGAGAAGATGGGAT	21
t0011347	CAAGACATCAGATCGTGCAAG	21
t0011379	CAAGGGACTTCGTGATTATAA	21
t0011382	CGAGTGATCTGCTGACGTTGTA	22
t0011392	CTAGGTAATGCATTCGGATCA	21
t0011405	TAGTCACCAAGGACATGATGGC	22
t0011411	CATAGAAGTCGAAAGCGTAGCG	22
t0011418	TGGTGTGGTGTATTGACAATG	21
t0011421	TCATTTTGAAGTATGTGGTGC	21
t0011469	TACAGTAAGTCGTCTATGTCA	21
t0011472	ATTTACCTATAGCTCCGTCGA	21
t0011476	TAGAGCGTGCAAGATCAGCTC	21
t0011523	TCAACACTCTTACCCTGCAGA	21
t0011533	TGCTACCGGAGGGAGTTGGAT	21
t0011538	GTTTATCACCTTCGTCTGCACA	22
t0011539	CAAGTATTGTTCAAAGTATGG	21
t0011551	TCCATAGGAGCAGCTGTGAAG	21
t0011575	GCGGAGAATCTGTGCATCTACA	22
t0011580	ACTGGATCACAACACAAGATGG	22
t0011588	ATCAGAACATGCACACACTTC	21
t0011595	AGGACAATCAAGCAACAGACCTCC	24
t0011603	TGAACGGCTTTATGGTGTGGT	21
t0011613	GGGACAAAAACGATACATAGAAAT	24
t0011625	CATGATTTGACGAAGTGTAGG	21
t0011635	CCGACACTTGCTTAAGCGGACTAG	24
t0011638	CGAACTCTTGACCTTTCGGATCTA	24
t0011645	TCACAGATCCAGAGGAGATAT	21
t0011661	TAGACGACTTACTGTATGTAG	21
t0011683	TTCCGGCTTACTCATAAACATA	22
t0011700	GAAGTAACCGTCGGAGCATGC	21
t0011740	TCAAGCCTTGTAGTTTTCACC	21
t0011755	TTACGTGTACACAGAAAATCA	21
t0011757	TATGTCACAGATCCAGAGGAGA	22
t0011764	TTCCAAGACATCAGATCGTGC	21
t0011765	AGCAACCCAAGCTACCCGTTCA	22
t0011783	TGTTGGATGCTGGCGTGGATAC	22
t0011802	CATTTTCAGCAAGAGGTCGCG	21
t0011846	CAGAATTTCGCGTAATACTTTT	22
t0011875	TGAATTCGACAAGGAGAGACT	21
t0011930	ACCCCCGACACTTGCTTAAGCGGA	24
t0011942	TTCCCTTGCACGATCTGATGTC	22
t0011951	AGATGCTTTGGGATACAGTTTG	22
t0011961	TATTGAATTTTGGCCAGCATGTAA	24
t0011984	TTGGGCGCGAGGTGTATGCTG	21
t0011994	GAAGTCGAAAGCGTAGCGAGCT	22
t0012028	TGAGAGCCGTTAGATGATTTGACT	24
t0012037	TCTGTCATGATAAGTTCTAGA	21
t0012068	TGTTGAATTTTGGCCAGCATGTAA	24
t0012079	CTTGAGTTTAGAGCGTGCAAGA	22
t0012089	TGACGGCTCAGATTTTGCCAT	21
t0012102	ATATACCTGGGCAGATACTTA	21
t0012142	TGATACAAAAGCTCAAGTTCA	21
t0012185	TGTATCGATCCGGTGGAACTG	21
t0012219	CAATGTACTCTGAGCTCAAGA	21
t0012227	TTATGTCACAGATCCAGAGGA	21
t0012229	AGGTCGCTGTTCAATAGTGCT	21
t0012237	AAACCTACACTTCGTCAAATCA	22
t0012239	CTTGAATTCTCTGCGTGCAGA	21
t0012262	AAGGAAGAAAGAGTGTGTATGG	22
t0012275	ATTTTTCAATGGATGGCGTGA	21
t0012306	TTTAGAGCGTGCAAGATCAGC	21
t0012309	CGGAAGAAGTGAAAAGTGCAA	21
t0012324	GCATTGTCTGACTTGCATGGT	21
t0012340	ACTCCGTCGCGGCAACATCTACTT	24
t0012341	AAGCATAGGTGTCATGTGGCC	21
t0012348	AAGCACCATCGAACAGCGACC	21
t0012369	TCATTGCTGCACAGATTGCTT	21
t0012399	TGGGTGTAGCATTATCCGGTGAAT	24
t0012404	CAGTATTCTCGCTGGTTGTTG	21
t0012421	AGAAGTGTGTGCATGTTCTGAT	22
t0012434	TGCAGTTTGAAATGTGGTACA	21
t0012435	GAGGGTTGTGTTAGGTCTTCGGCA	24
t0012442	CAGCAGCATGAGTGTAGTGTG	21
t0012456	CATGCTGCTGGATATGGGGGAC	22
t0012458	TGTTGAATTTTGGCCAGCATGTAG	24
t0012459	TCATGCAGATGGTTCTCAGTTT	22
t0012460	TATCAGAACGTCACACTCAGA	21
t0012462	CAGACGAAGGTGATAAACAATA	22
t0012506	TAGGCATGTATGGTCGCTCAGA	22
t0012523	TGACATCATACTTTCTGTGCA	21
t0012542	TACAAGCCAGAGCAAACTGATC	22
t0012568	CATTCTCTTTGTGATCTTCTGA	22
t0012571	GAAGTAAAAAGGTGGCTTCAG	21
t0012573	ATGGCAGAACTCATTGTGTCA	21
t0012574	CAAGCAAACTCAACAAGGAAG	21
t0012592	TGGTCAGGGATGTCATAATAC	21
t0012604	TCTTCAAAGGTGTCGGCCATG	21
t0012622	GGTGTCGGCCATGCCTTTCAG	21
t0012639	ACAACGTCAGCAGATCACTCGC	22
t0012640	CATTCTGAGTGTGACGTTCTG	21
t0012651	AGGAACATAGGTTGCTGTCTG	21
t0012675	TTGTGATCTTCTGAAGCCGAG	21
t0012702	GCGAGTATGAAATAGATGATG	21
t0012709	AGATGGGTATTGTGGGCTTCC	21
t0012718	TGCACATGTATGGGGTTGAGC	21
t0012768	TCAACCCCATACATGTGCACG	21
t0012773	AATCTGAGCCGTCACTGAAAC	21
t0012774	TTCCTGCGAGTGATCTGCTGAC	22
t0012776	TGATGTCTGCTACTGTATTTGCAT	24
t0012784	GGGTCGGGTCTGGGTCACATCAAA	24
t0012785	TGAACACGGTCTTAAGTTTAC	21
t0012826	CATACTTTGAACAATACTTGAG	22
t0012846	AGATGGTCTATGATTGCAATT	21
t0012857	TCTTAAAGGCTGGAACAATAA	21
t0012863	ACAGACCAAACTTGAGATGCC	21
t0012875	TGGTTCTTCCGGCTTACTCATA	22
t0012887	TGCGCTGTCGTCACCGGCCT	20
t0012890	AGCATCAGTTAGACTCATATG	21
t0012897	CATCTGCACATCTCACAGCAT	21
t0012946	AGCTTCCGGCAAACACTCATC	21
t0012950	GAGTGATCTGCTGACGTTGTAC	22
t0012954	CAAAGGCTCAGTTGTTGGAAT	21
t0012969	AAAGCATCCCTGAACTTGAGC	21
t0012978	ATAATGGCCTTCTGGAAGATG	21
t0013001	AGAAAACTAAGCGCCTCTGAAT	22
t0013007	ATCTGCTGACGTTGTACCTTGA	22
t0013026	TGTGGTACAATGCTGTGAAGG	21
t0013027	CTCCAAACTACCGAGTGCATG	21
t0013045	TGATAGTTGAGAGCCGTTAGATGA	24
t0013060	CCTCTGAAGGAACGACCTCATC	22
t0013067	AGAATTTCGCGTAATACTTTTG	22
t0013085	AATTCCGGAAGAAGTGAAAAG	21
t0013090	GGATTCTGACTTAGAGGCGTT	21
t0013098	TCTACTGCGCAGAACCCATGCC	22
t0013112	TCTGTCTCAACTTTTGAAGATG	22
t0013132	CCGAGCTCTGGTTGGAGAAGG	21
t0013154	CAAAACTGCGACTACTTTCAG	21
t0013158	AATGATGCACAGGACTGAAGC	21
t0013221	TCCAGTCAGGAGGGTGGATGAGAT	24
t0013227	CTAATTGAAGCATAGGTGTCA	21
t0013241	TTACAAGCCAGAGCAAACTGAT	22
t0013256	AGTGACGGCTCAGATTTTGCC	21
t0013259	AAAGGCTGGAACAATAAATCA	21
t0013262	TTGGGATACAGTTTGCAAATA	21
t0013266	TTTATGAGTAAGCCGGAAGAA	21
t0013283	AAAGCATGCGCAAGAGCTGACA	22
t0013312	GCAGGTCAAGGACTAATCCGTCGC	24
t0013322	AGGAATGATGGCCGTAGCAAC	21
t0013334	TCAGTCCTGTGCATCATTTCT	21
t0013384	TGCCAAAGATTGACTCACTGT	21
t0013387	TCTCAGATGGGCACAGTGAGT	21
t0013394	TTCGTACAAGCTCAAGGAACA	21
t0013396	CGAAGATGGTAGATGATTAGG	21
t0013403	TCTCTCTCGTTGACATTGACA	21
t0013412	ATGGTAGCACAGCAACAAGAGG	22
t0013448	GTCTAGAACTTATCATGACAGAAA	24
t0013479	TCATTCTCTTCGGCTTGAAAA	21
t0013492	AAGCATGCAGTTGGTTGGTGT	21
t0013500	AATGTCTTGAATTTGCAGCATC	22
t0013531	TATAAGACTTGTTCAGGAAGA	21
t0013554	CCATACCATTGACAACTGCAT	21
t0013605	ACAGAATTCTGCTGCATCGCC	21
t0013644	TGCAGGGTAAGAGTGTTGAAG	21
t0013650	AAGTATAACTTATTTGTTTAG	21
t0013661	CAATTACATGCATTGTCTGGC	21
t0013664	CTAAGTAAGCTCAAGACCGTG	21
t0013673	CTGTCATGCAGATGGTTCTCA	21
t0013679	CAACGACTTCGTACAAGCTCAA	22
t0013685	ACCCGACAGGTCAAGGACTAATCC	24
t0013693	TACGCGAAATTCTGAGCGTAG	21
t0013695	ACAACGTCAGCAGATCACTCG	21
t0013739	AGAATTTCGCGTAATACTTTT	21
t0013744	GGTGGCCGAAACAAGCTCTTC	21
t0013766	ATACAAAAGCTCAAGTTCAGG	21
t0013771	CCGCGCATCTTTCTGTACATC	21
t0013805	AGCTTTGTTCTGCTGGGCTGA	21
t0013816	GCACTATTCTCAATGTTTCCA	21
t0013884	AGCCGAAGAGAATGATCAAGAT	22
t0013902	TAATAGTATAAGAGAAGAGGG	21
t0013914	ACCAGCAAAAGTATTACGCGA	21
t0013921	CTTCAGGGTGCATAGTTCCAT	21
t0013923	AGCATATCTGCCAACTTCTGCCAA	24
t0013940	CTACACTCATGCTGCTGGATA	21
t0013996	TTGAGCTTGTACGAAGTCGTTG	22
t0014004	CGAGCAAGTGGAATATCCTCTC	22
t0014020	TGCGAGGCATGCCGATCTCCAA	22
t0014054	CGCCGTTGCCGGGGATTGTTCGAG	24
t0014109	CCACCAAAAAGATCTGAGATAA	22
t0014112	TCTTGTTCTTTTGTTGGTGTA	21
t0014113	ACCTTGATCAATGGGCTCTATG	22
t0014125	ATGCTGCTGGATATTAGGGAC	21
t0014142	CAGCAAGTCGTCTATGTCAGTA	22
t0014155	CCAAAGTTGCATTAACTGTCG	21
t0014165	GAGAATGAATGGCCTGTGATGG	22
t0014173	AGGCAGGAATGGCGCGCTTTAA	22
t0014190	CATACAGCAAGTCGTCTATGT	21
t0014195	CTTTGCCTTGTAGTCTGACTG	21
t0014212	ATTAGTCCTTGACCTGTCGGGTTG	24
t0014227	CAGAAAGTATGATGTCATCCC	21
t0014246	AGGTCGCTGTTCGATGGTGCT	21
t0014262	CATGTGCAGGTTATGGAGAACA	22
t0014322	TCCGAATGCATTACCTAGAACA	22
t0014323	ATGCAGCAGAATTCTGCGCTGC	22
t0014339	CTAACCAACAATCTTCATCAG	21
t0014347	TACACTTCGTCAAATCATGCAC	22
t0014352	CGGATTAGTCCTTGACCTGCCGGG	24
t0014362	TCATCAGTGACTCAAGAAGAAT	22
t0014378	ATGAGTAAGCCGGAAGAACCAT	22
t0014460	TCGAACAATCCCCGGCAACGGCGC	24
t0014468	GCCATATCTAGCGCCGGTTCC	21
t0014469	GAGGATATTCCACTTGCTCGTC	22
t0014477	CGAAATTCTGAGCGTTGCACG	21
t0014489	GAGTGATGCTGGTTTTGGAAA	21
t0014501	AAGGAACTTCGTGCACATGTAT	22
t0014502	TGAGGCTAACAAAACACGTACC	22
t0014529	CGGCAGGTCAAGGACTAATCCGTC	24
t0014530	CTCTTGAGCTCAGAGTACATT	21
t0014539	TTCAAGCCGAAGAGAATGATC	21
t0014552	TCCACACAGGCCAACACTTTT	21
t0014565	GGCGACGTTGTGAGAAGTCCACTG	24
t0014569	TTTGTGAAATCTTTGGCCTCT	21
t0014576	GCTGACGTTGTACCTTGAAAG	21
t0014591	ATTTGCTGACGTTGTACCTTG	21
t0014612	TCAATTACATGCATTGTCTGGC	22
t0014613	GCTGGGAAGACTTTGTACGGTA	22
t0014648	GCAGGCTTGGATTCAATAGAG	21
t0014650	TGTTGAACTTGTCACGCCATC	21
t0014657	TCCAACCAGAGCTCGGAGCCC	21
t0014690	CATCAAGGCTGCTGACGTCATGAG	24
t0014691	AAATCTGAGCCGTCACTGAAA	21
t0014695	ACGACGAAGAACAAACCAGTGAGA	24
t0014704	GTGGGGTCGGCTACATGAATCAAA	24
t0014747	GGGGACAAGTCTGACGCAGGT	21
t0014774	AGCAGTTGCAAGTAGGCCAGG	21
t0014791	TTTCAAGGTACAACGTCAGCA	21
t0014792	TCAACGACTTCGTACAAGCTCA	22
t0014801	CGCGGGTTGAGCAAGTTTGGA	21
t0014804	CCGCTTAAGCAAGTGTCGGGGGTT	24
t0014826	CTTGTACGAAGTCGTTGAAAG	21
t0014838	GAGCACGACTGACCTGTTTCAG	22
t0014877	CAACCTCTCACAACTCAGGTA	21
t0014879	GCATGTAGTGAAAGGCAAGTG	21
t0014889	TCTATCAGAACGTCACACTCA	21
t0014929	TAGATGTCTAGAAGATGCAGA	21
t0014936	AGGACGGATTCCTGGGTTGGG	21
t0014938	TGAGCGTAGCACGTGACAAGGG	22
t0014941	TTCCCACCATACACACTCTTT	21
t0014951	ATTCAGCCTTGGATTGACTGA	21
t0014960	CCACCAAAAAGATCTGAGATA	21
t0014966	TTATGTCACAGATCCAGAGGAG	22
t0014998	TCCAGGCAAGCAACGTCTGCG	21
t0015038	AAAGATCCAACTCCCTCCGGTA	22
t0015053	ATCAAACTCAATCAGAACGTG	21
t0015055	TAGCACGTGACAAGGGTATGA	21
t0015064	GCAGACGAAGGTGATAAACAA	21
t0015100	AGAAATTTTAGTACCAATCTCTGA	24
t0015141	CATTGTATCGATCCGGTGGAA	21
t0015144	ATGAGTAAGCCGGAAGAACCA	21
t0015146	AGGCCAAAGATTTCACAAAAA	21
t0015153	ATTTGACGAAGTGTAGGTTTT	21
t0015154	TGCGATGTGAGACAGCTCTCA	21
t0015155	GTGCTGCTCCCTGACTGTAGA	21
t0015161	TTGCAATCATAGACCATCTCA	21
t0015219	AGAATGCAAAACCTACACTTCG	22
t0015229	AGTTTGGATCTAGCAACATTA	21
t0015232	AGCGATTCTCAGTGGCTACGG	21
t0015243	TGGGGTGCCGGTGTTAGAGAGAAA	24
t0015248	TATCAAGAAGCCTGTGTCATA	21
t0015268	CAGTCAGACTACAAGGAAAAGA	22
t0015273	TCAACTGTATGACAGGCCAGGCCT	24
t0015300	AAAGGACGAAATCAACTGGGA	21
t0015370	TCCGATTTGTGGTTCATGGAGGGC	24
t0015373	GCATGTAGATGTCTGCAGGAA	21
t0015392	ATCAGAACGTCACACTCAGAAT	22
t0015407	GACATAGACGACTTGCTGTATG	22
t0015465	ATGCAGCAGAATTCTGTGCTG	21
t0015478	ATATCAAGAAGCCTGTGTCATA	22
t0015491	CACAGTTAGCATCTCGCGTCG	21
t0015531	CAGAACCCGGATCGATGTGCCAGC	24
t0015561	AAATCTGAGCCGTCACTGAAAC	22
t0015585	AGAGTGTGTATGGTGGGAACT	21
t0015588	AATCCCCGGCAACGGCGCCAAAAA	24
t0015594	GGGGACAAAAACGATACATAGAAA	24
t0015599	TCCCTGAACTTGAGCTTTTGT	21
t0015604	GCAAGTCGTCTATGTCAGTAT	21
t0015616	TGCAAACTGTATCCCAAAGCA	21
t0015628	CTAAAAGGGTCTATGGTCACGGTT	24
t0015666	ATTAGGGACGAGTTTGTTGAA	21
t0015675	GGGAAGTCCTCGTGTTGCACCTCT	24
t0015686	AGAAAGCGCTATCTGAAAGAT	21
t0015713	CCATATGAGTCTAACTGATGC	21
t0015722	GTTTATCACCTTCGTCTGCAC	21
t0015761	AGAAATGGTGCATGATTTGAC	21
t0015777	AAACATGATTGTTGCCATTTC	21
t0015788	AGTTAGACTCATATGGTTCTTC	22
t0015798	CCTGCGAGTGATCTGCTGACG	21
t0015804	TCTTTGGCATAGGGTATGGTT	21
t0015808	TCTCACAACGTCGCCGGCAGC	21
t0015811	TACACTCAGCACTGATCCGAA	21
t0015832	AATTTGTGGCTGCTAATATCA	21
t0015836	TGGGGACAAGTCTGACGCAGG	21
t0015865	TTACTATTCTTTCCTCTACAT	21
t0015877	TGACACAACAACATGGATACA	21
t0015899	CATTCTATCAGAACGTCACAC	21
t0015916	TTCTCATCGTTCTGCCCATTT	21
t0015943	TTCTCACAACGTCGCCGGCAG	21
t0015949	GCAGATGCTGGATACTTGTCTGAT	24
t0015987	CGGAAAACTGACAGAAGGACCGGG	24
t0015988	AAGAAAACTAAGCGCCTCTGA	21
t0015990	CATAGACGACTTACTGTATGTA	22
t0016001	CAACAAAAGAACAAGAATTGA	21
t0016016	TTGCCAGAACCTACAGCACCA	21
t0016037	TCTGATGTCTTGGAAGTCACT	21
t0016041	AAGTGTAAGATATCTAAAACG	21
t0016051	AGAATGATCCCTATATCCTAC	21
t0016057	ACAAGTAAGCCAGGAATTCAAG	22
t0016066	ATGAGTCTAAGGACATCGTTG	21
t0016088	TTGATCAATTGTCTAAACTGC	21
t0016091	ATGCACAGATTCTCCGCATCC	21
t0016133	GCATGATTTGACGAAGTGTAG	21
t0016143	GAGTAAGCCGGAAGAACCATTG	22
t0016171	CAGCAGGCAAAGGCTCAGTTG	21
t0016192	TGGATAACCGACAGATGAGCCTCA	24
t0016211	AATGGCATCGCTTCTTTCTGTG	22
t0016234	CAGAAAGATGTGCGGGCCTGA	21
t0016236	AACGACTTATATAGATTTTTT	21
t0016245	CCTCCTGACTGGATGTTCTATCGG	24
t0016264	CCGTTCACCTCTGATAACGGT	21
t0016281	AAGTGTTTCTGACTGGTGCAAAAA	24
t0016292	AAGACCGGCCATCTCACTTTC	21
t0016323	CGCATTCTTGTTGACCATGCA	21
t0016348	TCCCAGACCTAGGACATCGTCATC	24
t0016355	TGAATGACTGTGACGAGCTTCAAA	24
t0016401	GGGCAGAACGATGAGAAGATG	21
t0016406	TAAACACACTGGTAGAGCGGT	21
t0016408	GACGACTTGCTGTATGTAGAAA	22
t0016449	ATTTCTACATACAGCAAGTCG	21
t0016454	GATATTCCACTTGCTCGTCTC	21
t0016502	CCGGGCTTCATACGAAATTCA	21
t0016541	TCAATGTCAACGAGAGAGAGG	21
t0016545	TGCGGAGAATCTGTGCATCTA	21
t0016553	AGAAAACTAGGCGCCTCTGAA	21
t0016561	GAATGTCTTCAAGCTTCTCGTCGG	24
t0016593	CATAGACGACTTGCTGTATGT	21
t0016600	TGAGAATGAATGGCCTGTGATG	22
t0016657	TCGGACTTCCACTCATTTTCAGAA	24
t0016662	GATGGAGTCTGCTGAAGGCAA	21
t0016698	GGATGCTGGCGTGGATACTGC	21
t0016701	GACGGAGCTATAGGTAAATAA	21
t0016732	CGCACTTCCTTTTCAAGCCTTG	22
t0016773	AAAATTTCGGTTCTGTCATGA	21
t0016784	GAAGATCACAAAGAGAATGAA	21
t0016805	GTCATCCATTATGTCATCGTTGTA	24
t0016824	TCAGAGGCGCTTAGTTTTCTTT	22
t0016826	GATTGTTCCTCGGCTTCAGAAG	22
t0016828	CAACAGCGACCTCTTCATTTG	21
t0016855	CAACAACCAGCGAGAATACTGA	22
t0016862	ATGGCAAAATCTGAGCCGTCA	21
t0016871	TGTCACGTGCTACGCTCAGAAT	22
t0016872	TTTGCAGCGCAGAATTCTGCTG	22
t0016886	GAAATTTCGACTCTGTCATGG	21
t0016887	GGACAGTACTGTAAGAGATCG	21
t0016896	TGCAGTTGTCAATGGTATGGCT	22
t0016922	AGCGTAACAATGGTGTGCTCA	21
t0016938	CCTTAGGTCGCTGTTCAATAG	21
t0016946	CTGTAGTTTTTAGCCCACGTC	21
t0016972	TTCCTCACTACAGAAGCTGTG	21
t0016988	ATTCTCAGTGGCTACGGAAAA	21
t0016996	AAGACTTGTTCAGGAAGAGTT	21
t0017013	CTCAACCCCATACATGTGCACG	22
t0017025	TGGATTGTTTACATAGTAATG	21
t0017026	AACGTCAGCAGATCACTCGCA	21
t0017046	ATGCATTGTGGGCCATGTCCC	21
t0017052	GCTTGTACGAAGTCGTTGAAA	21
t0017063	TCCAAATGCAAAGCTTAGATG	21
t0017068	GGATACCTCTCCCTAGCATGACGC	24
t0017071	GCATTTACTGCGGGCTCCGAG	21
t0017091	AACACGACGATGAAGATGAAACAC	24
t0017127	AAAGAGTGTGTATGGTGGGAA	21
t0017134	GTGACAGTAGGTGTGTGCGCT	21
t0017141	GGTGATGGAGTCTGCTGAAGG	21
t0017154	TTGCAGCGCAGAATTCTGCTG	21
t0017172	CTCTGGATCTGTGACATAAGAA	22
t0017206	TTGTGGAAGATCAATGTATTT	21
t0017213	ATAACATTTGACTCATTATAG	21
t0017263	TCTCGCAGACGTTGCTTGCCT	21
t0017264	CAACAACCAGCGAGAATACTG	21
t0017275	CAACTTAGAGTGTCCATGGAC	21
t0017280	GCTTCAGTGACGGCTCAGATT	21
t0017284	GCATGGGTTCTGCGCAGTAGA	21
t0017318	AGTGAGTCAATCTTTGGCATA	21
t0017326	TCTTCAAAAGTTGAGACAGAGC	22
t0017370	GACTCCCTGTTATAAGTTGGC	21
t0017374	GTTGTCTAATTGCATAATCGG	21
t0017378	AGGAACGACCTCATCAAAGAAA	22
t0017386	CAAGAAGTGTGTGCATGTTCT	21
t0017400	TTCGACGAGGATGAAGATAGG	21
t0017414	ATAGCTTCCGGCAAACACTCA	21
t0017437	AGCCCAGCAGAACAAAGCTTT	21
t0017464	CCGGAACTTCTAACAGACGCCGTT	24
t0017528	GTCTGCGAGACTCCTGTGCAGA	22
t0017537	AACTTGCTCAACCCGCGCATT	21
t0017567	TCTCTCCTTGTCGAATTCATC	21
t0017579	TGAGCCTGAAAACTACAGCAT	21
t0017583	TCGACTGCAGCTAAGTTTTCGGCT	24
t0017606	AGTTCCCACCATACACACTCT	21
t0017617	ATGCAAAACCTACACTTCGTC	21
t0017618	AAGATTGTTCCTCGGCTTCAGA	22
t0017621	TTAGAGGGAGATCAAATGGGA	21
t0017637	CTATCAGAACGTCACACTCAG	21
t0017643	TTTGCAGCGCAGAATTCTGCT	21
t0017673	AAACTGGTCAGCAGAGCAACA	21
t0017677	CTCCTGTGCAGACGAAGGTGAT	22
t0017683	ATGACACAGGCTTCTTGATATA	22
t0017690	ATCCGAATGCATTACCTAGAA	21
t0017703	AGAACGTCACACTCAGAATGC	21
t0017743	GCGCAGTAGAGATTGGGTCAAC	22
t0017751	TTTCAAGCCGAAGAGAATGAT	21
t0017821	GGCTAATTGAAGCATAGGTGT	21
t0017822	TAAAATTTCGGTTCTGTCATG	21
t0017828	GGTTGCCACTGACGAATGCAC	21
t0017850	CCCTCTGAGATCTCTACTGGC	21
t0017862	CATAGAAGTCGAAAGCGTAGC	21
t0017896	GCAGACGAAGGTGATAAACAAT	22
t0017919	TATGAGTAAGCCGGAAGAACC	21
t0017921	CGCTGTTCGATGGTGCTTTGT	21
t0017955	CTATAATTGGATTCATTATGA	21
t0018015	GGTAAAGTTCTGGAACCGATA	21
t0018017	GCACTGATCCGAATGCATTACC	22
t0018037	ATGTCTCTGTTCAAGCCAAGA	21
t0018056	GTATAACTCAACTGTAGACCGTGC	24
t0018060	GAGCGCATACACAAAATCGTC	21
t0018062	CACCTTCGTCTGCACAGGAGT	21
t0018097	CTCTCATTGTGGCTGGCAAGA	21
t0018125	TGACTAAACATGGCACTTCCA	21
t0018208	AGCTATTTTGTCGGGTTGCCAA	22
t0018209	AGCAAGTCGTCTATGTCAGTA	21
t0018248	GTGCCGGTGATGATGACGGTG	21
t0018256	TTGTGGCTGCTTGAGAGAGATG	22
t0018264	GATGTCTGCTACTGTATTTGCATC	24
t0018276	CAGAAAGTATGATGTCATCCCC	22
t0018279	AACCGCTGTTGCAAGGTCATG	21
t0018290	ACTGCGCAGAACCCATGCCAAG	22
t0018300	ACAGTTAATGCAACTTTGGCG	21
t0018340	ATCAGCCAAAAGAAGAATTCA	21
t0018352	TGTTTATCACCTTCGTCTGCAC	22
t0018369	CAGAAAGATGCGCGGGCCTGAG	22
t0018384	GCAGGTCTTAGACTGGTCGTCGTC	24
t0018403	CAATCTCAGCATACAGATTTT	21
t0018458	TGACCCAATCTCTACTGCGCA	21
t0018491	GAAGAAGACCGATAGAACATCCAG	24
t0018536	CGAAATTTCAACTTTATTGCC	21
t0018594	CTACGCTTTCGACTTCTATGAA	22
t0018602	AAGAAGAGCATCTTTGCCATA	21
t0018608	ACTGTCATGCAGATGGTTCTCA	22
t0018613	CATGGGTTCTGCGCAGTAGAGA	22
t0018615	AAAGGTCCTGAAAGCAGTGAA	21
t0018616	AGGCTTGAAGAACGCTGCTGC	21
t0018617	CTGATCCGAATGCATTACCTA	21
t0018669	TGGGCAGAACGATGAGAAGATG	22
t0018707	ACATACAGCAAGTCGTCTATG	21
t0018736	AAACCTACACTTCGTCAAATC	21
t0018748	TTTAGATGGTTGCCTGAGATG	21
t0018769	TATTCCACTTGCTCGTCTCCG	21
t0018831	TGCCAGATTGTCACTTGAGCGGAT	24
t0018875	CACACTGCAAGGGACGTTAAT	21
t0018893	ACATGTGCACGAAGTTCCTTG	21
t0018903	ATACAAAATTGCCATTCTGTT	21
t0018917	CGGACAGATCCCACGAAGAAGGCC	24
t0018961	TCTAGGTAATGCATTCGGATCA	22
t0018963	ACGGGGTTTAATGATATGGTG	21
t0018977	TTACATGCATTGTCTGGCTTGC	22
t0018979	AACGGGTAGCTTGGGTTGCTTG	22
t0018997	GATTGTTCCTCGGCTTCAGAA	21
t0019016	TCAGAAGATCACAAAGAGAAT	21
t0019021	TCTGCAACACCACCAGGACGTG	22
t0019073	AAGATCCAACTCCCTCCGGTA	21
t0019114	AGCACTGATCCGAATGCATTAC	22
t0019134	TCTTTTCCTTGTAGTCTGACT	21
t0019140	TTCACCGACTCTGTTCAGACT	21
t0019153	GGTTGTGTGGAGTGCTACGGT	21
t0019169	TGGGATTGCCAGCTTGTTCAGC	22
t0019174	ACATTATGACTCAGAATGTGC	21
t0019177	TTCTGAGTGTGACGTTCTGAT	21
t0019180	TTCAAGACCGGCCATCTCACT	21
t0019207	TTGCCTTCAGCAGACTCCATC	21
t0019208	AACTTAAGACCGTGTTCAACA	21
t0019211	ATACTTGCTGTAACCCTCTGA	21
t0019227	AAGTATGGACACTTGCCTTTC	21
t0019233	AGATTCAATTTTGCGCGCATG	21
t0019249	TCAGTCCTGTGCATCATTTCTT	22
t0019269	CCCCAAACAAGATCGTTCCAA	21
t0019275	TCAAGTTCAGGGATGCTTTTG	21
t0019276	GGATGTATTTACTGCGGGCTC	21
t0019293	CATAGACGACTTACTGTATGT	21
t0019309	TTTTGTGGAAGATCAATGTATT	22
t0019318	GCCAAAGCGGACAATATCGTGCTA	24
t0019325	TCTCAGCTGCATTCTAATAGT	21
t0019329	GGTGCCTGAACCAAATGAAGA	21
t0019332	ATATACTAGTAGTCACCTATA	21
t0019342	AGCCTATTGATCAAGGTCTAG	21
t0019344	CAGCAGATCACTCGCAGGAACA	22
t0019378	CGAAACAAGCTCTTCTTTGCA	21
t0019385	CAAGTAAGCCAGGAATTCAAGC	22
t0019427	ATGACTAGTGGATTTGCATTT	21
t0019430	CAAAATCGTCTCTTAAAAGGG	21
t0019434	TGTGTACACAATCTCAGCATA	21
t0019449	CCATTAAAAAGATCTGAGATA	21
t0019456	GCCTGATGGGTGGATTTACTGT	22
t0019461	CATGTATGGTCGCTCAGAATT	21
t0019476	TGGCCAAAAAGATGTTCAAGTA	22
t0019477	CGGATCGATGTGCCAGCGAGGGCG	24
t0019515	GCAGATGCCGGATACTTGTCTGAT	24
t0019532	CAGTGAGTCAATCTTTGGCATA	22
t0019585	AGAATTCTGCTGCATCGCCTCA	22
t0019600	AGCCCATTGATCAAGGTCTAG	21
t0019603	AGTCAGACTACAAGGCAAAGA	21
t0019621	GCTCTGAAAGCAAACCGCATT	21
t0019630	TTTGTGGAAGATCAATGTATT	21
t0019635	CGCTGTCGTCACCGGCCTTGC	21
t0019649	ATTACACAATGGAACATACAT	21
t0019656	TCAGCTGAGGCTTTGTTCGTA	21
t0019667	CTCACTACAGAAGCTGTGGAC	21
t0019671	TTGTGATCTTCTGAAGCCGAGG	22
t0019685	ACAGCAAGTCGTCTATGTCAGT	22
t0019688	TCTTTGGCATAGGGTATGGCT	21
t0019699	TGTATTGACAATGGCACTTCA	21
t0019714	TCCAAATGCCTCCGTCAGGGACTG	24
t0019723	GTGTTAAGTTGGTCTTGTAGA	21
t0019760	ATGCGATGTGAGACAGCTCTCA	22
t0019817	GTTCTCCTCGGCTGGGTCAGACGC	24
t0019860	ATCATTCTCTTCGGCTTGAAA	21
t0019897	ACATGCATTGTCTGGCTTGCA	21
t0019898	CGGTAAGTTTCTGGCATTTCG	21
t0019909	TTAGTTCATCTCTCTCAAGCA	21
t0019921	GACAACCCCCAATCCTAGGTACAC	24
t0019924	TACTTGCTGTAACCCTCTGAA	21
t0019942	ATCAAGGTCTAGAGCCCATTG	21
t0019955	AAAGGAAGCCCACAATACCCAT	22
t0019960	TCATTAAACCCCGTTCTCTGA	21
t0019988	AGAATACAGACAATTTGTGGC	21
t0020008	TCAGATCTTTTTAATGGCACA	21
t0020015	CAGACTAGGCTGCAACCACAGAGC	24
t0020020	CTCCTCTGGATCTGTGACATT	21
t0020050	CCACCGGATCGATACAATGAA	21
t0020069	CACCTTAAGGTTTTGAGTTGGATG	24
t0020073	TGAAAACTACAAGGCTTGAAA	21
t0020103	CACTCATGCTGCTGGATATTA	21
t0020113	TCAGTCGTGCTCTCATTGTGGC	22
t0020119	TGTACCTCTACAAATCGGACGGTC	24
t0020126	ATGGACGGTCTAAATTTAATCTAT	24
t0020207	CTTGCACGCTCTAAACTCAAGG	22
t0020221	CCTGCAGACATCTACATGCAC	21
t0020275	CTGCTGACGTTGTACCTTGAA	21
t0020287	TCAGCATACACCTCGCGCCCA	21
t0020301	CATGTGCAGGTTATGGAGAAC	21
t0020324	ACGTGCTACGCTCAGAATTTCG	22
t0020330	AGGGACGAGTTTGTTGAACTT	21
t0020339	GACGGCCTGACAGAAGAAGAAAAT	24
t0020402	TGCTTTGGGATACAGTTTGCA	21
t0020408	TTGAATGCACTTGGGGATTTG	21
t0020411	TTTGAGAAGTTGAGACAGAGT	21
t0020527	TACATACAGCAAGTCGTCTAT	21
t0020547	CCAGCAGCATGAGTGTAGTGT	21
t0020548	GGCACACTGCAAGGGACGTTAA	22
t0020551	TGGTACAATGCTGTGAAGGGCG	22
t0020556	ATGAAGATAAGATGTACATTG	21
t0020557	ACACAAAATCGTCTCTTAAAA	21
t0020566	TGTAGTCTGACTGTGTTCAAA	21
t0020576	TCTTCCGGCTTACTCATAAAC	21
t0020594	TACAAGAGTGATGCTGGTTTT	21
t0020665	AACTTGTCTCTCGGGCCTCAT	21
t0020690	CTGGTAGAGCGGCAAGCTTGC	21
t0020715	AACGAACATTTCTCGCCGTGGTCC	24
t0020723	CGCTGTCAGCTCTTGCGCATG	21
t0020761	AGCAATCTGTGCAGCAATGAT	21
t0020762	AGGTACAACGTCAGCAAATCA	21
t0020802	CACAATGAGAGCACGACTGGT	21
t0020813	TGTATAAACAGAACAGAGAGA	21
t0020832	CTGAAGCCGAGGAACAATCTT	21
t0020838	TGGCACATCGATCCGGGTTCTGGC	24
t0020869	CAGACTACAAGGAAAAGAAGA	21
t0020977	TACCAACCAAGCAAACTCAACA	22
t0020980	GGTAATGCATTCGGATCAGTG	21
t0020983	TTGTCTGGCTTGCATGGTCAAC	22
t0021015	GCCTCTCTCTCGTTGACATTG	21
t0021017	CCTGCAAAGACACTCCGACGCTCA	24
t0021027	TGCCAAAAATGTTCCGGATTG	21
t0021030	GGGGATGACATCATACTTTCT	21
t0021059	ACCCCAAGCTATTTTGTCGGG	21
t0021102	TTTCTGCAACACCACCAGGACG	22
t0021112	TTGTGCAGGACAATTTCTTTA	21
t0021129	TGGCACTTCACCGGATGTAAA	21
t0021132	AGATGAAGTATTACAGAGTTG	21
t0021142	TTTCCTTGTAGTCTGACTGTG	21
t0021156	ATGAAGTATTACAGAGTTGGA	21
t0021167	TGGCCAGAAAGATGTTCAAGTA	22
t0021179	CCAAAACCAGCATCACTCTTG	21
t0021193	GTGTCCATGGACTGTGGGGATG	22
t0021206	CGCAGTAAATACATCCCCCTG	21
t0021232	TGCACTTGGGGATTTGGGAGT	21
t0021239	CAGAAAGATGCGCGGGCCTGAA	22
t0021240	TTTCTTTGCAGCACAGAATTC	21
t0021247	TGAATTATGCAGAACTTATCAGCA	24
t0021268	AAGTTCAGGGATGCTTTTGAC	21
t0021273	TCTGCACAGGAGTCTCGCAAA	21
t0021278	TTTCAAGCCGAAGAGAATGATC	22
t0021303	GCCTTCAGTGTTTGTCGGGAT	21
t0021322	GGGACCAAATCCGGCCTGATC	21
t0021384	ATACCGATCGGTTGCATGCCA	21
t0021404	AGGATATAGGGATCATTCTCC	21
t0021408	TGATTTGCCAGAACCTACAGCA	22
t0021444	GTGTCCGGGTCGGTTGGAGGGCGC	24
t0021461	GAAACAGGTCAGTCGTGCTCTC	22
t0021497	CAAGTCTGACGCAGGTGTGCA	21
t0021499	CCCTGAACTTGAGCTTTTGTA	21
t0021505	CAAGACCGGCCATCTCACTTT	21
t0021519	CAATCATAGACCATCTCATCA	21
t0021548	AGGTGCCTGAACCAAATGAAG	21
t0021550	CCCTGACGGAGGCATTTGGACGGT	24
t0021553	ACGGCTCAGATTTTGCCATCA	21
t0021557	AGGCCGGTGACGACAGCGCAG	21
t0021563	CAGCCCAGCAGAACAAAGCTTT	22
t0021590	CCACATGACACCTATGCTTCA	21
t0021600	TGAAGAGGTCGCTGTTGAAAG	21
t0021610	TGCAAGTAAGCCAGGAATTCA	21
t0021717	AACTGTATCCCAAAGCATCTCA	22
t0021748	GGCTAATCATCTGTCGGTTCTCAA	24
t0021754	CTTTCAGATAGCGCTTTCTAA	21
t0021771	CGTCATGAACGGATGGATTCA	21
t0021788	TCCTTGTTGAGTTTGCTTGGT	21
t0021801	GCAGATGACGTCTAAGAACTCAAC	24
t0021805	CACTCACTCGTCAAAATGCGTCAT	24
t0021809	TTGCTGACGGACATTTCTTCC	21
t0021811	CTGAGCCGTCACTGAAGCAGG	21
t0021826	GATGAGTATGAAAGGATGGGAA	22
t0021828	TCGTCTGCACAGGAGTCTCGCA	22
t0021837	TGCACTCGGTAGTTTGGAGTG	21
t0021881	ATTAATTGTGTATGATGACCGGGC	24
t0021907	TATGTTTATGAGTAAGCCGGA	21
t0021920	GTCTGCACAGAAGTCTCGCAG	21
t0021945	AGTGTGTGCATGTTCTGATTA	21
t0021968	ATGCTGTGAAGGGCGAGTATG	21
t0022004	ATGTCTTGAATTTGCAGCATC	21
t0022008	CTGAAAACTACAGCATGATTC	21
t0022019	TGTCATGGCAAGTTTTAGACC	21
t0022026	ATGGACACTCTAAGTTGAGAC	21
t0022112	AAATCTGTATGCTGAGATTGTG	22
t0022156	TCCACTTGCTCGTCTCCGTCC	21
t0022159	CTTCTGAAGCCGAGGAACAAT	21
t0022163	TGCTTCAGTGACGGCTCAGAT	21
t0022175	TGGTATCGCGACGGTGACAGGTAA	24
t0022177	ACATCGTTGGATTGGACACAG	21
t0022182	AACATCAATCGGCGTGCTGTA	21
t0022195	CCACTGGATCACAACACAAGA	21
t0022205	AAGACACAGACGAAGGCGAAG	21
t0022223	TTTCGAGGTACAACGTCAGCA	21
t0022235	CGTCAGCAGATCACTCGCAGG	21
t0022286	CCTCACTACAGAAGCTGTGGAC	22
t0022293	TTGCAATCATAGACCATCTCAT	22
t0022297	ACTCCCTCCGGTAGCACCATT	21
t0022364	AGATGTATAAAGTTGTAGTGGG	22
t0022369	TGTCACAGATCCAGAGGAGAT	21
t0022431	TCATACTCGCCCTTCACAGCA	21
t0022432	CGACACGCAGACACGACAACTCAG	24
t0022439	TTCTCCGCATCCAACTTCATA	21
t0022474	TCCATGGACACTCTAAGTTGA	21
t0022489	ACCTTGATCAATAGGCTATTT	21
t0022522	TGCCATGTTACAGAGGATTTT	21
t0022535	AGGAAAGTACCAACAGAGGGA	21
t0022589	ATATTAGAATGCTTTAAAATG	21
t0022612	CATAGACGACTTGCTGTATGTA	22
t0022613	TGCCTTCAGTGTTTGTCGGGA	21
t0022617	TGCGTCAGACTTGTCCCCAAA	21
t0022624	CGTGCACATGTATGGGGTTGA	21
t0022681	TCTGCACAGGAGTCTCGCAGA	21
t0022701	TCTGAGCCGTCACTGAAACAG	21
t0022703	TGCTGTGTGTGATCTTTCAGA	21
t0022706	TGTGGTACAATGCTGTGAAGGG	22
t0022740	GTTTATGCAGACAATGGGCTT	21
t0022746	TGGGATAGCTTGCGAACAGCC	21
t0022759	CAAGGAAAGTACCAACAGAGG	21
t0022765	CAGCAGCATGAGTGTAGTGTGG	22
t0022778	TGCCCCTCAGTAGATCTTAGTCAT	24
t0022829	AAAATCTGAGCCGTCACTGAA	21
t0022844	AGGAAGCCCACAATACCCATC	21
t0022852	TTAACGTCCCTTGCAGTGTGCC	22
t0022858	ATACAGCAAGTCGTCTATGTC	21
t0022863	CTGCATGTGTGGCTAAACAGA	21
t0022943	CAGGAACATATGAGTGCATTG	21
t0022944	AGTATTACGCGAAATTCTGAG	21
t0022953	TCTCCTCTGGATCTGTGACAT	21
t0022973	CGGCTTCAGAAGATCACAAAG	21
t0023013	AATTTGAAGGCAGCAGTTGGG	21
t0023040	ATACTGCCAAAATCACGAAGT	21
t0023064	TAACTAAACTACGACAAAAAT	21
t0023069	ATGCGACTGCATCAGACTGAGTTG	24
t0023131	TACGACAAAAATTCTCACATGC	22
t0023166	TTTGAATGCACTTGGGGATTTG	22
t0023211	TCGCTGTTCGATGGTGCTTTG	21
t0023219	CCCGCGCATCTTTCTGTACAT	21
t0023272	TTCCAACGGACGGTCTTCTAG	21
t0023280	TTCCGGCTTACTCATAAACAT	21
t0023290	ATTGCAATCATAGACCATCTCA	22
t0023391	ATTGTTTATCACCTTCGTCTGC	22
t0023401	GCCATACCATTGACAACTGCAT	22
t0023404	TGAAGGTACGTGTTTTGTTAG	21
t0023419	TCTGTGGCTATGAATTCAGTTA	22
t0023429	GTGTCGGACGAGTGTCGGTGAGTG	24
t0023447	ACTGGGAGCGTGGAAACCAAC	21
t0023463	GCTAATTGAAGCATAGGTGTC	21
t0023475	CAGTAGGTGTGTGCGCTATAT	21
t0023492	AAAACTTGCCATGACAGAGTC	21
t0023505	ATGCGGAGAATCTGTGCATCT	21
t0023509	CATACGAAGAACCCAAGGACGAGG	24
t0023569	ATGGAGAACATCACTGTAGGA	21
t0023573	AGCAGCGTTCTTCAAGCCTTT	21
t0023574	ATGGGGATGACATCATACTTT	21
t0023583	ACTCTGTAATACTTCATCTCC	21
t0023593	CAGACGAAGGTGATAAACAAT	21
t0023621	GTAATTGACGGCAGGATAACATTG	24
t0023662	AGTGTGACGTTCTGATAGAAT	21
t0023740	ATCAAGGTCTAAAACTTGCCA	21
t0023797	TCAACGACTTCGTACAAGCTC	21
t0023801	AGCTTGTACGAAGTCGTTGAAA	22
t0023809	GAGAAGATGTGACGTCGGTGG	21
t0023811	TCAGATCGTGCAAGGGAAGCT	21
t0023823	CTACCGGAGGGAGTTGGATCT	21
t0023874	TTTGCCTGCTCATACGAACAA	21
t0023892	CCTTCTTCGTGGGATCTGTCCGCC	24
t0023942	CCACTCAAATCATTAGCTGCA	21
t0023957	TGTGATCTTCTGAAGCCGAGG	21
t0023971	AGCATGATTCGTTTTGTGGAT	21
t0024006	TCTGATTTGTAGAGGTACAGAAAT	24
t0024060	CAGATTTTCAAGCATCTCTTC	21
t0024139	AGGGTACCAACATATTATCTGCCA	24
t0024188	CCTGAGTTGTGAGAGGTTGTT	21
t0024195	GTGTTTGTTAGTTCAGAGACTGGT	24
t0024212	AAAATCTGTATGCTGAGATTG	21
t0024226	CAGAAGCTGTGGACAGTTCATG	22
t0024247	TAGTCACCAAGGACATGATGG	21
t0024333	TGAACAAACTGGCAATCCCATA	22
t0024339	ATACCATCTGTAACAGCCCAGACC	24
t0024350	GCCGTTGTCGGGGATTGTTCGAGT	24
t0024376	CGACACTTGCTTAAGCGGACTAGT	24
t0024386	CTCACTGGTTTGTTCTTCGTCGTT	24
t0024401	TAACTCTGTTTTGCTGCAACT	21
t0024403	AGCGTCGGAGTGTCTTTGCAGGTG	24
t0024434	GGTAGTCGAGGAAGTTAAAAA	21
t0024440	GAGAGCACGACTGACCTGTTT	21
t0024442	AATTCTGAGCGACCATACATGC	22
t0024465	GAAATGGTGCATGATTTGACG	21
t0024473	TGGAGTCTGCTGAAGGCAATC	21
t0024488	ATCTCTGCATCTTCTAGACAT	21
t0024489	GCCACTCAGAATGATCGTCGGAGC	24
t0024510	TTCCCTTGCACGATCTGATGT	21
t0024511	CACTATTGAACAGCGACCTAA	21
t0024521	TCTGGATCTGTGACATAAGAG	21
t0024569	TGACAAAGCATGTAGTGAAGG	21
t0024622	ACGAGGTGTCTCTTAGTTGGA	21
t0024642	CAGTCGTGCTCTCATTGTGGCT	22
t0024654	TGAAGTTGGATGCGGAGAATC	21
t0024659	AAGCAAAGACCCATTCTATCA	21
t0024664	TGGTGCATGATTTGACGAAGTG	22
t0024773	TCTCTCAAGCAGCCACAAATA	21
t0024774	TAAGAGACGATTTTGTGTATG	21
t0024798	AATGGCATCGCTTCTTTCTGT	21
t0024814	CAATCATAGACCATCTCATCAG	22
t0024817	TCTCAGGCAACCATCTAAACT	21
t0024842	AGTCGAAAGCGTAGCGAGCTA	21
t0024853	ATTCTTTTTGTGATCTTCTGA	21
t0024860	TGCACGCAGAGAATTCAAGCT	21
t0024913	TTCAACACTCTTACCCTGCAG	21
t0024931	GAGCCCATTGATCAAGGTCTA	21
t0024932	TTGCTACGGCCATCATTCCTTG	22
t0024973	CCACAGTGTCTGAATCCTCAA	21
t0024998	CATCTGTCGGTTCTCAATCAGGTT	24
t0025013	ACCTACACTTCGTCAAATCAT	21
t0025086	TGCTGATTCTGCTATGTACGGA	22
t0025187	TCAAGGTACAACGTCAGCAGA	21
t0025188	ATCTGGTGCCAATATGGGTGT	21
t0025208	CGACGAGAAACAGAATACTGCCGG	24
t0025217	GATGTCTTCTACTGTATTTGCATC	24
t0025241	TGCAAGTCAGACAATGCATGT	21
t0025250	ACCGGCACCCCAGTACACCCACAC	24
t0025267	GTGCCTCGTAGAACTCCAGTTGGC	24
t0025275	ACTTCCACTTCATACTCTTCC	21
t0025280	CAGAAAGATGCGCGGGCCTAA	21
t0025346	CGGTTCAATTGAGAAGACTGGA	22
t0025356	GAAAGTAGTCGCAGTTTTGGA	21
t0025472	TCTTGTGTTGTGATCCAGTGGA	22
t0025493	TCATACTCTTCCTCATAGACA	21
t0025542	CGCTCAGAATTTCGCGTAATAC	22
t0025594	CACAGAAAGTATGATGTCATC	21
t0025610	ACACACAATCAGAGTTGGACC	21
t0025637	TGCATGTAGATGTCTGCAGGAA	22
t0025647	GTAAAGTATCGTTTTTGTCCCCAA	24
t0025656	ATTAGCTGCTATTTCTTTTAG	21
t0025692	TAGGTGTAGCATTATCCGGTGAAT	24
t0025700	TCATCTATTTCATACTCGCCC	21
t0025703	AGATGTCTAGAAGATGCAGAG	21
t0025714	ATGATTGCAATTGTTCTAGGT	21
t0025722	AAAGCATGTGATAGGTTCTGAG	22
t0025781	TTGAGCTCAGAGTACATTGGT	21
t0025794	TTCTTTTCCTTGTAGTCTGAC	21
t0025806	GCACACTGCAAGGGACGTTAA	21
t0025811	TTGAAGCATAGGTGTCATGTGG	22
t0025836	GGGCGAGTATGAAATAGATGAT	22
t0025838	CTCTGAGATCTCTACTGGCGCC	22
t0025859	AGTGACACAACAACATGGATA	21
t0025884	CAGTATTCTCGCTGGTTGTTGC	22
t0025900	TCAGCAGATCACTCGCAGGAAC	22
t0025930	CTCTGTCTCAACTTTTGAAGA	21
t0025940	ACAGACCAAACTTGAGATGCCA	22
t0025942	TCAAAGGCTTGAAGAACGCTG	21
t0025974	TTCAGCGACGCGAGATGCTAA	21
t0026007	CTTCAGTGACGGCTCAGATTT	21
t0026008	AAAGCATCCCTGAACTTGAGCT	22
t0026021	TCAATGGCATACCTGATAAGA	21
t0026045	AATTCTTGTTCTTTTGTTGGT	21
t0026062	TCGTGCACATGTATGGGGTTG	21
t0026086	AAGCGCGCCATTCCTGCCTTA	21
t0026135	TCACAGTTAGCATCTCGCGTC	21
t0026142	GTCTCTGACGGAGGCATTTGGACG	24
t0026150	CGACTTCGTACAAGCTCAAGGA	22
t0026157	TATGTCACAGATCCAGAGGAG	21
t0026198	TGCATGACAGTAAATCCACCCA	22
t0026210	TACCATCCAGGCAAGCAACGT	21
t0026240	TGTCGGACAATCTAGATTGGTA	22
t0026253	TGTAGTCTGACTGTGTTCAAAA	22
t0026255	TCATTGAAGGACGATCACAGGG	22
t0026268	TTACTATGTAAACAATCCACAA	22
t0026296	GAATGTCCACGACAGAAGCAGCTG	24
t0026300	TGTTAAGTTGGTCTTGTAGAA	21
t0026320	CACCTATGCTTCAATTAGCCA	21
t0026369	AAAAGTTGAGACAGAGCCAGG	21
t0026417	CGACGAAGAACAAACCAGTGAGAA	24
t0026459	GCCGAAGCTGAGACAAAGGAG	21
t0026494	ATACCCTATGCCAAAGATTGA	21
t0026502	AGGCATGTATGGTCGCTCAGAA	22
t0026521	TTCTGCTATGTACGGAGCTCC	21
t0026534	GTACCAAGCATGCCAATCTCC	21
t0026541	TGAGCGTAGCACGTGACAAGG	21
t0026557	CAAAGCATCTCAAAAGTCTTA	21
t0026610	CACTGACATTACAACCATGAG	21
t0026720	CGCAAGAGCTGACAGCGCACT	21
t0026748	TCAAGAAGCCTGTGTCATATG	21
t0026787	CGATAGAACATCCAGTCAGGAGGG	24
t0026841	CGCTTAAGCAAGTGTCGGGGGTTC	24
t0026847	CCAATGTACTCTGAGCTCAAGA	22
t0026863	CTCTGTCATGGCAAGTTTTAG	21
t0026891	CTCCATTGTGTAATCGTCAGCA	22
t0026894	CGGAGAATCTGTGCATCTACAG	22
t0026904	AGCTTAAAGCGCGCCATTCCT	21
t0026927	CCCCCAACCCGGCAGGTCAAGGAA	24
t0026934	AGAAATTCTGTCTCTGTTGAT	21
t0026937	ATGCAAATCCACTAGTCATCA	21
t0026976	AGCTGCAAAATTGATCAATTGA	22
t0026977	TACCTCCGAACATCTGGTGTA	21
t0026997	AGACTGAACCACATTTGGGCA	21
t0027028	TGACTGTGACGTGCTTCAAACTCC	24
t0027045	AAAAGAAATAGCAGCTAATGG	21
t0027050	TCTGGATCTGTGACATAAGAT	21
t0027052	ACTTTGTACGGTACAGATTCT	21
t0027061	GCAAATCGGACGGTGCGTTTTGTA	24
t0027064	GACTTTGTACGGTACAGATTC	21
t0027076	ACCTTAAGGTTTTGAGTTGGATGT	24
t0027181	ACCTAGAACAATTGCAATCAT	21
t0027207	AGAATGGGTCTTTGCTTAACT	21
t0027210	TTATGAGTAAGCCGGAAGAAC	21
t0027258	AAAGTGTTGGCCTGTGTGGAG	21
t0027319	CCAAAACTGTTCAGAAGCAAAAAG	24
t0027334	GATGACATCATACTTTCTGTG	21
t0027351	GGCAAAGGCTCAGTTGTTGGA	21
t0027357	TTTGATGGGTGCATACCAACC	21
t0027363	ACAGATGTCAATTGTGATGAA	21
t0027368	CGTCCCTAATATCCAGCAGCA	21
t0027385	TGTCTAGAAGATGCAGAGATC	21
t0027389	TGGCAATTTCGTATGGGGTGAG	22
t0027406	GCTGTGAAGGTACGTGTTTTG	21
t0027415	CTGCGAGACTCCTGTGCAGACG	22
t0027416	GTGATGACTAGTGGATTTGCA	21
t0027469	ATCAAGATCCTGGAGAATGAT	21
t0027473	GAGTGGATCAGCATCAGTTAG	21
t0027479	GGGACAAAAACGATACTTTACTCT	24
t0027495	TACATAACTGATTCTTCCTTT	21
t0027499	CATGGACACTCTAAGTTGAGAC	22
t0027530	TCACTGCTTTCAGGACCTTTT	21
t0027560	ACCCTCTGAAGGAACGACCTCA	22
t0027562	AAACATGATTGTTGCCATTTT	21
t0027566	CCATATCTAGCGCCGGTTCCT	21
t0027593	ATTCTGAGCGACCATACATGC	21
t0027664	TCCCTAATATCCAGCAGCATG	21
t0027676	TCTTTCAGATAGCGCTTTCTAA	22
t0027681	GCAACCCGACAAAATAGCTTG	21
t0027689	CAAAAATTCTCACATGCGCGCA	22
t0027693	CTCCTGTCCCACTCTAGGATTG	22
t0027727	AGAACATGCACACACTTCTTG	21
t0027732	CAAAGTGACACAACAACATGGA	22
t0027750	TCCCCACAGCACAAGGAATGA	21
t0027754	CTGCCATATCTAGCGCCGGTT	21
t0027776	AGGTATATGCTGACGATTACA	21
t0027777	GCAGAATTCTGCGCTGCAAAG	21
t0027800	GCCTGACTGAGATTTACAAGATGA	24
t0027806	CCCTCGCTGGCACATCGATCCGGG	24
t0027847	CATTTCAAGTCTGGTTTGTCA	21
t0027857	AGAAATTTTAGTACCAGTCTCTGA	24
t0027887	AGCTTAAGACCGTGTTCAACA	21
t0027898	ATAACACGTGCACTAATGTATG	22
t0027917	CGATTTTGTGTATGCGCTCAG	21
t0027921	TACGCTTTCGACTTCTATGAA	21
t0027953	CAAAGGCTTGAAGAACGCTGC	21
t0027999	AGGAAGAATCAGTTATGTACA	21
t0028009	AAGTAAGCCAGGAATTCAAGC	21
t0028010	AAACAAGCAAATTAGATCCATG	22
t0028083	GCCTATCACGCCCGGTCGTACTCA	24
t0028139	CGTGCTACGCTCAGAATTTCG	21
t0028206	AGGTAATGCATTCGGATCAGTG	22
t0028262	TGTGCATGCAGCAACCCATTGGCC	24
t0028266	CGCGAGATGCTAACTGTGATC	21
t0028275	GAAATTCTGAGCGTAGCACGTG	22
t0028279	AGTAAGTCGGCATGTAGAGGT	21
t0028308	TGGCACTTCCACTTCATACTCT	22
t0028326	TGCGCAAGAGCTGACAGCGCA	21
t0028328	GAAGACAGCGAAGGTTATCGG	21
t0028387	TGACACAGGCTTCTTAATATAG	22
t0028408	AGTATCCACGCCAGCATCCAA	21
t0028439	TGTATGGTCGCTCAGAATTTC	21
t0028446	GCCTGATGGGTGGATTTACTG	21
t0028455	GCGATTTGAGTGCATCAGGGG	21
t0028482	AGTCTAACTGATGCTGATCCA	21
t0028528	ACGGTCTTCTAGTCACAGGGA	21
t0028601	CATACACAAAATCGTCTCTCA	21
t0028602	ACCCATATTGGCACCAGATGG	21
[truncated: 3,278 more rows]

## Sheet: S2
The siRNA expressed in S2
siRNA ID	sequnece of siRNA	length of siRNA
t0000045	CCTTGATCAATAGGCTATTTA	21
t0000055	TAGAGTTCATTGATCAAGGTC	21
t0000092	AATCTGTAGCATAGGGGTTGG	21
t0000103	TGAGGCGATGCAGCAGAATTC	21
t0000109	AATAAGACTGTGAGCGGCACC	21
t0000110	CTCCTCTGGATCTGTGACATA	21
t0000122	AGGCACACTGCAAGGGACGTT	21
t0000131	TAGAACTTATCATGACAGAAC	21
t0000143	TGTGAAATTGGCCGAGGAGCG	21
t0000151	TGGACAGTGACAGTAGGTGTG	21
t0000153	TCAGATCGTGCAAGGGAAGCAG	22
t0000156	TTTGAGAAGTTGAGACAGAGA	21
t0000157	ACGAGCAAGTGGAATATCCTC	21
t0000173	CGGAAGAAGTGAAAAGTGCAG	21
t0000174	TAGAGCCCATTGATCAAGGTC	21
t0000189	TGTTTCAGTGACGGCTCAGATT	22
t0000193	TCTGTCATGGCAAGTTTTAGA	21
t0000204	ACTGACATAGACGACTTGCTG	21
t0000206	TTCAGTGACGGCTCAGATTTT	21
t0000215	CCTTGATCAATGGGCTCTATG	21
t0000216	CCCTGACGGAGGCATTTGGACGGA	24
t0000218	TGTTTCAGTGACGGCTCAGAT	21
t0000220	TCTGGATCTGTGACATAAGAA	21
t0000229	GTCTAGAACTTATCATGACAGAAC	24
t0000240	CGGAGACGAGCAAGTGGAATA	21
t0000243	GACAGTGACAGTAGGTGTGTG	21
t0000247	TCAGATCGTGCAAGGGAAGCA	21
t0000256	TGTGACATGAACCAGAGATCT	21
t0000263	TCAGTGACGGCTCAGATTTTG	21
t0000273	TGCACGCAGAGAATTCAAGCA	21
t0000277	ATACTTGAGAGAACGGAGCGA	21
t0000282	CGGAGACGAGCAAGTGGAATAT	22
t0000283	TGCTGAGATTGTGTACACACCC	22
t0000289	TGCTGAGATTGTGTACACACC	21
t0000293	CCGGAAGAAGTGAAAAGTGCA	21
t0000302	TACTGACATAGACGACTTGCT	21
t0000303	TGTGGTGTATTGACAATGGCA	21
t0000313	AGAGTCTCGTCTTGGCCCTTC	21
t0000316	AATCCTCTGTAACATGGCATT	21
t0000318	TGGATATTAGGGACGAGTTTG	21
t0000320	GATGAAGATTGTTGGTTAGTG	21
t0000324	TGCGCAGTAGAGATTGGGTCA	21
t0000332	TCAGATGGTTGTTGTAAGAAGA	22
t0000334	TTGAGCTTGTACGAAGTCGTT	21
t0000336	GCTGGATATTAGGGACGAGTT	21
t0000343	CTCCTCTGGATCTGTGACATAA	22
t0000345	TTTGAACACAGTCAGACTACA	21
t0000346	AAAATCCTCTGTAACATGGCA	21
t0000350	TGAGGAAGAGTATGAAGTGGAA	22
t0000358	TTTGGACAGTGACAGTAGGTG	21
t0000365	ATTGATATGATACAAAAACGG	21
t0000368	ACGGAGACGAGCAAGTGGAAT	21
t0000371	TCAGCATCAGTTAGACTCATA	21
t0000372	AGCAGATCACTCGCAGGAACA	21
t0000373	AAGGCACACTGCAAGGGACGTT	22
t0000386	CCTTGATCAATGGGCTCTAGA	21
t0000412	AACCGGCGCTAGATATGGCAG	21
t0000429	CGACAAGGAGAGACTTTTGTA	21
t0000431	TCTCTACTGCGCAGAACCCAT	21
t0000432	TGAGGAAGAGTATGAAGTGGA	21
t0000448	TCTCTACTGCGCAGAACCCATG	22
t0000458	TGAGCTTGTACGAAGTCGTTG	21
t0000459	AAATCCTCTGTAACATGGCAT	21
t0000465	TTCGTGATTTTGGCAGTATCG	21
t0000468	AGGAATTTGAGAGTAGTGGTG	21
t0000469	AGGATGTACAGAAAGATGCGCG	22
t0000470	TACAGAGTTGGAGGAGATGCA	21
t0000478	ATGGATGGCGTGACAAGTTCA	21
t0000480	TGGATAAGAATGGCAATTTCG	21
t0000481	TGGCACCCCTGGATCTGTTTT	21
t0000486	ATGCATTGTCTGGCTTGCATG	21
t0000488	TTGTAACAGGTAGACCATAGG	21
t0000514	AAAGGCACACTGCAAGGGACG	21
t0000516	TGAGTAAGCCGGAAGAACCATT	22
t0000517	TGGATGAATTCGACAAGGAGA	21
t0000518	TCTGCTGACGTTGTACCTTGAA	22
t0000529	TGTACAGAAAGATGCGCGGGC	21
t0000531	TCTGTCATGATAAGTTCTAGACCT	24
t0000548	TACAGTCAGGGAGCAGCACAA	21
t0000559	GAGGAGCTCCGTACATAGCAGA	22
t0000563	GCTGTCAGCAGAAGATTCTGG	21
t0000572	TGGTCAACAAGAATGCGAGGTA	22
t0000580	ACATCAGATCGTGCAAGGGAAG	22
t0000585	CAACTGTAGACCGTGCACTAGGAA	24
t0000586	TTGAACACAGTCAGACTACAA	21
t0000587	CATCAGATCGTGCAAGGGAAG	21
t0000592	ACAGGTAGACCATATGCAAAT	21
t0000594	TAGAGTCTCGTCTTGGCCCTTC	22
t0000596	GATGATCATCATAAAGGACTA	21
t0000598	CAATGGATGGCGTGACAAGTT	21
t0000614	TGGACGGAGACGAGCAAGTGG	21
t0000626	AGTGATCTGCTGACGTTGTAC	21
t0000639	TGAGCGCATACACAAAATCGTC	22
t0000642	GCTGTCAGCAGAAGATTCTGGA	22
t0000643	TTCTGAAGCCGAGGAACAATC	21
t0000646	CAGTGACAGTAGGTGTGTGCG	21
t0000647	TTCAGTGACGGCTCAGATTTTG	22
t0000662	CAATAATGTTAAAATTTCGGT	21
t0000675	CTGTGAAGGGCGAGTATGAAA	21
t0000683	AGACATCAGATCGTGCAAGGG	21
t0000695	ACGGAGACGAGCAAGTGGAATA	22
t0000704	TGTTCCTCGGCTTCAGAAGAT	21
t0000710	TGCGAGACTCCTGTGCAGACGA	22
t0000716	GTGGTTAGTTGGGTTAGGGGA	21
t0000719	TGCAGATTGTATGGCTAAAGCAGC	24
t0000721	AGGAAGAGTATGAAGTGGAAG	21
t0000724	CAAGGAAAGAAGCGCATGATA	21
t0000734	CATGCTGCTGGATATTAGGGAC	22
t0000736	AGAAGTCGAAAGCGTAGCGAG	21
t0000744	ATAACACGTGCACTAATGTAT	21
t0000745	TGTTCCTCGGCTTCAGAAGATC	22
t0000748	AAAATGAGTGGAAGTCCGAAA	21
t0000749	AAATCCTCTGTAACATGGCATT	22
t0000755	TCCAAGACATCAGATCGTGCA	21
t0000758	ACGGATTAGTCCTTGACCTGCCGG	24
t0000761	AAGAAGTGTGTGCATGTTCTGA	22
t0000762	TTCCTCGGCTTCAGAAGATCA	21
t0000764	CATACACAAAATCGTCTCTTA	21
t0000777	CGAGACTCCTGTGCAGACGAA	21
t0000787	TGAAGAGTTGGCAAAGTATTT	21
t0000792	TCTGCTGACGTTGTACCTTGA	21
t0000796	GGACATGATGGCAAAATCTGA	21
t0000797	TGAGTTTAGAGCGTGCAAGATC	22
t0000802	CACAGTCAGACTACAAGGCAA	21
t0000804	TAACAGGTAGACCATATGCAAA	22
t0000815	TATGAGGAAGAGTATGAAGTG	21
t0000834	AGAAATGATGCACAGGACTGA	21
t0000837	CAGAGGAAACAATAGTGGGCA	21
t0000843	GCTGAGATTGTGTACACACCC	21
t0000845	TGTTTGTTTCAGAGATGGTTG	21
t0000851	CAGTAGAGATCTCAGAGGGGG	21
t0000858	CCAAGGACAAGAAAGAGAAGA	21
t0000862	TTGAGTTTAGAGCGTGCAAGA	21
t0000869	TATCTCCTCTGGATCTGTGACA	22
t0000875	AAGCAGTAGCACAGATGAAGG	21
t0000893	CTGCTGGATATTAGGGACGAG	21
t0000894	CAGAATTCTGCTGCATCGCCT	21
t0000904	TAGACAGAGAATGCAAAGACT	21
t0000910	AGAGCACGACTGACCTGTTTC	21
t0000921	TCCTCTGTAACATGGCATTTGA	22
t0000939	GACATCAGATCGTGCAAGGGA	21
t0000948	TGAGTAAGCCGGAAGAACCAT	21
t0000956	AATCAGAACATGCACACACTT	21
t0000974	TCCCGACAAACACTGAAGGCA	21
t0000976	TTGGACTTGATGGGAATGTGGC	22
t0000979	ACCCGGCAGGTCAAGGACTAATCC	24
t0000991	ATGAGAAGATGGGATCCTGTT	21
t0000996	GACTTGATGGGAATGTGGCAA	21
t0001001	TCAGGAATTTGAGAGTAGTGG	21
t0001005	AATGGATGGCGTGACAAGTTC	21
t0001013	CCTAGGTATGGATTGCTTCGG	21
t0001032	TTTCAGTGACGGCTCAGATTT	21
t0001033	TTGTGAGAAGCTGGCTGTTTG	21
t0001036	GGAGACGAGCAAGTGGAATAT	21
t0001056	TGTCATGAAAGTGCAGTGCTT	21
t0001058	GAAACATTGAGAATAGTGCGA	21
t0001063	GATCAGCATCAGTTAGACTCA	21
t0001065	AAAGTGATCTTAGGAATGATT	21
t0001074	ATCTGTAGCATAGGGGTTGGT	21
t0001078	AGGAAAGAAGCGCATGATACA	21
t0001092	CAGAAAGATGCGCGGGCCTGA	21
t0001097	CGAAGCTGAGACAAAGGAGAA	21
t0001098	ATGTATAAAGTTGTAGTGGGG	21
t0001099	ACACTGAAGGCATGGATATGA	21
t0001107	TGGGTTCTGCGCAGTAGAGAT	21
t0001112	TGAATTATGCAGAACTTATCAGAA	24
t0001114	CAGGCAAAGGCTCAGTTGTTG	21
t0001121	TCCTCGGCTTCAGAAGATCACA	22
t0001128	CAGGCAAAGGAACGTGCTCAA	21
t0001141	AAGTATGATGGAACTATGCAC	21
t0001145	AGAAAACTAAGCGCCTCTGAA	21
t0001153	TTTCAGTGACGGCTCAGATTTT	22
t0001173	TATGACACAGGCTTCTTGATA	21
t0001186	GTTTCAGTGACGGCTCAGATT	21
t0001197	ACGGTATATATAGATGTCTAG	21
t0001203	TGAACACAGTCAGACTACAAGG	22
t0001204	GTTGACAATGGAAGCTGAAGATGT	24
t0001207	TTGTTCAGGAAGAGTTCGGTG	21
t0001209	ATGAGGAAGAGTATGAAGTGGA	22
t0001215	CAGGACAATTTCTTTACTGGG	21
t0001216	GCTGTGAAGGGCGAGTATGAAA	22
t0001221	TTGGACAGTGACAGTAGGTGT	21
t0001226	GAGGAGCTCCGTACATAGCAG	21
t0001233	GACGAGCAAGTGGAATATCCT	21
t0001240	TCTGAAGCCGAGGAACAATCTT	22
t0001243	CTGAAAATGAGTGGAAGTCCGAAA	24
t0001247	TTTATCACCTTCGTCTGCACA	21
t0001253	TGTCAGCAGAAGATTCTGGATG	22
t0001265	TTCAGCAGACTCCATCACCCA	21
t0001267	GCGAGACTCCTGTGCAGACGA	21
t0001269	TGACATAGACGACTTGCTGTAT	22
t0001278	ATGGACGGAGACGAGCAAGTG	21
t0001283	AGGGCATGCAGAGTGATTCTAT	22
t0001288	TGTACAGAAAGATGCGCGGGCC	22
t0001295	GACGGAGACGAGCAAGTGGAAT	22
t0001309	TGGGTTCTGCGCAGTAGAGATT	22
t0001317	ACACTAGAACAGAGAAGAGGC	21
t0001327	ACTGACATAGACGACTTGCTGT	22
t0001333	AGATTGTTCCTCGGCTTCAGA	21
t0001335	CCAACTTATAACAGGGAGTCG	21
t0001337	TTTGACGAAGTGTAGGTTTTG	21
t0001354	AGACGAGCAAGTGGAATATCC	21
t0001355	AGAGACTGGTACTAAAATTTCTGT	24
t0001356	TCTCCTCTGGATCTGTGACATA	22
t0001357	CCGGCGCTAGATATGGCAGGC	21
t0001376	AGAATCCGGGCTAGAAGCGAC	21
t0001379	AAGTGCGCATGGAGACTGTTC	21
t0001383	ATGACAGAACCGAAATTTTAA	21
t0001403	TCTGAAGGACTTGAGTGGATC	21
t0001404	AATGGATGGCGTGACAAGTTCA	22
t0001406	ATCTGTGCAGCAATGATTGAA	21
t0001425	ACATCAGATCGTGCAAGGGAA	21
t0001426	CAAGGCCGGTGACGACAGCGCAGC	24
t0001428	GACATCAGATCGTGCAAGGGAA	22
t0001431	ATCAGATCGTGCAAGGGAAGC	21
t0001441	ATCAGATCGTGCAAGGGAAGCA	22
t0001445	TCAATTTACAAGGGACTTCGT	21
t0001455	AATTTGACGGAGACAATATCT	21
t0001463	GACGAGCAAGTGGAATATCCTC	22
t0001469	ATGATCATCATAAAGGACTAG	21
t0001471	TCCTCGGCTTCAGAAGATCAC	21
t0001487	TCAAGCCGAAGAGAATGATCA	21
t0001500	AGCCCTTGTCGCTTCGATTCGT	22
t0001501	CTGACATAGACGACTTGCTGTA	22
t0001503	TGAGTTTAGAGCGTGCAAGAT	21
t0001512	ATTCGACAAGGAGAGACTTTT	21
t0001530	GACGGAGACGAGCAAGTGGAA	21
t0001545	TCTTCTGAAGCCGAGGAACAA	21
t0001555	TGACAGTAGGTGTGTGCGCTA	21
t0001556	AGTGCGCATGGAGACTGTTCA	21
t0001558	CTTGTTCAGGAAGAGTTCGGT	21
t0001561	GCAGACGTTGCTTGCCTGGAT	21
t0001562	CTGATGAGTATGAAAGGATGG	21
t0001570	GGAATGATGGCCGTAGCAACC	21
t0001573	TGGACACTTTACTTGGAGCGAA	22
t0001574	TAGTTGTCTAATTGCATAATCGGT	24
t0001580	TCTTGATCATTCTCTTCGGCT	21
t0001586	TCAGAACGTCACACTCAGAAT	21
t0001587	TGACATAGACGACTTACTGTAT	22
t0001599	CGCGCACGGTATATATAGATG	21
t0001601	TATCTCCTCTGGATCTGTGAC	21
t0001621	TGTTCAGGAAGAGTTCGGTGA	21
t0001623	AGCTCTATTTGCTTCTCGGGACAC	24
t0001626	TGCGAGACTCCTGTGCAGACG	21
t0001628	CAAGGAATGATGGCCGTAGCA	21
t0001654	AGAGGAAACAATAGTGGGCAA	21
t0001674	TCATGCTGTAGTTTTCAGGCT	21
t0001676	AGAAGTGTGTGCATGTTCTGA	21
t0001680	CTGTGACTAGAAGACCGTCCG	21
t0001685	AGGTAACAATAGTCGTGGAAC	21
t0001692	CTCTGGATCTGTGACATAAGA	21
t0001713	CCTAGGTATGGATTGCTTCGGA	22
t0001734	ATGAGACACGGCCTACTCTGT	21
t0001744	GCACTGCACTTTCATGACAGG	21
t0001746	ATCGGTATAGGCGACAGTTTG	21
t0001762	CAGGAATTTGAGAGTAGTGGT	21
t0001788	AACAAATCGGGCAATAGCATC	21
t0001798	CAGAGGCGCTTAGTTTTCTTT	21
t0001799	TGAAGTTGCTTCTGGATCGTTGAC	24
t0001805	CGGATCAGTCCCTGACGGAGGCAT	24
t0001810	TCTTTTCCTTGTAGTCTGACTG	22
t0001811	AGGCTTGAAAAGGAAGTGCGCA	22
t0001812	AGCTGTGTTGTTGATTGTGTT	21
t0001819	TCAGTGACGGCTCAGATTTTGC	22
t0001821	CCCTCTGAAGGAACGACCTCAT	22
t0001848	CCTCTGTAACATGGCATTTGA	21
t0001858	CTTAGGTCGCTGTTCGATGGT	21
t0001867	TGAACACAGTCAGACTACAAG	21
t0001876	TCAGAACGTCACACTCAGAATG	22
t0001879	AAGGAAAGAAGCGCATGATACA	22
t0001891	CCTGAACGCATACACAAAATC	21
t0001912	CACAATGAGAGCACGACTGAC	21
t0001913	GTGGTATCAGGTCCTGCTTCA	21
t0001915	TGAAGCATAGGTGTCATGTGG	21
t0001930	AGGAATGATGGCCGTAGCAACC	22
t0001940	TGAGAATGAATGGCCTGTGAT	21
t0001951	GCATTCGTCAGTGGCAACCAC	21
t0001957	CCAGTAGAGATCTCAGAGGGGG	22
t0001958	ATGGGAATGTGGCAACAACCA	21
t0001960	ACACTGCAAGGGACGTTAATC	21
t0001968	CCTTAGGTCGCTGTTCGATGG	21
t0001977	AAGAGAAGTGAGGTGCCTGAA	21
t0001989	TAGCAAGACTCACTCATAACA	21
t0001997	AGTGTGACATGAACCAGAGATC	22
t0002005	GAACCGGCGCTAGATATGGCAG	22
t0002008	AGCTTGTACGAAGTCGTTGAA	21
t0002010	AAATGAAGAGGTCGCTGTTGA	21
t0002025	GCATTGTCTGGCTTGCATGGT	21
t0002051	AATGCGATGTGAGACAGCTCT	21
t0002056	CCTGTGACTAGAAGACCGTCC	21
t0002061	ATGCTGAGATTGTGTACACAC	21
t0002080	ATCCGGAACATTTTTGGCATG	21
t0002081	TGAGTGTAGTGTGGATTATGA	21
t0002084	CACTGCAAGGGACGTTAATCAG	22
t0002096	ATGGATGAATTCGACAAGGAGA	22
t0002098	TTTTGGACAGTGACAGTAGGT	21
t0002109	TCATGCTGCTGGATATTAGGG	21
t0002113	CAAACTGTATCCCAAAGCATC	21
t0002141	CAGAATTCTGCTGCATCGCCTC	22
t0002151	ACAGAGTTGGAGGAGATGCACA	22
t0002167	CAACGTCAGCAGATCACTCGCA	22
t0002178	TGGTCAACAAGAATGCGAGGT	21
t0002179	TCTTCTGAAGCCGAGGAACAAT	22
t0002184	AAAGCAGGACTATCTTTGTGA	21
t0002204	AAGAGTATGAAGTGGAAGTGC	21
t0002206	AATCAGAACATGCACACACTTC	22
t0002215	CATCAGATCGTGCAAGGGAAGC	22
t0002238	ATCAGTTAGACTCATATGGTT	21
t0002255	AAATTCTGAGCGTAGCACGTG	21
t0002284	CCAATACACTGTGCAATGGCA	21
t0002296	TTGTGATGAACGGCTTTATGG	21
t0002302	CAGTGAGAATGAATGGCCTGTG	22
t0002309	CCTCGGCTTCAGAAGATCACA	21
t0002313	TGAGTATGAAAGGATGGGAAT	21
t0002321	GCCGTTGCCGGGGATTGTTCGAGT	24
t0002322	TCATGCAGATGGTTCTCAGTT	21
t0002329	TTTGCCAGAACCTACAGCACC	21
t0002332	AACGAGAAGCTGAAGACCTAA	21
t0002351	CTCGGCTTCAGAAGATCACAA	21
t0002386	GAATGTCCGCGACAGAAGCAGCTG	24
t0002387	ACCCTGTCCCTCTGGATCGGT	21
t0002396	TCCTCTGGATCTGTGACATAA	21
t0002432	AGGTACAACGTCAGCAGATCA	21
t0002441	AGTGATCTGCTGACGTTGTACC	22
t0002442	AATAGCCTATTGATCAAGGTC	21
t0002444	TGAACAAGCTGGCAATCCCATA	22
t0002455	ACATAGACGACTTGCTGTATG	21
t0002473	TTCATGATCATTAGAGGGAGA	21
t0002486	GACAGAAAAGTTGGGCGCGAG	21
t0002492	TCCTGTGCAGACGAAGGTGAT	21
t0002504	CAGACTAGACAGAGAATGCAA	21
t0002515	AAAGATTGTTCCTCGGCTTCA	21
t0002522	AAACAAGATCGTTCCAATCAA	21
t0002525	TCTATGAGGAAGAGTATGAAG	21
t0002539	ATCAGTTAGACTCATATGGTTC	22
t0002541	CTAGAGTGGGACAGGAGTAAA	21
t0002548	CTGACATAGACGACTTGCTGT	21
t0002566	AGGAATGGCGCGCTTTAAGCT	21
t0002578	TGATTTGACGAAGTGTAGGTT	21
t0002591	TACAGTCAGGGAGCAGCACAAC	22
t0002593	AAATTCTGAGCGTTGCACGTG	21
t0002601	CCTTGATCAATAGGCTATTTT	21
t0002604	GCGAGTGATCTGCTGACGTTG	21
t0002606	AGTGAGAATGAATGGCCTGTG	21
t0002614	GCATCAGTTAGACTCATATGG	21
t0002624	TGATGCACAGGACTGAAGCAA	21
t0002642	AGGGCCAAGACGAGACTCTAT	21
t0002653	TCAGTTAGACTCATATGGTTC	21
t0002674	AGAAGCTGTGGACAGTTCATG	21
t0002689	TGGACAATATCACAGAGAATGAGA	24
t0002692	TGACACAGGCTTCTTGATATA	21
t0002697	TGCTAACTGTGATCGGTTGAC	21
t0002703	CTGCTGGATATTAGGGACGAGT	22
t0002726	AGAGTATGAAGTGGAAGTGCC	21
t0002735	CCTCGGCTTCAGAAGATCACAA	22
t0002782	CCCTGACTGTAGATGCACAGA	21
t0002783	CACAATGAGAGCACGACTGACC	22
t0002787	AGAGGCGCTTAGTTTTCTTTG	21
t0002791	TTCAGCAGACTCCATCACCCAT	22
t0002798	TATAAGTAGTGCAAGTAGAGG	21
t0002799	CAACTGATTGGTATAGGCGAC	21
t0002801	CTATGAAGTTGGATGCGGAGA	21
t0002809	CCCTTGAGTTTAGAGCGTGCA	21
t0002813	ACTGAAACAGGTCAGTCGTGCT	22
t0002835	GAGTATGAAAGGATGGGAATT	21
t0002846	CAGAACGATGAGAAGATGGGA	21
t0002872	AGAATGCGCGGGTTGAGCAAG	21
t0002875	AGAAAATGGATGAGGCGATGC	21
t0002880	AGATGGTTGTTGTAAGAAGATA	22
t0002883	TAGAAGTCGAAAGCGTAGCGAG	22
t0002893	ACTGAAACAGGTCAGTCGTGC	21
t0002897	AGAGATGCTTGAAAATCTGTA	21
t0002903	CAGGAAGAGTTCGGTGAGATC	21
t0002904	CCTCTGGATCTGTGACATAAGA	22
t0002914	AGATCACTCGCAGGAACATAT	21
t0002929	AAATGGTCAGGGATGTCATAA	21
t0002934	ACGACTTCGTACAAGCTCAAG	21
t0002935	AGATGGGCACAGTGAGTCAAT	21
t0002947	AATTGAAGCATAGGTGTCATG	21
t0002964	ATGCTGTCAAGTTCAAACTTT	21
t0002968	TTCATGGAGGATTGGTGGGTTG	22
t0002971	ACCTTGATCAATGGGCTCTAT	21
t0002993	TGCAGACGAAGGTGATAAACA	21
t0003001	GGAGATCGGCATGCCTCGCAC	21
t0003011	TGGATCAGCATCAGTTAGACT	21
t0003027	AGAATGAATGGCCTGTGATGG	21
t0003058	AGCTGTGTTGTTGATTGTGTTA	22
t0003090	AAGCATGCGCAAGAGCTGACA	21
t0003115	AAGTTAGAACCAGAGCGTGTGG	22
t0003118	AGTGTGACATGAACCAGAGAT	21
t0003128	TGTATAAAGTTGTAGTGGGGA	21
t0003130	TTCAGGAAGAGTTCGGTGAGA	21
t0003132	CAGAATTTCGCGTAATACTTT	21
t0003135	TGACAAGGGTATGAATATTGA	21
t0003142	ATAGAGCCCATTGATCAAGGT	21
t0003150	TTGTTTATCACCTTCGTCTGC	21
t0003158	GTGAGAATGAATGGCCTGTGA	21
t0003160	TGAGATTGTGTACACACCCATA	22
t0003162	CCTTGATCAATAGGCTATTT	20
t0003169	ATATTAGCTGTGTTCACATTG	21
t0003178	GGAGATCGGCATGCCTCGCACA	22
t0003192	GCGAGTGATCTGCTGACGTTGT	22
t0003205	TGCTGGATATTAGGGACGAGTT	22
t0003208	GAACGGACGAGGGTAAATAAGCTA	24
t0003214	AACGACTTCGTACAAGCTCAAG	22
t0003217	TCCCTTGCACGATCTGATGTC	21
t0003221	AGGGCCAAGACGAGACTCTATA	22
t0003244	ACGTCACACTCAGAATGCGCG	21
t0003252	CAAGCTGTCATTGTCAACCACG	22
t0003257	TTGTAACAGGTAGACCATATG	21
t0003259	TCATAGAAGTCGAAAGCGTAG	21
t0003264	CCTCTGGATCTGTGACATAAG	21
t0003271	CGTGCTGTAGGAAGACCTCGG	21
t0003277	CACTGCAAGGGACGTTAATCA	21
t0003280	TGGGACGATCGACGAGACATG	21
t0003293	TGAGATGGTCTATGATTGCAAT	22
t0003301	CCTACTCACATATCGGGCTGT	21
t0003308	GTGTGGAAGGCCTGTTGATTT	21
t0003318	AGAACGTCACACTCAGAATGCG	22
t0003329	AGCGAGGGCATGCAGAGTGATT	22
t0003342	CAGTCAGGGAGCAGCACAACA	21
t0003345	CACAAGGAATGATGGCCGTAG	21
t0003371	ATGGGTTCTGCGCAGTAGAGA	21
t0003372	TCCATGGACTGTGGGGATGAC	21
t0003376	ATAGTGACATTATTTACTTTG	21
t0003380	AACTGATTGGTATAGGCGACA	21
t0003387	ACGAGCAAGTGGAATATCCTCT	22
t0003390	AGAGACTGGTACTAAAATTTCTAT	24
t0003396	TCTACATACAGCAAGTCGTCT	21
t0003397	TCTGAACAGAGTCGGTGAAAA	21
t0003406	GCAGGAATGGCGCGCTTTAAG	21
t0003408	AGGAGAGACTTTTGTACCTGA	21
t0003415	TGCTGCTGGATATTAGGGACG	21
t0003419	ACGCGAGATGCTAACTGTGAT	21
t0003422	AGTGAATAACTGCAGGTTCGGATA	24
t0003424	GCGAGGGCATGCAGAGTGATT	21
t0003425	TGATGCTGCAAATTCAAGACA	21
t0003435	TTCTGAGCGACCATACATGCCT	22
t0003436	ATGTCAACGAGAGAGAGGCCA	21
t0003445	ACTGGATCACAACACAAGATG	21
t0003446	GTCACTGAAACAGGTCAGTCG	21
t0003453	CGGCGTCTGTTAGAAGTTCCGGTA	24
t0003457	CTCCTCTGGATCTGTGACATAT	22
t0003459	GGAAGACAAGGAACTTCGTGC	21
t0003461	TTCTGATAGAATGGGTCTTTGC	22
t0003462	TGAGATGGTCTATGATTGCAA	21
t0003475	GGAGACGAGCAAGTGGAATATC	22
t0003482	TGATGAGTATGAAAGGATGGG	21
t0003486	AGGGACAAAAACGATACTTTACTC	24
t0003492	TGGCGGTCGGCGGTGAGCGGC	21
t0003494	AGAAGTAAAAAGGTGGCTTCA	21
t0003498	CGCAGTAGAGATTGGGTCAAC	21
t0003501	GAAAGGCACACTGCAAGGGACG	22
t0003505	AAGCAATCTGTGCAGCAATGAT	22
t0003514	CAATAAAGTTGAAATTTCGAC	21
t0003524	AGGTACAACGTCAGCAGATCAC	22
t0003526	ATGCATTGTCTGACTTGCATG	21
t0003530	TGACACAACAACATGGATATA	21
t0003534	AAGCCACCTTTTTACTTCTAG	21
t0003555	GTCCTTTATGATGATCATCAC	21
t0003560	TTGAACACAGTCAGACTACAAG	22
t0003572	TGGATGGCGTGACAAGTTCAAC	22
t0003578	TCCGTACATAGCAGAATCAGCA	22
t0003583	ACACAAAAGTGTTGGCCTGTG	21
t0003584	CACGGTATATATAGATGTCTAG	22
t0003588	GGGGACAAAAACGATACTTTACTC	24
t0003592	AAGTTAGAACCAGAGCGTGTG	21
t0003595	CTTGAGCTTGTACGAAGTCGTT	22
t0003601	GGTGGCATCCCGAAGCTCTGG	21
t0003623	CACTATGAGTGTTTGCTGCTG	21
t0003635	TTGTTTATCACCTTCGTCTGCA	22
t0003639	CTGGTGACAAAGCATGTAGTG	21
t0003648	GAACACAGTCAGACTACAAGG	21
t0003650	AGAAAGATGCGCGGGCCTGAA	21
t0003651	TTCTGAAGCCGAGGAACAATCT	22
t0003655	TCAAGGAAGAAAGAGTGTGTA	21
t0003689	TGACGAAGTGTAGGTTTTGCA	21
t0003692	TCCAGCAGCATGAGTGTAGTG	21
t0003704	GCGCATACACAAAATCGTCTC	21
t0003727	TCCGAACTTCTGGTGTAGGCT	21
t0003739	TGACACGTGGACGAATACTGTTGC	24
t0003749	GAGACGAGCAAGTGGAATATC	21
t0003753	AGGATATTCCACTTGCTCGTCT	22
t0003760	GAAGCAGTAGCACAGATGAAG	21
t0003765	AGATGTATAAAGTTGTAGTGG	21
t0003778	TCAACTGTAGACCGTGCACTAGGA	24
t0003779	TTTTCCTTGTAGTCTGACTGT	21
t0003788	GCCCTTGTCGCTTCGATTCGT	21
t0003799	TCTGAGTGTGACGTTCTGATAG	22
t0003817	TCAGACTACAAGGAAAAGAAG	21
t0003823	TCCGTAGCCACTGAGAATCGC	21
t0003824	GGATGTACAGAAAGATGCGCG	21
t0003828	TGAACACGGTCTTAAGCTTAC	21
t0003829	TCTTGGCTTGAACAGAGACATT	22
t0003830	GGCATCGGAGTGTCTTTGCAGGTA	24
t0003843	TCTTAAAGGCTGGAACAATAAA	22
t0003850	CGGATTAGTCCTTGACCTGTCGGG	24
t0003855	TGAGAAGCTGGCTGTTTGCAG	21
t0003881	TTGGAGCGAAGGTTTGTGTGGA	22
t0003887	TGACTTGACTCCACACAGGCC	21
t0003889	TAGCAGGCTTGGATTCAATAG	21
t0003903	AGATTGTATGGCTAAAGCAGCTGC	24
t0003905	AAGATTGTTCCTCGGCTTCAG	21
t0003929	ACAGAAAGATGCGCGGGCCTGA	22
t0003936	ACACTGAATGAGGTTTGCTAT	21
t0003945	CTGTCAGCAGAAGATTCTGGA	21
t0003951	CACAAGGAAAGAAGCGCATGA	21
t0003957	TGCGCAAGAGCTGACAGTGCA	21
t0003990	GACCTTGATCAATGGGCTCTA	21
t0003996	ATCACATAGCAGGCTTGGATT	21
t0004000	CCGACAAACACTGAAGGCATG	21
t0004015	GCATGTATGGTCGCTCAGAAT	21
t0004027	CGTTCTGATTGAGTTTGATGG	21
t0004032	TGACACAGGCTTCTTGATATAG	22
t0004036	GGCACACTGCAAGGGACGTTA	21
t0004041	TAGATGTCTGCAGCAATTATA	21
t0004054	AGGAACGACCTCATCAAAGAA	21
t0004066	AGAAGATCACAAAGAGAATGA	21
t0004086	TGGCTTGAACAGAGACATTGGT	22
t0004087	AGAGTGATGCTGGTTTTGGAA	21
t0004108	TGAGAAGTTGAGACAGAGAAA	21
t0004155	TCAACTTAGAGTGTCCATGGAC	22
t0004170	ACAAGCCAGAGCAAACTGATC	21
t0004201	TCTGCTATGTACGGAGCTCCTC	22
t0004203	CTCTGAAGGAACGACCTCATC	21
t0004209	ATGGTGGAATAGACAGTTGCA	21
t0004218	CAGAACGTCACACTCAGAATG	21
t0004247	TTCTGCAACACCACCAGGACG	21
t0004252	TGTTTATCACCTTCGTCTGCA	21
t0004259	TGCAGACGAAGGTGATAAACAA	22
t0004261	TACACTTCGTCAAATCATGCA	21
t0004263	GTACAGAAAGATGCGCGGGCC	21
t0004267	ATGCTGTAGTTTTCAGGCTCA	21
t0004279	GAGCACGACTGACCTGTTTCA	21
t0004289	TAAAACTTGCCATGACAGAGT	21
t0004293	AAGGCTATGAGCATAGCTCCA	21
t0004297	CTGAAAGTAGTCGCAGTTTTG	21
t0004299	ACATAGACGACTTACTGTATG	21
t0004302	TTCTGGATGAGTCTAAGGACA	21
t0004337	TGCTGATTCTGCTATGTACGG	21
t0004342	CGAAGCTGAGACAAAGGAGAAG	22
t0004346	TAAAGAGAAGTGAGGTGCCTGA	22
t0004347	TGGCTTACTTGCAACTGCTGC	21
t0004353	TGACATTAGAATTTCCACGCA	21
t0004388	TGAGCAGATCTGTTGGACATCAAT	24
t0004406	ATCTGCTGACGTTGTACCTTG	21
t0004410	TGCAAAACCTACACTTCGTCA	21
t0004434	AGGCCCGCGCATCTTTCTGTA	21
t0004443	CCAGTAGAGATCTCAGAGGGG	21
t0004453	TTCAAAAGTTGAGACAGAGCC	21
t0004487	CCTGCAAAAGACACTCCGACGCTC	24
t0004498	AACTTTGGAAAAGGTCGGTAG	21
t0004500	TCCCCAAACAAGATCGTTCCA	21
t0004514	AGCAAGTGGAATATCCTCTCA	21
t0004528	AAAAGCATCCCTGAACTTGAG	21
t0004538	CTGCAAGGGACGTTAATCAGA	21
t0004551	ATGGGTTCTGCGCAGTAGAGAT	22
t0004557	CAGATTGTATGGCTAAAGCAGCTG	24
t0004569	TCAGCAGACTCCATCACCCAT	21
t0004570	ATGTATGGTCGCTCAGAATTT	21
t0004583	TGCCACCAAAAAGATCTGAGAT	22
t0004587	ATTGATATGATACAAAAACGGG	22
t0004598	TCTGCGAGACTCCTGTGCAGA	21
t0004629	TCTACTGCGCAGAACCCATGC	21
t0004643	TCGTTTAAGGCAGGAATGGCG	21
t0004648	GAAATGATGCACAGGACTGAA	21
t0004651	AAGAGTGTGTATGGTGGGAAC	21
t0004653	ATGGATGGCGTGACAAGTTTA	21
t0004670	TCCATGGACTGTGGGGATGACA	22
t0004671	AGGTATGGATTGCTTCGGAATT	22
t0004685	ACTCCTGTGCAGACGAAGGTG	21
t0004686	TGTAAACCTGTAAGTCCTTGGCGG	24
t0004715	CTGACATAGACGACTTACTGTA	22
t0004744	TGTGATGAACGGCTTTATGGTG	22
t0004759	TCTATGAGGAAGAGTATGAAGT	22
t0004764	CTACGGTGCCGTTGGTATTTT	21
t0004765	ACTGCAAGGGACGTTAATCAGA	22
t0004766	TGCCACCTGCAAAGACACTCCGAC	24
t0004769	ATGACAGAGTCGAAATTTCAA	21
t0004789	GCAGCAAACACTCATAGTGCA	21
t0004790	TGAGCAGTTTAGACAATTGAT	21
t0004798	TGACACTCTCTTGCATTTTCT	21
t0004804	CCTTCAGCAGACTCCATCACC	21
t0004810	TCTATCAGAACGTCACACTCAG	22
t0004846	AACGCATACACAAAATCGTCT	21
t0004851	TGGGATTGCCAGTTTGTTCAGC	22
t0004863	CACTGGATCACAACACAAGATG	22
t0004865	ATGGCATCGCTTCTTTCTGTG	21
t0004869	AGAAAGATGCGCGGGCCTGAG	21
t0004873	GAGTAAGCCGGAAGAACCATT	21
t0004883	AGCTATTTTGTCGGGTTGCCA	21
t0004895	CAGAACATGGCACGGTGAGTTT	22
t0004897	CATGTAATTGACTCATTTGGA	21
t0004912	AGGCAGGAATGGCGCGCTTTA	21
t0004923	AAATGATGCACAGGACTGAAG	21
t0004927	AGACGAGCAAGTGGAATATCCT	22
t0004932	TGCATGTGTGGCTAAACAGAAT	22
t0004965	TGAGGATTCAGACACTGTGGCT	22
t0004990	TGAGCTCAGAGTACATTGGTG	21
t0004997	TCTACATACAGCAAGTCGTCTA	22
t0005013	TTGAGTTTAGAGCGTGCAAGAT	22
t0005017	CCAAGGAAGGTTACTGTTACT	21
t0005024	TCTGCACGCAGAGAATTCAAGC	22
t0005026	TCTGAGTGTGACGTTCTGATA	21
t0005044	TGTGGTGTATCGACAATGGCA	21
t0005057	ACATTAGTGCACGTGTTATGG	21
t0005064	TCTAAGCTTTGCATTTGGACA	21
t0005074	AAGCATCCCTGAACTTGAGCT	21
t0005084	TTTCACTTCTTCCGGAATTGA	21
t0005095	ATAGACGACTTGCTGTATGTA	21
t0005102	TGAGGATTCAGACACTGTGGC	21
t0005126	TCACAGATCCAGAGGAGATATA	22
t0005142	ACCTTGATCAATGGGCTCTAG	21
t0005148	ACAGGGCAGCAGCGTCTTCTG	21
t0005150	AGCACTGATCCGAATGCATTA	21
t0005166	AATCTGTATGCTGAGATTGTG	21
t0005171	CCATGGACTGTGGGGATGACA	21
t0005188	GGACGGAGACGAGCAAGTGGA	21
t0005190	AAGAGTGTGTATGGTGGGAACT	22
t0005200	ATGAGTATGAAAGGATGGGAA	21
t0005203	TGAGCTCAGAGTACATTGGTGT	22
t0005209	TGCTGACGTTGTACCTTGAAA	21
t0005211	TGTGAAGGTACGTGTTTTGTT	21
t0005213	AATCTGTGCAGCAATGATTGA	21
t0005221	CAAGCCGAAGAGAATGATCAAG	22
t0005231	TGAAGCCGAGGAACAATCTTT	21
t0005250	AGCGACGGGCGGTGTGTACAA	21
t0005251	GCCACAATGAGAGCACGACTG	21
t0005252	TCTGAGCGACCATACATGCCTA	22
t0005262	TGGCAATGTACATCTTATCTT	21
t0005270	GGATATTCCACTTGCTCGTCT	21
t0005279	AACCCCTATGCTACAGATTGA	21
t0005286	GATGTATAAAGTTGTAGTGGG	21
t0005293	TCCTCTGGATCTGTGACATAAG	22
t0005301	TACAGCAAGTCGTCTATGTCA	21
t0005302	ACCGGCGCTAGATATGGCAGG	21
t0005312	AGGGAGCAGCACAACACAATC	21
t0005327	CCTGATTGAGAACCGACAGATGGA	24
t0005362	ACTGACATAGACGACTTACTGT	22
t0005409	ATTCTCTTTGTGATCTTCTGA	21
t0005418	CAGTGACGGCTCAGATTTTGC	21
t0005420	CTGATAGAATGGGTCTTTGCT	21
t0005439	CAAAGAAGAGCTTGTTTCGGC	21
t0005450	AGAGCACGACTGACCTGTTTCA	22
t0005451	CAGCACTGATCCGAATGCATT	21
t0005467	CCAACCAACTGCATGCTTTCG	21
t0005479	CAGCAGACTCCATCACCCATT	21
t0005501	ACCTGTTTCAGTGACGGCTCA	21
t0005504	TTCCGGATTGGATGTGGATGTA	22
t0005522	AAGCAATCTGTGCAGCAATGA	21
t0005523	GCAGAACGATGAGAAGATGGG	21
t0005561	GGGGATGACATCATACTTTCTG	22
t0005586	CGGATCAGTCTCTGACGGAGGCAT	24
t0005587	ATATAGTAACATTGCAGCAGG	21
t0005593	AATTCTGAGCGTAGCACGTGA	21
t0005595	TTGAGAAGATCAGGCCGGATT	21
t0005619	GAAGCATGGGGCTATCCTGAA	21
t0005621	AGACGACTTGCTGTATGTAGAA	22
t0005643	ATATGACACAGGCTTCTTGAT	21
t0005647	GGGATGACATCATACTTTCTG	21
t0005648	TAGGTAATGCATTCGGATCAGT	22
t0005655	GGCAGGAATGGCGCGCTTTAA	21
t0005670	GTGAGAAGCTGGCTGTTTGCA	21
t0005675	ACTCCCTGTTATAAGTTGGCA	21
t0005687	ATAAGTAGTGCAAGTAGAGGC	21
t0005688	GCATGAGTGTAGTGTGGATTA	21
t0005697	TGGCATCGCTTCTTTCTGTGT	21
t0005710	TGATCTTCTGAAGCCGAGGAAC	22
t0005712	TGACATAGACGACTTGCTGTA	21
t0005724	AGGGACGATTTCAGTACTTAACCC	24
t0005725	TGAAGGACTTGAGTGGATCAGC	22
t0005727	CTTGAGCTTGTACGAAGTCGT	21
t0005736	AGACTACAAGGAAAAGAAGAG	21
t0005746	TAGACGACTTGCTGTATGTAG	21
t0005769	AGGGGGATGTATTTACTGCGG	21
t0005773	CACATAGCAGGCTTGGATTCAA	22
t0005777	CTGGATCACAACACAAGATGG	21
t0005780	GCAGATTGTATGGCTAAAGCAGCT	24
t0005797	TCGGAGCCCGCAGTAAATGCAT	22
t0005808	GAAATTCTGAGCGTAGCACGT	21
t0005809	CAGTCAGACTACAAGGCAAAG	21
t0005845	ACTACAACTTTATACATCTAG	21
t0005877	CCAAGACATCAGATCGTGCAA	21
t0005881	ATTTGTGAGAAGCTGGCTGTT	21
t0005885	CTTTTCCTTGTAGTCTGACTG	21
t0005903	TCTTTAAACGGCGCTATCTTGAAT	24
t0005929	GCAAGTTTTAGACCTTGATCA	21
t0005936	CAACGTCAGCAGATCACTCGC	21
t0005939	ATGGACACTCTAAGTTGAGACT	22
t0005959	CAAGGAAGAAAGAGTGTGTATG	22
t0005965	ATCTGTGCAGCAATGATTGAAG	22
t0005966	ACAACCAGCGAGAATACTGAA	21
t0005982	TGAGCTTGTACGAAGTCGTTGA	22
t0005983	ACAAGGAGAGACTTTTGTACC	21
t0005990	CAGTCCTGTGCATCATTTCTT	21
t0006006	GGTTCTTCCGGCTTACTCATA	21
t0006011	CGAGCAAGTGGAATATCCTCT	21
t0006034	TCCGAACCTGCAGTTATTCACTTC	24
t0006036	AGGATATTCCACTTGCTCGTC	21
t0006041	TGGTAGCACAGCAACAAGAGG	21
t0006056	ATGATGAAGATAAGATGTACA	21
t0006071	TCCTTGAGCTTGTACGAAGTCG	22
t0006084	CAGAATTCTGCGCTGCAAAGA	21
t0006087	ATAGAAGTCGAAAGCGTAGCG	21
t0006092	AAATTCTGAGCGTAGCACGTGA	22
t0006110	CTGAGCGACCATACATGCCTA	21
t0006121	CAAAGTGTAGGCAGCACATTC	21
t0006127	ACTGCGCAGAACCCATGCCAA	21
t0006141	ATACATCGGTAAAGTTCTGGA	21
t0006142	CGTACATAGCAGAATCAGCACT	22
t0006152	GGGCGCGAGGTGTATGCTGAT	21
t0006153	AAGCTCTTGAAAGTTTCTGCA	21
t0006166	CAAAAGCATCCCTGAACTTGA	21
t0006175	AGAGTAGTGGTGAATTGAGTA	21
t0006179	TTGAACACGGTCTTAAGCTTA	21
t0006186	CCCTCTGAAGGAACGACCTCA	21
t0006202	CTGTGCAGACGAAGGTGATAA	21
t0006211	AGAAGATCACAAAGAGAATGAA	22
t0006224	AGTCAATCCAAGGCTGAATGA	21
t0006225	CAACAAAGAATACAAACGCATC	22
t0006240	CAGGCCCGCGCATCTTTCTGTA	22
t0006242	TGAATTCCTGGCTTACTTGTAA	22
t0006253	TTCAAGCCGAAGAGAATGATCA	22
t0006254	GAAGCAGTAGCACAGATGAAGG	22
t0006267	AGTATTCTCGCTGGTTGTTGC	21
t0006287	TCAGATCTTTTTGGTGGCACA	21
t0006309	TCTTTGCCTTGTAGTCTGACTG	22
t0006310	ACGGATTGTCTTTGGCAACTC	21
t0006312	CTGTCATGGCAAGTTTTAGAC	21
t0006316	GGGGGATGTATTTACTGCGGG	21
t0006322	TCTCTGCATCTTCTAGACATC	21
t0006324	CTCATGCTGCTGGATATTAGG	21
t0006360	AGATGCCCTACATAACGCCCT	21
t0006374	CCCGACAAACACTGAAGGCAT	21
t0006396	CTTGAACAGAGACATTGGTTG	21
t0006417	TGCCACCAAAAAGATCTGAGA	21
t0006440	AAGGAAAGTACCAACAGAGGG	21
t0006472	TGCAGAGATCAAGCCAGGTGA	21
t0006473	CAGTGTGACATGAACCAGAGAT	22
t0006485	AGACCTTGATCAATGGGCTCT	21
t0006498	TAGAAGTCGAAAGCGTAGCGA	21
t0006505	TCCGGCTTACTCATAAACATA	21
t0006533	TGGGCATCTGTTCAAGCGTAA	21
t0006566	AAATGAAGAGGTCGCTGTTGAA	22
t0006590	GTGGATTGTTTACATAGTAAT	21
t0006604	GATGCGGAGAATCTGTGCATC	21
t0006620	CACAAAATCGTCTCTTAAAAG	21
t0006631	TTACAAGTAAGCCAGGAATTC	21
t0006640	AAATTCTGAGCGTTGCACGTGA	22
t0006641	AAAAAGCAGGACTATCTTTGT	21
t0006649	CGAGTGATCTGCTGACGTTGT	21
t0006667	CCTTGATCAATGAACTCTAGA	21
t0006673	GAAGTTGCTTCTGGATCGTTGACA	24
t0006696	AGACCGGCCATCTCACTTTCA	21
t0006700	TCCATAGGAGCAGCTGTGAAGG	22
t0006703	CTGAAACAGGTCAGTCGTGCT	21
t0006711	AAGTATTACGCGAAATTCTGA	21
t0006724	GAACGCATACACAAAATCGTC	21
t0006728	TACTGCGCAGAACCCATGCCAA	22
t0006730	CACGGAGTGCAACAGGGGAGA	21
t0006733	ACTTGCTGTATGTAGAAATGGA	22
t0006738	AGCGCATACACAAAATCGTCT	21
t0006741	GGTGATAGCGGATTGTTATTT	21
t0006744	TTCCTCGGCTTCAGAAGATCAC	22
t0006745	AAGGCAGGAATGGCGCGCTTT	21
t0006748	ATCCCTGAACTTGAGCTTTTG	21
t0006756	GAAGCATAGGTGTCATGTGGC	21
t0006760	ACGACTTCGTACAAGCTCAAGG	22
t0006761	AGGACGAGACGAGACGAGCTTCCT	24
t0006764	TCTGAGCGTAGCACGTGACAAG	22
t0006765	CACAGCACAAGGAATGATGGC	21
t0006768	AATGGATGGCGTGACAAGTTTA	22
t0006800	CGGACGAGTGTCGGTGAGTGTCGT	24
t0006805	TGGCTTGAACAGAGACATTGG	21
t0006818	GGCTGTTCAGCTGAGGCTTTG	21
t0006828	CGAAATTCTGAGCGTAGCACG	21
t0006831	TGGGGACAAAAACGATACATAGAA	24
t0006839	GCGTAGCACGTGACAAGGGTA	21
t0006840	TTGTGTAATCGTCAGCATATA	21
t0006842	GGTACAACGTCAGCAGATCAC	21
t0006843	AACGACTTCGTACAAGCTCAA	21
t0006849	AATATCAACAGAGACAGAATT	21
t0006907	GTCTGCACAGGAGTCTCGCAG	21
t0006928	AGATTGGCATGCTTGGTACAT	21
t0006944	ATTGAACAGCGACCTAAGGGG	21
t0006945	TCAGTTAGACTCATATGGTTCT	22
t0006954	TTCCACTTGCTCGTCTCCGTC	21
t0006971	AAGGAAGAATCAGTTATGTACA	22
t0006994	AGCAGGCTTGGATTCAATAGA	21
t0006995	AATTCTGAGCGTTGCACGTGA	21
t0006998	TGTACTCTGAGCTCAAGAGTC	21
t0007007	AAGTTCAGGGATGCTTTTGACA	22
t0007017	TGATGGAGTCTGCTGAAGGCA	21
t0007028	CGAGACTCCTGTGCAGACGAAG	22
t0007051	CAGACCAAACTTGAGATGCCA	21
t0007069	ACCACTGTGCCGGAATTTCAA	21
t0007075	AAGTATTTGGCTGTGCTTGAT	21
t0007078	TTGGCCTCTCTCTCGTTGACA	21
t0007087	ATGTGAGAATTTTTGTCGTAGT	22
t0007111	AGGGACTACAGAAACCACTCC	21
t0007116	TGCACATGTATGGGGTTGAGCC	22
t0007122	TGCAAATACAGTAGAAGACATCAT	24
t0007123	CCCGACACTTGCTTAAGCGGACTA	24
t0007146	CTCTACTGCGCAGAACCCATG	21
t0007164	ATCCTCTGTAACATGGCATTT	21
t0007167	GTGCTCTCATTGTGGCTGGCA	21
t0007174	CTAAAACTTGCCATGACAGAG	21
t0007175	CCACAATGAGAGCACGACTGAC	22
t0007213	AGCATCAGTTAGACTCATATGG	22
t0007239	TCACTACAGAAGCTGTGGACA	21
t0007260	CGCACGGTATATATAGATGTC	21
t0007266	GTTTTTGTATCATATCAATTA	21
t0007274	TGATCTTCTGAAGCCGAGGAA	21
t0007282	CATACTCAAAGATTGTCCCAA	21
t0007290	TCTACATACAGTAAGTCGTCTA	22
t0007296	CAAACATGGAGAAAGATAGTA	21
t0007300	TCAGACTACAAGGAAAAGAAGA	22
t0007323	AATGCATTCGGATCAGTGCTG	21
t0007326	TAATTGCTGCAGACATCTACA	21
t0007329	TGGGAAGACTTTGTACGGTACA	22
t0007331	ACTTGCTGTATGTAGAAATGG	21
t0007332	CCTGTGCAGACGAAGGTGATA	21
t0007335	AGAGCCCATTGATCAAGGTCT	21
t0007358	TACACAAAATCGTCTCTTAAA	21
t0007368	CTTGATCAATGGGCTCTATGG	21
t0007382	TGCTGATCGTCGTCATCGTCC	21
t0007404	TCTAGAACTTATCATGACAGAAC	23
t0007417	CAAGTGTAAGATATCTAAAACG	22
t0007442	AGTGGCAGAGTGGCCTTGCTG	21
t0007457	TCCGTACATAGCAGAATCAGC	21
t0007483	CGCGCACGGTATATATAGATGT	22
t0007485	TTTGTGATCTTCTGAAGCCGAG	22
t0007488	ATGAAGAGGTCGCTGTTGAAA	21
t0007497	ACATGACACCTATGCTTCAAT	21
t0007519	ATAGAATGGGTCTTTGCTTAA	21
t0007536	AAGTGCGCATGGAGACTGTTCA	22
t0007542	TCAATGGTATGGCTTCAACAC	21
t0007543	ATACTTTGCCAACTCTTCAAT	21
t0007563	TGGCAAAGATGCTCTTCTTGG	21
t0007568	ATGGAGTCTGCTGAAGGCAAT	21
t0007588	CTTTAAGCTTGTTGGAAAAAT	21
t0007589	CATTGATTGGTGGTGGCTGGA	21
t0007599	CAGAAGATCACAAAGAGAATG	21
t0007602	ATGTACAGAAAGATGCGCGGG	21
t0007605	GTTCCTCGGCTTCAGAAGATC	21
t0007611	ATCAGAACGTCACACTCAGAA	21
t0007625	CAACGCTCAGAATTTCGCGTA	21
t0007629	AGGCCCGCGCATCTTTCTGTAC	22
t0007632	AGTTAGAACCAGAGCGTGTGG	21
t0007633	AGAAGACGCTGCTGCCCTGTT	21
t0007640	AAGGGCGAGTATGAAATAGAT	21
t0007660	ATATTCCACTTGCTCGTCTCC	21
t0007667	TAGACGACTTGCTGTATGTAGA	22
t0007670	GGTGTGGTGTATTGACAATGGC	22
t0007712	TGCGCAAGAGCTGACAGTGCAC	22
t0007720	ATCATGCTGTAGTTTTCAGGC	21
t0007725	AGAATTCTGCTGCATCGCCTC	21
t0007728	AGTTCAGTGACTAAACATGGC	21
t0007752	AGAAATGATGCACAGGACTGAA	22
t0007761	ACATGCATTGTCTGGCTTGCAT	22
t0007767	TTTGCCTTGTAGTCTGACTGT	21
t0007782	TCATGTGCAGGTTATGGAGAAC	22
t0007808	GAGCTATGCTCATAGCCTTGG	21
t0007813	TGGATCACAACACAAGATGGG	21
t0007896	CCATAGGAGCAGCTGTGAAGG	21
t0007906	CTTGGGACGACAACAAACAGT	21
t0007925	TGAAAGTAGTCGCAGTTTTGG	21
t0007937	TGCGGTTGAGGCTTCCTGGGAA	22
t0007940	AACAACCAGCGAGAATACTGA	21
t0007988	GCGGAGAATCTGTGCATCTAC	21
t0007997	TATGAGTAAGCCGGAAGAACCA	22
t0008011	AAGAGTATGAAGTGGAAGTGCC	22
t0008029	AGGGTTGTGTTAGGTCTTCGGCAA	24
t0008033	AAAAATCCTCTGTAACATGGC	21
t0008064	AGTTTTGGACAGTGACAGTAGG	22
t0008066	AATGTCAACGAGAGAGAGGCC	21
t0008071	ACTGGTGACAAAGCATGTAGTG	22
t0008076	GGGTTCTGCGCAGTAGAGATTG	22
t0008081	ATATGAGTCTAACTGATGCTG	21
t0008086	AAAGTGTTGGCCTGTGTGGAGT	22
t0008109	TGGCACCCCTGGATCTGTTTTA	22
t0008115	CCTGGATCAAACTGTGGCATA	21
t0008126	CAGGCCCGCGCATCTTTCTGT	21
t0008129	AGAAGCTGGCTGTTTGCAGTT	21
t0008150	TTGTTCCTCGGCTTCAGAAGA	21
t0008170	ACAAATGGGCATCTGTTCAAG	21
t0008194	AAGCAAATTAGATCCATGTTG	21
t0008195	CCTTGAGCTTGTACGAAGTCG	21
t0008235	TACAAGTAAGCCAGGAATTCA	21
t0008248	AAAGAGTGTGTATGGTGGGAAC	22
t0008254	AGACGAAGGTGATAAACAATA	21
t0008265	CTTCAGTGTTTGTCGGGATAG	21
t0008302	AATGGATGGCGTGACAAGTTT	21
t0008344	CCTTGAGAAGATCAGGCCGGAT	22
t0008388	CGTACATAGCAGAATCAGCAC	21
t0008417	TGCGAGTGATCTGCTGACGTT	21
t0008424	TACATACAGTAAGTCGTCTATG	22
t0008425	GCTGCTTCTGTCGCGGACATTCAC	24
t0008429	ACTTCGTACAAGCTCAAGGAA	21
t0008457	AATCTGTACCGTACAAAGTCT	21
t0008482	CACATGACACCTATGCTTCAA	21
t0008500	AGCGACGCGAGATGCTAACTGT	22
t0008508	TGCCATATCTAGCGCCGGTTC	21
t0008513	AGACTACAAGGAAAAGAAGAGG	22
t0008518	TTACAAGTAAGCCAGGAATTCA	22
t0008556	AAACAGGTCAGTCGTGCTCTC	21
t0008587	TCTTCCGGCTTACTCATAAACA	22
t0008597	TCGAGAACTCTCCACAGGTGGACC	24
t0008604	AGGGTGGTTAGTTGGGTTAGG	21
t0008610	TGGGATCTCCAGATGTGCCAA	21
t0008612	CTGACGATTGGATTTTTGACGGTT	24
t0008625	AGCATGAGTGTAGTGTGGATTA	22
t0008636	ATTGAATTTTGGCCAGCATGTAAC	24
t0008641	ATGCACAGGACTGAAGCAATC	21
t0008662	TTGATCAATGGGCTCTATGGA	21
t0008663	AGCCGTCACTGAAACAGGTCA	21
t0008681	ATCTGTATGCTGAGATTGTGTA	22
t0008717	GTCCCCAAACAAGATCGTTCC	21
t0008725	TAAAGAACACAACACAGATCA	21
t0008730	TTGCTGTAACCCTCTGAAGGAA	22
t0008735	CATACTTTGAACAATACTTGA	21
t0008736	GGAGGGTTGTGTTAGGTCTTCGGC	24
t0008754	CAGGAATGGCGCGCTTTAAGC	21
t0008760	TGAGACATTTCAGCTCCGTTG	21
t0008768	TTGAACAGCGACCTAAGGGGG	21
t0008769	TGAATTATGCAGAACTTATCAGTA	24
t0008773	TCAGATCGTGCAAGGGAAGCG	21
t0008785	AGGCATGTATGGTCGCTCAGA	21
t0008790	TCCGCGGATCGGATCGGATCGGAT	24
t0008811	GGCGACGTTGTGAGAAGTCCA	21
t0008813	GTTCGGTGAGATCAGAAAGCA	21
t0008815	TGAGCCTGAAAACTACAGCATG	22
t0008830	CTCCTGTGCAGACGAAGGTGA	21
t0008839	TGGGGTGCCGGTGAGAGAAAGAAG	24
t0008863	CGGAGAATCTGTGCATCTACA	21
t0008873	AATGGTATGGCTTCAACACTC	21
t0008894	GTGAGAAGAAGACCGATAGAACAT	24
t0008898	CAGGCTTCTTGATATAGCGCA	21
t0008923	TCTGAGCGACCATACATGCCT	21
t0008931	ATACTTTGAACAATACTTGAGA	22
t0008959	TGGGGACAAAAACGATACTTTACT	24
t0008962	AGGAACTTCGTGCACATGTAT	21
t0008970	GAAGATATTCAGAGGCGCTTA	21
t0008990	CGACTTCGTACAAGCTCAAGG	21
t0009010	GGGAAGGATGCTATACTCATT	21
t0009015	AGTTTGAACTTGACAGCATCA	21
t0009031	TAGTGCACGGTCTACAGTTGAGTT	24
t0009059	TCGTGCACATGTATGGGGTTGA	22
t0009061	AGGCCCGAGAGACAAGTTCAG	21
t0009064	GGTTCTTCCGGCTTACTCATAA	22
t0009078	TCGGTGAGATCAGAAAGCAAAG	22
t0009085	ATTGAAGGGAAGGATGCTATA	21
t0009099	TGGCACATCTGGAGATCCCAAA	22
t0009132	AAGAGAATGATCAAGATCCTGG	22
t0009139	TCGAACTCCCGACACTTGCTTAAG	24
t0009150	ACCTGCAAAGACACTCCGATGCCT	24
t0009153	AATACAAGAGTGATGCTGGTT	21
t0009156	GAGACGAGCAAGTGGAATATCC	22
t0009176	TCCCTTGCACGATCTGATGTCT	22
t0009192	TTGAACACGGTCTTAAGCTTAC	22
t0009193	ATACAGACAATTTGTGGCTGC	21
t0009195	ATGCATTCGGATCAGTGCTGA	21
t0009198	AATCTGTGCAGCAATGATTGAA	22
t0009206	CTGCTATGAGGCGAAGGTTGG	21
t0009210	AACAGGTCAGTCGTGCTCTCA	21
t0009243	GAACGTCACACTCAGAATGCG	21
t0009249	TGCAGCTGTCGGTCTCACCCC	21
t0009342	TTGGCAATGTACATCTTATCT	21
t0009353	TGTGGCTGCTTGAGAGAGATG	21
t0009356	TTCTCCAACCAGAGCTCGGAG	21
t0009358	TGCGAGTGATCTGCTGACGTTG	22
t0009361	TTTGTTCCTTGAGCTTGTACG	21
t0009365	AATACCAACGGCACCGTAGCA	21
t0009366	AATCCTCTGTAACATGGCATTT	22
t0009375	AATGAAGAGGTCGCTGTTGAA	21
t0009390	TATTAGGGACGAGTTTGTTGA	21
t0009443	GACGGCTCAGATTTTGCCATC	21
t0009450	AAGAGAATGAATTTGCCAATG	21
t0009475	GAAGTCGAAAGCGTAGCGAGC	21
t0009492	ATGTATGGTCGCTCAGAATTTC	22
t0009503	ATACTTTGAACAATACTTGAG	21
t0009537	CAAGGAGAGACTTTTGTACCT	21
t0009573	TGTCCATGGACTGTGGGGATG	21
t0009631	TCGGCTTCAGAAGATCACAAA	21
t0009636	ACAAGGAACTTCGTGCACATGT	22
t0009648	CGATCCAGAGGGACAGGGTAA	21
t0009652	CCAATCTAGATTGTCCGACATC	22
t0009657	GCTGCTGGATATTAGGGACGAG	22
t0009658	CCATTAAAAAGATCTGAGATAA	22
t0009668	TGCTGACGTTGTACCTTGAAAG	22
t0009689	TGCACGCAGAGAATTCAAGCAGCA	24
t0009700	TCCGAATGCATTACCTAGAAC	21
t0009716	TACAAGCTCAAGGAACAAAAT	21
t0009722	GGAGATAGCAAGACTCACTCA	21
t0009726	TCTTTGATGAGGTCGTTCCTTC	22
t0009746	AAGTTTGAACTTGACAGCATCA	22
t0009747	TACTCAAAGATTGTCCCAAAA	21
t0009758	TTGAAGAGTTGGCAAAGTATTT	22
t0009759	GGCGCGAGGTGTATGCTGATG	21
t0009764	GCCTGATGAGTGGAGAAAGAGCAC	24
t0009768	TCCTGCGAGTGATCTGCTGACG	22
t0009783	GCTGTATGTAGAAATGGAAAA	21
t0009785	TTGGGCGCGAGGTGTATGCTGA	22
t0009827	CTTCAGTCCTGTGCATCATTT	21
t0009833	CTATAAGTAGTGCAAGTAGAGG	22
t0009886	GAACATAAGATGAGAAGACACCAC	24
t0009911	TGCGCGCACGGTATATATAGA	21
t0009921	CGTGCTCTCATTGTGGCTGGCA	22
t0009963	TAATGCATTCGGATCAGTGCTG	22
t0009969	ATAGCCTATTGATCAAGGTC	20
t0010015	AATGATGAAGATAAGATGTACA	22
t0010017	GGCAAAGAGAATTGGCAATTG	21
t0010026	GGCGTGACAAGTTCAACAAACT	22
t0010034	AGGAAGAAAGAGTGTGTATGG	21
t0010048	ATGAGATGGTCTATGATTGCA	21
t0010055	AGGTAATGCATTCGGATCAGT	21
t0010060	GAAGATATTCAGAGGCGCTTAG	22
t0010072	AGCCATTTGTGAGAAGCTGGC	21
t0010153	GCAGCATGAGTGTAGTGTGGA	21
t0010166	AACAAGCAAATTAGATCCATG	21
t0010167	AGATTGTTCCTCGGCTTCAGAA	22
t0010173	AAAGCATGCGCAAGAGCTGAC	21
t0010194	GAAGACGCTGCTGCCCTGTTG	21
t0010208	TGCTGTAGTTTTCAGGCTCAA	21
t0010209	TCGTACAAGCTCAAGGAACAAA	22
t0010214	TCTCCAACCAGAGCTCGGAGC	21
t0010215	AAAGAGAAGTGAGGTGCCTGA	21
t0010216	AGAAGTAAAAAGGTGGCTTCT	21
t0010262	GCATGTGTGGCTAAACAGAATG	22
t0010271	AAAACTACAGCATGATTCGTT	21
t0010330	TTTGCAGCACAGAATTCTGCT	21
t0010344	GAAAGTATGATGTCATCCCCA	21
t0010345	CTTCGTGATTTTGGCAGTATC	21
t0010359	ATCTGTACCGTACAAAGTCTT	21
t0010387	CCCTGACGGAGGCATTTGGACGAA	24
t0010399	CCTTGATCAATGGGCTCTATGG	22
t0010432	AAGTGAGATGGCCGGTCTTGA	21
t0010441	TTCTAGGTAATGCATTCGGAT	21
t0010452	AGCAGCATGAGTGTAGTGTGG	21
t0010461	ACCAACCAACTGCATGCTTTC	21
t0010470	CCTGATGGGTGGATTTACTGT	21
t0010480	ATGGTGGCTAATTGAAGCATA	21
t0010481	AGACGACTTGCTGTATGTAGA	21
t0010487	ACAAGGAGAGACTTTTGTATC	21
t0010501	TATTAGGGACGAGTTTGTTGAA	22
t0010515	AGAAAGCGCTATCTGAAAGATC	22
t0010517	CTGATTGAGAACCGACAGATGGAT	24
t0010536	TAGACGACTTACTGTATGTAGA	22
t0010546	AAGATATTCAGAGGCGCTTAG	21
t0010552	TACATACAGCAAGTCGTCTATG	22
t0010563	TGAGTATGGAGAGACTATGTCATT	24
t0010574	ATAACCTGCACATGAACAGTC	21
t0010576	AGGCAAGCCGATCTCTTACAGTAC	24
t0010598	TGCCGAAGACCTAACACAACCCTC	24
t0010600	TGAAGCATGGGGCTATCCTGAA	22
t0010620	TCATTGTATCGATCCGGTGGA	21
t0010623	TAATCGATCAAAGCAACTATA	21
t0010627	CAATGGATGGCGTGACAAGTTC	22
t0010628	TGCGGAGAATCTGTGCATCTAC	22
t0010642	ATAGATGTCTAGAAGATGCAG	21
t0010698	CGGAGCCCGCAGTAAATGCAT	21
t0010739	AACAACCAGCGAGAATACTGAA	22
t0010742	AGGATCTTGATCATTCTCTTCG	22
t0010754	TCGGCTTCAGAAGATCACAAAG	22
t0010797	GTCTGCACAGGAGTCTCGCAA	21
t0010798	ACTGCATGTGTGGCTAAACAG	21
t0010804	AGAGCTGTCTCACATCGCATT	21
t0010808	ATGAGAGCACGACTGACCTGT	21
t0010811	AATGTCTCTGTTCAAGCCAAGA	22
t0010823	ATCTGCTGACGTTGTACCTCG	21
t0010824	GAGGATTCAGACACTGTGGCT	21
t0010835	AGCCGAAGAGAATGATCAAGA	21
t0010846	CAGAACATGCACACACTTCTT	21
t0010863	CAAGTAAGCCAGGAATTCAAG	21
t0010924	TTTGGTCTCAGTAAGTGATGG	21
t0010925	AAGGTACAACGTCAGCAGATCA	22
t0010955	TGAACACGGTCTTAAGCTTACT	22
t0010970	TATTGAACAGCGACCTAAGGG	21
t0010972	CTTCAGCAGACTCCATCACCCA	22
t0010985	GAACCGGCGCTAGATATGGCA	21
t0010997	GTAGTCTGACTGTGTTCAAAA	21
t0010998	CCGAAGCTGAGACAAAGGAGA	21
t0011004	TCCACACAGGCCAACACTTTTG	22
t0011021	CTTGTGTTGTGATCCAGTGGA	21
t0011031	GGATGTTCTATCGGTCTTCTTCTC	24
t0011036	TTGTACGAAGTCGTTGAAAGA	21
t0011042	CGGGTAGCTTGGGTTGCTTGAG	22
t0011053	CAAAAGCATCCCTGAACTTGAG	22
t0011067	ATCTTCTGAAGCCGAGGAACA	21
t0011083	TGTCTCTGTTCAAGCCAAGAA	21
t0011096	TGCTGTAGTTTTCAGGCTCAAC	22
t0011100	TAATCATCAGCATACACCTCG	21
t0011104	TTGTTCCTCGGCTTCAGAAGAT	22
t0011125	CATTCTCTTTGTGATCTTCTG	21
t0011131	AGCGCTATCTGAAAGATCACA	21
t0011146	CTGAACTTGAGCTTTTGTATC	21
t0011180	TTGAACACGGTCTTAAGTTTA	21
t0011186	GCAGAATTCTGCGCTGCAAAGA	22
t0011187	CCGGAGGGAGTTGGATCTTTC	21
t0011233	AGCTTGAATTCCTGGCTTACT	21
t0011260	CCTACACTTCGTCAAATCATG	21
t0011287	TGAGTGGATCAGCATCAGTTA	21
t0011302	ACAAAGAATACAAACGCATCCA	22
t0011310	AGCAGACTCCATCACCCATTG	21
t0011330	CCAAGCTGCAGTCGGATAATC	21
t0011332	TCATTCTCTTTGTGATCTTCTG	22
t0011336	TACAAGCCAGAGCAAACTGAT	21
t0011343	AGAACGATGAGAAGATGGGAT	21
t0011347	CAAGACATCAGATCGTGCAAG	21
t0011379	CAAGGGACTTCGTGATTATAA	21
t0011382	CGAGTGATCTGCTGACGTTGTA	22
t0011392	CTAGGTAATGCATTCGGATCA	21
t0011405	TAGTCACCAAGGACATGATGGC	22
t0011411	CATAGAAGTCGAAAGCGTAGCG	22
t0011418	TGGTGTGGTGTATTGACAATG	21
t0011421	TCATTTTGAAGTATGTGGTGC	21
t0011469	TACAGTAAGTCGTCTATGTCA	21
t0011472	ATTTACCTATAGCTCCGTCGA	21
t0011476	TAGAGCGTGCAAGATCAGCTC	21
t0011511	TCAGAAAGCAAAGAATTGATG	21
t0011523	TCAACACTCTTACCCTGCAGA	21
t0011526	AGCAGATGACGTCTAAGAACTCAA	24
t0011538	GTTTATCACCTTCGTCTGCACA	22
t0011539	CAAGTATTGTTCAAAGTATGG	21
t0011575	GCGGAGAATCTGTGCATCTACA	22
t0011580	ACTGGATCACAACACAAGATGG	22
t0011588	ATCAGAACATGCACACACTTC	21
t0011595	AGGACAATCAAGCAACAGACCTCC	24
t0011613	GGGACAAAAACGATACATAGAAAT	24
t0011625	CATGATTTGACGAAGTGTAGG	21
t0011635	CCGACACTTGCTTAAGCGGACTAG	24
t0011638	CGAACTCTTGACCTTTCGGATCTA	24
t0011645	TCACAGATCCAGAGGAGATAT	21
t0011661	TAGACGACTTACTGTATGTAG	21
t0011683	TTCCGGCTTACTCATAAACATA	22
t0011740	TCAAGCCTTGTAGTTTTCACC	21
t0011743	CTTCAAAATCAGCGAACATTT	21
t0011757	TATGTCACAGATCCAGAGGAGA	22
t0011765	AGCAACCCAAGCTACCCGTTCA	22
t0011783	TGTTGGATGCTGGCGTGGATAC	22
t0011802	CATTTTCAGCAAGAGGTCGCG	21
t0011846	CAGAATTTCGCGTAATACTTTT	22
t0011875	TGAATTCGACAAGGAGAGACT	21
t0011930	ACCCCCGACACTTGCTTAAGCGGA	24
t0011942	TTCCCTTGCACGATCTGATGTC	22
t0011951	AGATGCTTTGGGATACAGTTTG	22
t0011961	TATTGAATTTTGGCCAGCATGTAA	24
t0011984	TTGGGCGCGAGGTGTATGCTG	21
t0012020	TGAGAAGCTGGCTGTTTGCAGT	22
t0012028	TGAGAGCCGTTAGATGATTTGACT	24
t0012037	TCTGTCATGATAAGTTCTAGA	21
t0012079	CTTGAGTTTAGAGCGTGCAAGA	22
t0012081	TCAGAATGCGCGGGTTGAGCA	21
t0012089	TGACGGCTCAGATTTTGCCAT	21
t0012102	ATATACCTGGGCAGATACTTA	21
t0012142	TGATACAAAAGCTCAAGTTCA	21
t0012219	CAATGTACTCTGAGCTCAAGA	21
t0012227	TTATGTCACAGATCCAGAGGA	21
t0012229	AGGTCGCTGTTCAATAGTGCT	21
t0012237	AAACCTACACTTCGTCAAATCA	22
t0012239	CTTGAATTCTCTGCGTGCAGA	21
t0012275	ATTTTTCAATGGATGGCGTGA	21
t0012306	TTTAGAGCGTGCAAGATCAGC	21
t0012309	CGGAAGAAGTGAAAAGTGCAA	21
t0012324	GCATTGTCTGACTTGCATGGT	21
t0012340	ACTCCGTCGCGGCAACATCTACTT	24
t0012341	AAGCATAGGTGTCATGTGGCC	21
t0012348	AAGCACCATCGAACAGCGACC	21
t0012369	TCATTGCTGCACAGATTGCTT	21
t0012399	TGGGTGTAGCATTATCCGGTGAAT	24
t0012404	CAGTATTCTCGCTGGTTGTTG	21
t0012421	AGAAGTGTGTGCATGTTCTGAT	22
t0012434	TGCAGTTTGAAATGTGGTACA	21
t0012435	GAGGGTTGTGTTAGGTCTTCGGCA	24
t0012441	TGCACAGAAAGTATGATGTCA	21
t0012442	CAGCAGCATGAGTGTAGTGTG	21
t0012459	TCATGCAGATGGTTCTCAGTTT	22
t0012460	TATCAGAACGTCACACTCAGA	21
t0012462	CAGACGAAGGTGATAAACAATA	22
t0012506	TAGGCATGTATGGTCGCTCAGA	22
t0012523	TGACATCATACTTTCTGTGCA	21
t0012542	TACAAGCCAGAGCAAACTGATC	22
t0012568	CATTCTCTTTGTGATCTTCTGA	22
t0012573	ATGGCAGAACTCATTGTGTCA	21
t0012574	CAAGCAAACTCAACAAGGAAG	21
t0012592	TGGTCAGGGATGTCATAATAC	21
t0012639	ACAACGTCAGCAGATCACTCGC	22
t0012640	CATTCTGAGTGTGACGTTCTG	21
t0012651	AGGAACATAGGTTGCTGTCTG	21
t0012675	TTGTGATCTTCTGAAGCCGAG	21
t0012680	GAATTGATGATGGTGAACTTG	21
t0012702	GCGAGTATGAAATAGATGATG	21
t0012709	AGATGGGTATTGTGGGCTTCC	21
t0012718	TGCACATGTATGGGGTTGAGC	21
t0012768	TCAACCCCATACATGTGCACG	21
t0012773	AATCTGAGCCGTCACTGAAAC	21
t0012774	TTCCTGCGAGTGATCTGCTGAC	22
t0012776	TGATGTCTGCTACTGTATTTGCAT	24
t0012784	GGGTCGGGTCTGGGTCACATCAAA	24
t0012785	TGAACACGGTCTTAAGTTTAC	21
t0012846	AGATGGTCTATGATTGCAATT	21
t0012857	TCTTAAAGGCTGGAACAATAA	21
t0012862	ACAAAATCAAATGCGGATATG	21
t0012863	ACAGACCAAACTTGAGATGCC	21
t0012875	TGGTTCTTCCGGCTTACTCATA	22
t0012890	AGCATCAGTTAGACTCATATG	21
t0012946	AGCTTCCGGCAAACACTCATC	21
t0012950	GAGTGATCTGCTGACGTTGTAC	22
t0012954	CAAAGGCTCAGTTGTTGGAAT	21
t0012969	AAAGCATCCCTGAACTTGAGC	21
t0012978	ATAATGGCCTTCTGGAAGATG	21
t0013001	AGAAAACTAAGCGCCTCTGAAT	22
t0013007	ATCTGCTGACGTTGTACCTTGA	22
t0013026	TGTGGTACAATGCTGTGAAGG	21
t0013027	CTCCAAACTACCGAGTGCATG	21
t0013045	TGATAGTTGAGAGCCGTTAGATGA	24
t0013060	CCTCTGAAGGAACGACCTCATC	22
t0013067	AGAATTTCGCGTAATACTTTTG	22
t0013085	AATTCCGGAAGAAGTGAAAAG	21
t0013090	GGATTCTGACTTAGAGGCGTT	21
t0013098	TCTACTGCGCAGAACCCATGCC	22
t0013112	TCTGTCTCAACTTTTGAAGATG	22
t0013132	CCGAGCTCTGGTTGGAGAAGG	21
t0013154	CAAAACTGCGACTACTTTCAG	21
t0013158	AATGATGCACAGGACTGAAGC	21
t0013190	TCCATTAGCTGCTATTTCTTT	21
t0013221	TCCAGTCAGGAGGGTGGATGAGAT	24
t0013227	CTAATTGAAGCATAGGTGTCA	21
t0013241	TTACAAGCCAGAGCAAACTGAT	22
t0013256	AGTGACGGCTCAGATTTTGCC	21
t0013262	TTGGGATACAGTTTGCAAATA	21
t0013283	AAAGCATGCGCAAGAGCTGACA	22
t0013297	CAGCCACAATGAGAGCACGAC	21
t0013312	GCAGGTCAAGGACTAATCCGTCGC	24
t0013322	AGGAATGATGGCCGTAGCAAC	21
t0013334	TCAGTCCTGTGCATCATTTCT	21
t0013372	CAAAACTGTTCAGAAGCAAAAAGC	24
t0013384	TGCCAAAGATTGACTCACTGT	21
t0013387	TCTCAGATGGGCACAGTGAGT	21
t0013396	CGAAGATGGTAGATGATTAGG	21
t0013403	TCTCTCTCGTTGACATTGACA	21
t0013412	ATGGTAGCACAGCAACAAGAGG	22
t0013447	CATTACCTAGAACAATTGCAA	21
t0013448	GTCTAGAACTTATCATGACAGAAA	24
t0013479	TCATTCTCTTCGGCTTGAAAA	21
t0013491	ATGGGAGAACAATGCAAATGG	21
t0013492	AAGCATGCAGTTGGTTGGTGT	21
t0013500	AATGTCTTGAATTTGCAGCATC	22
t0013522	CAATCTGTAGCATAGGGGTTGG	22
t0013531	TATAAGACTTGTTCAGGAAGA	21
t0013559	GCGAAGCAGCAGCGTTCTTCA	21
t0013605	ACAGAATTCTGCTGCATCGCC	21
t0013609	AGACACGGCCTACTCTGTTGTT	22
t0013616	AGGGGGATGTATTTACTGCGGG	22
t0013644	TGCAGGGTAAGAGTGTTGAAG	21
t0013650	AAGTATAACTTATTTGTTTAG	21
t0013661	CAATTACATGCATTGTCTGGC	21
t0013673	CTGTCATGCAGATGGTTCTCA	21
t0013679	CAACGACTTCGTACAAGCTCAA	22
t0013685	ACCCGACAGGTCAAGGACTAATCC	24
t0013693	TACGCGAAATTCTGAGCGTAG	21
t0013695	ACAACGTCAGCAGATCACTCG	21
t0013739	AGAATTTCGCGTAATACTTTT	21
t0013744	GGTGGCCGAAACAAGCTCTTC	21
t0013766	ATACAAAAGCTCAAGTTCAGG	21
t0013771	CCGCGCATCTTTCTGTACATC	21
t0013775	TCATGATCCACGGCTTGTGCA	21
t0013805	AGCTTTGTTCTGCTGGGCTGA	21
t0013816	GCACTATTCTCAATGTTTCCA	21
t0013884	AGCCGAAGAGAATGATCAAGAT	22
t0013902	TAATAGTATAAGAGAAGAGGG	21
t0013914	ACCAGCAAAAGTATTACGCGA	21
t0013921	CTTCAGGGTGCATAGTTCCAT	21
t0013923	AGCATATCTGCCAACTTCTGCCAA	24
t0013940	CTACACTCATGCTGCTGGATA	21
t0013996	TTGAGCTTGTACGAAGTCGTTG	22
t0014004	CGAGCAAGTGGAATATCCTCTC	22
t0014020	TGCGAGGCATGCCGATCTCCAA	22
t0014033	TGAGTATGAAAGGATGGGAATT	22
t0014054	CGCCGTTGCCGGGGATTGTTCGAG	24
t0014102	AACTTTGGAAAAGGTCGGTAGA	22
t0014109	CCACCAAAAAGATCTGAGATAA	22
t0014112	TCTTGTTCTTTTGTTGGTGTA	21
t0014113	ACCTTGATCAATGGGCTCTATG	22
t0014125	ATGCTGCTGGATATTAGGGAC	21
t0014142	CAGCAAGTCGTCTATGTCAGTA	22
t0014155	CCAAAGTTGCATTAACTGTCG	21
t0014173	AGGCAGGAATGGCGCGCTTTAA	22
t0014190	CATACAGCAAGTCGTCTATGT	21
t0014195	CTTTGCCTTGTAGTCTGACTG	21
t0014212	ATTAGTCCTTGACCTGTCGGGTTG	24
t0014227	CAGAAAGTATGATGTCATCCC	21
t0014231	GAAGAGTTGGCAAAGTATTTGG	22
t0014246	AGGTCGCTGTTCGATGGTGCT	21
t0014262	CATGTGCAGGTTATGGAGAACA	22
t0014322	TCCGAATGCATTACCTAGAACA	22
t0014339	CTAACCAACAATCTTCATCAG	21
t0014347	TACACTTCGTCAAATCATGCAC	22
t0014352	CGGATTAGTCCTTGACCTGCCGGG	24
t0014362	TCATCAGTGACTCAAGAAGAAT	22
t0014378	ATGAGTAAGCCGGAAGAACCAT	22
t0014460	TCGAACAATCCCCGGCAACGGCGC	24
t0014468	GCCATATCTAGCGCCGGTTCC	21
t0014469	GAGGATATTCCACTTGCTCGTC	22
t0014477	CGAAATTCTGAGCGTTGCACG	21
t0014489	GAGTGATGCTGGTTTTGGAAA	21
t0014501	AAGGAACTTCGTGCACATGTAT	22
t0014502	TGAGGCTAACAAAACACGTACC	22
t0014506	GGCTAACAAAACACGTACCTT	21
t0014529	CGGCAGGTCAAGGACTAATCCGTC	24
t0014530	CTCTTGAGCTCAGAGTACATT	21
t0014539	TTCAAGCCGAAGAGAATGATC	21
t0014552	TCCACACAGGCCAACACTTTT	21
t0014565	GGCGACGTTGTGAGAAGTCCACTG	24
t0014569	TTTGTGAAATCTTTGGCCTCT	21
t0014576	GCTGACGTTGTACCTTGAAAG	21
t0014613	GCTGGGAAGACTTTGTACGGTA	22
t0014648	GCAGGCTTGGATTCAATAGAG	21
t0014650	TGTTGAACTTGTCACGCCATC	21
t0014656	AGCTGTGAAGGTACGTGTTTTG	22
t0014690	CATCAAGGCTGCTGACGTCATGAG	24
t0014691	AAATCTGAGCCGTCACTGAAA	21
t0014695	ACGACGAAGAACAAACCAGTGAGA	24
t0014704	GTGGGGTCGGCTACATGAATCAAA	24
t0014747	GGGGACAAGTCTGACGCAGGT	21
t0014791	TTTCAAGGTACAACGTCAGCA	21
t0014792	TCAACGACTTCGTACAAGCTCA	22
t0014801	CGCGGGTTGAGCAAGTTTGGA	21
t0014804	CCGCTTAAGCAAGTGTCGGGGGTT	24
t0014826	CTTGTACGAAGTCGTTGAAAG	21
t0014838	GAGCACGACTGACCTGTTTCAG	22
t0014877	CAACCTCTCACAACTCAGGTA	21
t0014879	GCATGTAGTGAAAGGCAAGTG	21
t0014889	TCTATCAGAACGTCACACTCA	21
t0014929	TAGATGTCTAGAAGATGCAGA	21
t0014936	AGGACGGATTCCTGGGTTGGG	21
t0014938	TGAGCGTAGCACGTGACAAGGG	22
t0014941	TTCCCACCATACACACTCTTT	21
t0014951	ATTCAGCCTTGGATTGACTGA	21
t0014960	CCACCAAAAAGATCTGAGATA	21
t0014966	TTATGTCACAGATCCAGAGGAG	22
t0014993	AAGTATGGACACTTGCCTTTCA	22
t0014998	TCCAGGCAAGCAACGTCTGCG	21
t0015009	TTTTCAAGCCGAAGAGAATGAT	22
t0015038	AAAGATCCAACTCCCTCCGGTA	22
t0015053	ATCAAACTCAATCAGAACGTG	21
t0015055	TAGCACGTGACAAGGGTATGA	21
t0015064	GCAGACGAAGGTGATAAACAA	21
t0015100	AGAAATTTTAGTACCAATCTCTGA	24
t0015114	TTCTACATACAGCAAGTCGTC	21
t0015141	CATTGTATCGATCCGGTGGAA	21
t0015144	ATGAGTAAGCCGGAAGAACCA	21
t0015146	AGGCCAAAGATTTCACAAAAA	21
t0015153	ATTTGACGAAGTGTAGGTTTT	21
t0015154	TGCGATGTGAGACAGCTCTCA	21
t0015155	GTGCTGCTCCCTGACTGTAGA	21
t0015161	TTGCAATCATAGACCATCTCA	21
t0015181	AGAGAGACCGTTTACATGTAGATC	24
t0015219	AGAATGCAAAACCTACACTTCG	22
t0015229	AGTTTGGATCTAGCAACATTA	21
t0015232	AGCGATTCTCAGTGGCTACGG	21
t0015243	TGGGGTGCCGGTGTTAGAGAGAAA	24
t0015248	TATCAAGAAGCCTGTGTCATA	21
t0015268	CAGTCAGACTACAAGGAAAAGA	22
t0015273	TCAACTGTATGACAGGCCAGGCCT	24
t0015300	AAAGGACGAAATCAACTGGGA	21
t0015370	TCCGATTTGTGGTTCATGGAGGGC	24
t0015373	GCATGTAGATGTCTGCAGGAA	21
t0015392	ATCAGAACGTCACACTCAGAAT	22
t0015407	GACATAGACGACTTGCTGTATG	22
t0015478	ATATCAAGAAGCCTGTGTCATA	22
t0015491	CACAGTTAGCATCTCGCGTCG	21
t0015531	CAGAACCCGGATCGATGTGCCAGC	24
t0015561	AAATCTGAGCCGTCACTGAAAC	22
t0015585	AGAGTGTGTATGGTGGGAACT	21
t0015588	AATCCCCGGCAACGGCGCCAAAAA	24
t0015594	GGGGACAAAAACGATACATAGAAA	24
t0015599	TCCCTGAACTTGAGCTTTTGT	21
t0015604	GCAAGTCGTCTATGTCAGTAT	21
t0015616	TGCAAACTGTATCCCAAAGCA	21
t0015628	CTAAAAGGGTCTATGGTCACGGTT	24
t0015666	ATTAGGGACGAGTTTGTTGAA	21
t0015675	GGGAAGTCCTCGTGTTGCACCTCT	24
t0015686	AGAAAGCGCTATCTGAAAGAT	21
t0015713	CCATATGAGTCTAACTGATGC	21
t0015722	GTTTATCACCTTCGTCTGCAC	21
t0015747	AGGAGACTATGCCATTTGAGCTAT	24
t0015761	AGAAATGGTGCATGATTTGAC	21
t0015777	AAACATGATTGTTGCCATTTC	21
t0015788	AGTTAGACTCATATGGTTCTTC	22
t0015798	CCTGCGAGTGATCTGCTGACG	21
t0015800	TCCGATTTGTGGTTTATGGAAGGC	24
t0015804	TCTTTGGCATAGGGTATGGTT	21
t0015808	TCTCACAACGTCGCCGGCAGC	21
t0015811	TACACTCAGCACTGATCCGAA	21
t0015832	AATTTGTGGCTGCTAATATCA	21
t0015836	TGGGGACAAGTCTGACGCAGG	21
t0015877	TGACACAACAACATGGATACA	21
t0015899	CATTCTATCAGAACGTCACAC	21
t0015916	TTCTCATCGTTCTGCCCATTT	21
t0015943	TTCTCACAACGTCGCCGGCAG	21
t0015949	GCAGATGCTGGATACTTGTCTGAT	24
t0015987	CGGAAAACTGACAGAAGGACCGGG	24
t0015988	AAGAAAACTAAGCGCCTCTGA	21
t0015990	CATAGACGACTTACTGTATGTA	22
t0016001	CAACAAAAGAACAAGAATTGA	21
t0016016	TTGCCAGAACCTACAGCACCA	21
t0016037	TCTGATGTCTTGGAAGTCACT	21
t0016041	AAGTGTAAGATATCTAAAACG	21
t0016051	AGAATGATCCCTATATCCTAC	21
t0016057	ACAAGTAAGCCAGGAATTCAAG	22
t0016088	TTGATCAATTGTCTAAACTGC	21
t0016091	ATGCACAGATTCTCCGCATCC	21
t0016133	GCATGATTTGACGAAGTGTAG	21
t0016143	GAGTAAGCCGGAAGAACCATTG	22
t0016161	AGCAGGTCTCGGATTGGTCGTCGT	24
t0016171	CAGCAGGCAAAGGCTCAGTTG	21
t0016192	TGGATAACCGACAGATGAGCCTCA	24
t0016211	AATGGCATCGCTTCTTTCTGTG	22
t0016236	AACGACTTATATAGATTTTTT	21
t0016245	CCTCCTGACTGGATGTTCTATCGG	24
t0016264	CCGTTCACCTCTGATAACGGT	21
t0016281	AAGTGTTTCTGACTGGTGCAAAAA	24
t0016292	AAGACCGGCCATCTCACTTTC	21
t0016323	CGCATTCTTGTTGACCATGCA	21
t0016348	TCCCAGACCTAGGACATCGTCATC	24
t0016355	TGAATGACTGTGACGAGCTTCAAA	24
t0016401	GGGCAGAACGATGAGAAGATG	21
t0016408	GACGACTTGCTGTATGTAGAAA	22
t0016449	ATTTCTACATACAGCAAGTCG	21
t0016454	GATATTCCACTTGCTCGTCTC	21
t0016502	CCGGGCTTCATACGAAATTCA	21
t0016541	TCAATGTCAACGAGAGAGAGG	21
t0016561	GAATGTCTTCAAGCTTCTCGTCGG	24
t0016593	CATAGACGACTTGCTGTATGT	21
t0016600	TGAGAATGAATGGCCTGTGATG	22
t0016657	TCGGACTTCCACTCATTTTCAGAA	24
t0016662	GATGGAGTCTGCTGAAGGCAA	21
t0016698	GGATGCTGGCGTGGATACTGC	21
t0016701	GACGGAGCTATAGGTAAATAA	21
t0016718	AACACGATGGGGGAGAATGTC	21
t0016732	CGCACTTCCTTTTCAAGCCTTG	22
t0016773	AAAATTTCGGTTCTGTCATGA	21
t0016784	GAAGATCACAAAGAGAATGAA	21
t0016805	GTCATCCATTATGTCATCGTTGTA	24
t0016824	TCAGAGGCGCTTAGTTTTCTTT	22
t0016826	GATTGTTCCTCGGCTTCAGAAG	22
t0016828	CAACAGCGACCTCTTCATTTG	21
t0016855	CAACAACCAGCGAGAATACTGA	22
t0016862	ATGGCAAAATCTGAGCCGTCA	21
t0016871	TGTCACGTGCTACGCTCAGAAT	22
t0016872	TTTGCAGCGCAGAATTCTGCTG	22
t0016886	GAAATTTCGACTCTGTCATGG	21
t0016887	GGACAGTACTGTAAGAGATCG	21
t0016896	TGCAGTTGTCAATGGTATGGCT	22
t0016922	AGCGTAACAATGGTGTGCTCA	21
t0016938	CCTTAGGTCGCTGTTCAATAG	21
t0016946	CTGTAGTTTTTAGCCCACGTC	21
t0016972	TTCCTCACTACAGAAGCTGTG	21
t0016988	ATTCTCAGTGGCTACGGAAAA	21
t0016989	TGATACCTGAGAGCCGTTAGATGA	24
t0016996	AAGACTTGTTCAGGAAGAGTT	21
t0017013	CTCAACCCCATACATGTGCACG	22
t0017025	TGGATTGTTTACATAGTAATG	21
t0017026	AACGTCAGCAGATCACTCGCA	21
t0017046	ATGCATTGTGGGCCATGTCCC	21
t0017052	GCTTGTACGAAGTCGTTGAAA	21
t0017063	TCCAAATGCAAAGCTTAGATG	21
t0017068	GGATACCTCTCCCTAGCATGACGC	24
t0017071	GCATTTACTGCGGGCTCCGAG	21
t0017091	AACACGACGATGAAGATGAAACAC	24
t0017127	AAAGAGTGTGTATGGTGGGAA	21
t0017134	GTGACAGTAGGTGTGTGCGCT	21
t0017141	GGTGATGGAGTCTGCTGAAGG	21
t0017154	TTGCAGCGCAGAATTCTGCTG	21
t0017174	GCTTGAAAAGGAAGTGCGCATG	22
t0017206	TTGTGGAAGATCAATGTATTT	21
t0017213	ATAACATTTGACTCATTATAG	21
t0017235	ATGGCCAGAAAGATGTTCAAG	21
t0017263	TCTCGCAGACGTTGCTTGCCT	21
t0017264	CAACAACCAGCGAGAATACTG	21
t0017269	TAGCAGGCTTGGATTCAATAGA	22
t0017275	CAACTTAGAGTGTCCATGGAC	21
t0017284	GCATGGGTTCTGCGCAGTAGA	21
t0017318	AGTGAGTCAATCTTTGGCATA	21
t0017326	TCTTCAAAAGTTGAGACAGAGC	22
t0017374	GTTGTCTAATTGCATAATCGG	21
t0017378	AGGAACGACCTCATCAAAGAAA	22
t0017386	CAAGAAGTGTGTGCATGTTCT	21
t0017414	ATAGCTTCCGGCAAACACTCA	21
t0017437	AGCCCAGCAGAACAAAGCTTT	21
t0017464	CCGGAACTTCTAACAGACGCCGTT	24
t0017498	ATGACATCATACTTTCTGTGC	21
t0017524	ATATTAGCTGTGTTCACATTGA	22
t0017528	GTCTGCGAGACTCCTGTGCAGA	22
t0017537	AACTTGCTCAACCCGCGCATT	21
t0017567	TCTCTCCTTGTCGAATTCATC	21
t0017570	AGCTGGCTGTTTGCAGTTTGT	21
t0017579	TGAGCCTGAAAACTACAGCAT	21
t0017583	TCGACTGCAGCTAAGTTTTCGGCT	24
t0017589	CAAGGAACTTCGTGCACATGTA	22
t0017606	AGTTCCCACCATACACACTCT	21
t0017617	ATGCAAAACCTACACTTCGTC	21
t0017618	AAGATTGTTCCTCGGCTTCAGA	22
t0017637	CTATCAGAACGTCACACTCAG	21
t0017643	TTTGCAGCGCAGAATTCTGCT	21
t0017645	TGAAGTATTACAGAGTTGGAG	21
t0017673	AAACTGGTCAGCAGAGCAACA	21
t0017677	CTCCTGTGCAGACGAAGGTGAT	22
t0017683	ATGACACAGGCTTCTTGATATA	22
t0017690	ATCCGAATGCATTACCTAGAA	21
t0017703	AGAACGTCACACTCAGAATGC	21
t0017733	CATTTTAAAGCATTCTAATATC	22
t0017743	GCGCAGTAGAGATTGGGTCAAC	22
t0017751	TTTCAAGCCGAAGAGAATGAT	21
t0017801	AGGTCTTAGACTGGTCGTCGTCAT	24
t0017821	GGCTAATTGAAGCATAGGTGT	21
t0017822	TAAAATTTCGGTTCTGTCATG	21
t0017828	GGTTGCCACTGACGAATGCAC	21
t0017850	CCCTCTGAGATCTCTACTGGC	21
t0017862	CATAGAAGTCGAAAGCGTAGC	21
t0017896	GCAGACGAAGGTGATAAACAAT	22
t0017919	TATGAGTAAGCCGGAAGAACC	21
t0017921	CGCTGTTCGATGGTGCTTTGT	21
t0017955	CTATAATTGGATTCATTATGA	21
t0018015	GGTAAAGTTCTGGAACCGATA	21
t0018017	GCACTGATCCGAATGCATTACC	22
t0018037	ATGTCTCTGTTCAAGCCAAGA	21
t0018056	GTATAACTCAACTGTAGACCGTGC	24
t0018060	GAGCGCATACACAAAATCGTC	21
t0018062	CACCTTCGTCTGCACAGGAGT	21
t0018097	CTCTCATTGTGGCTGGCAAGA	21
t0018125	TGACTAAACATGGCACTTCCA	21
t0018208	AGCTATTTTGTCGGGTTGCCAA	22
t0018209	AGCAAGTCGTCTATGTCAGTA	21
t0018248	GTGCCGGTGATGATGACGGTG	21
t0018252	CACAAAATCGTCTCTTAAAAGG	22
t0018256	TTGTGGCTGCTTGAGAGAGATG	22
t0018264	GATGTCTGCTACTGTATTTGCATC	24
t0018276	CAGAAAGTATGATGTCATCCCC	22
t0018279	AACCGCTGTTGCAAGGTCATG	21
t0018290	ACTGCGCAGAACCCATGCCAAG	22
t0018300	ACAGTTAATGCAACTTTGGCG	21
t0018335	ATGACCTTGCAACAGCGGTTT	21
t0018340	ATCAGCCAAAAGAAGAATTCA	21
t0018352	TGTTTATCACCTTCGTCTGCAC	22
t0018369	CAGAAAGATGCGCGGGCCTGAG	22
t0018384	GCAGGTCTTAGACTGGTCGTCGTC	24
t0018403	CAATCTCAGCATACAGATTTT	21
t0018458	TGACCCAATCTCTACTGCGCA	21
t0018491	GAAGAAGACCGATAGAACATCCAG	24
t0018536	CGAAATTTCAACTTTATTGCC	21
t0018550	GTGCGCGCACGGTATATATAG	21
t0018594	CTACGCTTTCGACTTCTATGAA	22
t0018602	AAGAAGAGCATCTTTGCCATA	21
t0018608	ACTGTCATGCAGATGGTTCTCA	22
t0018613	CATGGGTTCTGCGCAGTAGAGA	22
t0018615	AAAGGTCCTGAAAGCAGTGAA	21
t0018616	AGGCTTGAAGAACGCTGCTGC	21
t0018617	CTGATCCGAATGCATTACCTA	21
t0018669	TGGGCAGAACGATGAGAAGATG	22
t0018707	ACATACAGCAAGTCGTCTATG	21
t0018736	AAACCTACACTTCGTCAAATC	21
t0018748	TTTAGATGGTTGCCTGAGATG	21
t0018769	TATTCCACTTGCTCGTCTCCG	21
t0018831	TGCCAGATTGTCACTTGAGCGGAT	24
t0018875	CACACTGCAAGGGACGTTAAT	21
t0018882	GGCTTGAAAAGGAAGTGCGCAT	22
t0018893	ACATGTGCACGAAGTTCCTTG	21
t0018903	ATACAAAATTGCCATTCTGTT	21
t0018917	CGGACAGATCCCACGAAGAAGGCC	24
t0018961	TCTAGGTAATGCATTCGGATCA	22
t0018963	ACGGGGTTTAATGATATGGTG	21
t0018977	TTACATGCATTGTCTGGCTTGC	22
t0018979	AACGGGTAGCTTGGGTTGCTTG	22
t0018997	GATTGTTCCTCGGCTTCAGAA	21
t0019016	TCAGAAGATCACAAAGAGAAT	21
t0019021	TCTGCAACACCACCAGGACGTG	22
t0019073	AAGATCCAACTCCCTCCGGTA	21
t0019114	AGCACTGATCCGAATGCATTAC	22
t0019134	TCTTTTCCTTGTAGTCTGACT	21
t0019140	TTCACCGACTCTGTTCAGACT	21
t0019153	GGTTGTGTGGAGTGCTACGGT	21
t0019169	TGGGATTGCCAGCTTGTTCAGC	22
t0019174	ACATTATGACTCAGAATGTGC	21
t0019177	TTCTGAGTGTGACGTTCTGAT	21
t0019180	TTCAAGACCGGCCATCTCACT	21
t0019207	TTGCCTTCAGCAGACTCCATC	21
t0019208	AACTTAAGACCGTGTTCAACA	21
t0019211	ATACTTGCTGTAACCCTCTGA	21
t0019227	AAGTATGGACACTTGCCTTTC	21
t0019233	AGATTCAATTTTGCGCGCATG	21
t0019249	TCAGTCCTGTGCATCATTTCTT	22
t0019275	TCAAGTTCAGGGATGCTTTTG	21
t0019276	GGATGTATTTACTGCGGGCTC	21
t0019293	CATAGACGACTTACTGTATGT	21
t0019309	TTTTGTGGAAGATCAATGTATT	22
t0019318	GCCAAAGCGGACAATATCGTGCTA	24
t0019325	TCTCAGCTGCATTCTAATAGT	21
t0019329	GGTGCCTGAACCAAATGAAGA	21
t0019332	ATATACTAGTAGTCACCTATA	21
t0019342	AGCCTATTGATCAAGGTCTAG	21
t0019344	CAGCAGATCACTCGCAGGAACA	22
t0019378	CGAAACAAGCTCTTCTTTGCA	21
t0019385	CAAGTAAGCCAGGAATTCAAGC	22
t0019427	ATGACTAGTGGATTTGCATTT	21
t0019430	CAAAATCGTCTCTTAAAAGGG	21
t0019434	TGTGTACACAATCTCAGCATA	21
t0019449	CCATTAAAAAGATCTGAGATA	21
t0019456	GCCTGATGGGTGGATTTACTGT	22
t0019461	CATGTATGGTCGCTCAGAATT	21
t0019476	TGGCCAAAAAGATGTTCAAGTA	22
t0019477	CGGATCGATGTGCCAGCGAGGGCG	24
t0019511	AGTGATGCTGCAAATTCAAGA	21
t0019532	CAGTGAGTCAATCTTTGGCATA	22
t0019585	AGAATTCTGCTGCATCGCCTCA	22
t0019600	AGCCCATTGATCAAGGTCTAG	21
t0019603	AGTCAGACTACAAGGCAAAGA	21
t0019621	GCTCTGAAAGCAAACCGCATT	21
t0019630	TTTGTGGAAGATCAATGTATT	21
t0019635	CGCTGTCGTCACCGGCCTTGC	21
t0019656	TCAGCTGAGGCTTTGTTCGTA	21
t0019667	CTCACTACAGAAGCTGTGGAC	21
t0019671	TTGTGATCTTCTGAAGCCGAGG	22
t0019685	ACAGCAAGTCGTCTATGTCAGT	22
t0019688	TCTTTGGCATAGGGTATGGCT	21
t0019714	TCCAAATGCCTCCGTCAGGGACTG	24
t0019723	GTGTTAAGTTGGTCTTGTAGA	21
t0019760	ATGCGATGTGAGACAGCTCTCA	22
t0019763	ATACAAAAATTCTACTCACAC	21
t0019817	GTTCTCCTCGGCTGGGTCAGACGC	24
t0019860	ATCATTCTCTTCGGCTTGAAA	21
t0019897	ACATGCATTGTCTGGCTTGCA	21
t0019898	CGGTAAGTTTCTGGCATTTCG	21
t0019909	TTAGTTCATCTCTCTCAAGCA	21
t0019921	GACAACCCCCAATCCTAGGTACAC	24
t0019924	TACTTGCTGTAACCCTCTGAA	21
t0019942	ATCAAGGTCTAGAGCCCATTG	21
t0019955	AAAGGAAGCCCACAATACCCAT	22
t0019960	TCATTAAACCCCGTTCTCTGA	21
t0019988	AGAATACAGACAATTTGTGGC	21
t0020008	TCAGATCTTTTTAATGGCACA	21
t0020015	CAGACTAGGCTGCAACCACAGAGC	24
t0020020	CTCCTCTGGATCTGTGACATT	21
t0020047	ATATTTATAGTCAGAGCCTAG	21
t0020050	CCACCGGATCGATACAATGAA	21
t0020069	CACCTTAAGGTTTTGAGTTGGATG	24
t0020073	TGAAAACTACAAGGCTTGAAA	21
t0020103	CACTCATGCTGCTGGATATTA	21
t0020113	TCAGTCGTGCTCTCATTGTGGC	22
t0020114	CAAGCAAATTAGATCCATGTTG	22
t0020119	TGTACCTCTACAAATCGGACGGTC	24
t0020126	ATGGACGGTCTAAATTTAATCTAT	24
t0020201	CGAAGGTACAAGAGTGGATATA	22
t0020207	CTTGCACGCTCTAAACTCAAGG	22
t0020221	CCTGCAGACATCTACATGCAC	21
t0020275	CTGCTGACGTTGTACCTTGAA	21
t0020287	TCAGCATACACCTCGCGCCCA	21
t0020301	CATGTGCAGGTTATGGAGAAC	21
t0020324	ACGTGCTACGCTCAGAATTTCG	22
t0020330	AGGGACGAGTTTGTTGAACTT	21
t0020339	GACGGCCTGACAGAAGAAGAAAAT	24
t0020402	TGCTTTGGGATACAGTTTGCA	21
t0020408	TTGAATGCACTTGGGGATTTG	21
t0020411	TTTGAGAAGTTGAGACAGAGT	21
t0020413	CAATGGTCTAAGCGTACAATGTGT	24
t0020527	TACATACAGCAAGTCGTCTAT	21
t0020551	TGGTACAATGCTGTGAAGGGCG	22
t0020556	ATGAAGATAAGATGTACATTG	21
t0020557	ACACAAAATCGTCTCTTAAAA	21
t0020562	GTTCTAGGTAATGCATTCGGAT	22
t0020566	TGTAGTCTGACTGTGTTCAAA	21
t0020576	TCTTCCGGCTTACTCATAAAC	21
t0020577	AGTTTAGTATGGCATCTGACGGTC	24
t0020594	TACAAGAGTGATGCTGGTTTT	21
t0020723	CGCTGTCAGCTCTTGCGCATG	21
t0020761	AGCAATCTGTGCAGCAATGAT	21
t0020802	CACAATGAGAGCACGACTGGT	21
t0020832	CTGAAGCCGAGGAACAATCTT	21
t0020838	TGGCACATCGATCCGGGTTCTGGC	24
t0020869	CAGACTACAAGGAAAAGAAGA	21
t0020902	ATGCAGATGGTTCTCAGTTTG	21
t0020945	ACCAACCAAGCAAACTCAACA	21
t0020977	TACCAACCAAGCAAACTCAACA	22
t0020980	GGTAATGCATTCGGATCAGTG	21
t0020983	TTGTCTGGCTTGCATGGTCAAC	22
t0021015	GCCTCTCTCTCGTTGACATTG	21
t0021017	CCTGCAAAGACACTCCGACGCTCA	24
t0021027	TGCCAAAAATGTTCCGGATTG	21
t0021030	GGGGATGACATCATACTTTCT	21
t0021059	ACCCCAAGCTATTTTGTCGGG	21
t0021080	TCATGAGAGCTTTGTTGATGT	21
t0021112	TTGTGCAGGACAATTTCTTTA	21
t0021129	TGGCACTTCACCGGATGTAAA	21
t0021132	AGATGAAGTATTACAGAGTTG	21
t0021142	TTTCCTTGTAGTCTGACTGTG	21
t0021156	ATGAAGTATTACAGAGTTGGA	21
t0021167	TGGCCAGAAAGATGTTCAAGTA	22
t0021179	CCAAAACCAGCATCACTCTTG	21
t0021193	GTGTCCATGGACTGTGGGGATG	22
t0021195	CTCATCAGTGACTCAAGAAGA	21
t0021206	CGCAGTAAATACATCCCCCTG	21
t0021232	TGCACTTGGGGATTTGGGAGT	21
t0021239	CAGAAAGATGCGCGGGCCTGAA	22
t0021240	TTTCTTTGCAGCACAGAATTC	21
t0021247	TGAATTATGCAGAACTTATCAGCA	24
t0021268	AAGTTCAGGGATGCTTTTGAC	21
t0021273	TCTGCACAGGAGTCTCGCAAA	21
t0021278	TTTCAAGCCGAAGAGAATGATC	22
t0021303	GCCTTCAGTGTTTGTCGGGAT	21
t0021322	GGGACCAAATCCGGCCTGATC	21
t0021335	AGTCGTTTAAGGCAGGAATGG	21
t0021384	ATACCGATCGGTTGCATGCCA	21
t0021404	AGGATATAGGGATCATTCTCC	21
t0021408	TGATTTGCCAGAACCTACAGCA	22
t0021444	GTGTCCGGGTCGGTTGGAGGGCGC	24
t0021461	GAAACAGGTCAGTCGTGCTCTC	22
t0021497	CAAGTCTGACGCAGGTGTGCA	21
t0021499	CCCTGAACTTGAGCTTTTGTA	21
t0021505	CAAGACCGGCCATCTCACTTT	21
t0021513	AGGCAAAGGCTCAGTTGTTGG	21
t0021519	CAATCATAGACCATCTCATCA	21
t0021528	CAGCAATGATTGAAGCATGGG	21
t0021548	AGGTGCCTGAACCAAATGAAG	21
t0021550	CCCTGACGGAGGCATTTGGACGGT	24
t0021553	ACGGCTCAGATTTTGCCATCA	21
t0021557	AGGCCGGTGACGACAGCGCAG	21
t0021563	CAGCCCAGCAGAACAAAGCTTT	22
t0021590	CCACATGACACCTATGCTTCA	21
t0021600	TGAAGAGGTCGCTGTTGAAAG	21
t0021610	TGCAAGTAAGCCAGGAATTCA	21
t0021717	AACTGTATCCCAAAGCATCTCA	22
t0021748	GGCTAATCATCTGTCGGTTCTCAA	24
t0021754	CTTTCAGATAGCGCTTTCTAA	21
t0021788	TCCTTGTTGAGTTTGCTTGGT	21
t0021801	GCAGATGACGTCTAAGAACTCAAC	24
t0021809	TTGCTGACGGACATTTCTTCC	21
t0021826	GATGAGTATGAAAGGATGGGAA	22
t0021828	TCGTCTGCACAGGAGTCTCGCA	22
t0021837	TGCACTCGGTAGTTTGGAGTG	21
t0021848	TGCTACCGGAGGGAGTTGGATC	22
t0021881	ATTAATTGTGTATGATGACCGGGC	24
t0021907	TATGTTTATGAGTAAGCCGGA	21
t0021920	GTCTGCACAGAAGTCTCGCAG	21
t0021945	AGTGTGTGCATGTTCTGATTA	21
t0021968	ATGCTGTGAAGGGCGAGTATG	21
t0022004	ATGTCTTGAATTTGCAGCATC	21
t0022008	CTGAAAACTACAGCATGATTC	21
t0022019	TGTCATGGCAAGTTTTAGACC	21
t0022026	ATGGACACTCTAAGTTGAGAC	21
t0022112	AAATCTGTATGCTGAGATTGTG	22
t0022156	TCCACTTGCTCGTCTCCGTCC	21
t0022159	CTTCTGAAGCCGAGGAACAAT	21
t0022175	TGGTATCGCGACGGTGACAGGTAA	24
t0022182	AACATCAATCGGCGTGCTGTA	21
t0022195	CCACTGGATCACAACACAAGA	21
t0022205	AAGACACAGACGAAGGCGAAG	21
t0022212	CATATTGGCACCAGATGGGACA	22
t0022223	TTTCGAGGTACAACGTCAGCA	21
t0022235	CGTCAGCAGATCACTCGCAGG	21
t0022286	CCTCACTACAGAAGCTGTGGAC	22
t0022293	TTGCAATCATAGACCATCTCAT	22
t0022297	ACTCCCTCCGGTAGCACCATT	21
t0022364	AGATGTATAAAGTTGTAGTGGG	22
t0022369	TGTCACAGATCCAGAGGAGAT	21
t0022431	TCATACTCGCCCTTCACAGCA	21
t0022432	CGACACGCAGACACGACAACTCAG	24
t0022439	TTCTCCGCATCCAACTTCATA	21
t0022474	TCCATGGACACTCTAAGTTGA	21
t0022489	ACCTTGATCAATAGGCTATTT	21
t0022522	TGCCATGTTACAGAGGATTTT	21
t0022535	AGGAAAGTACCAACAGAGGGA	21
t0022558	AATGGATGACACGTGGACGAATAC	24
t0022589	ATATTAGAATGCTTTAAAATG	21
t0022612	CATAGACGACTTGCTGTATGTA	22
t0022613	TGCCTTCAGTGTTTGTCGGGA	21
t0022617	TGCGTCAGACTTGTCCCCAAA	21
t0022624	CGTGCACATGTATGGGGTTGA	21
t0022681	TCTGCACAGGAGTCTCGCAGA	21
t0022701	TCTGAGCCGTCACTGAAACAG	21
t0022703	TGCTGTGTGTGATCTTTCAGA	21
t0022706	TGTGGTACAATGCTGTGAAGGG	22
t0022746	TGGGATAGCTTGCGAACAGCC	21
t0022759	CAAGGAAAGTACCAACAGAGG	21
t0022765	CAGCAGCATGAGTGTAGTGTGG	22
t0022778	TGCCCCTCAGTAGATCTTAGTCAT	24
t0022829	AAAATCTGAGCCGTCACTGAA	21
t0022844	AGGAAGCCCACAATACCCATC	21
t0022852	TTAACGTCCCTTGCAGTGTGCC	22
t0022858	ATACAGCAAGTCGTCTATGTC	21
t0022943	CAGGAACATATGAGTGCATTG	21
t0022944	AGTATTACGCGAAATTCTGAG	21
t0022953	TCTCCTCTGGATCTGTGACAT	21
t0022973	CGGCTTCAGAAGATCACAAAG	21
t0023007	AACACTCTTACCCTGCAGAGC	21
t0023012	ATTGATCAATTTTGCAGCTAA	21
t0023013	AATTTGAAGGCAGCAGTTGGG	21
t0023040	ATACTGCCAAAATCACGAAGT	21
t0023064	TAACTAAACTACGACAAAAAT	21
t0023131	TACGACAAAAATTCTCACATGC	22
t0023166	TTTGAATGCACTTGGGGATTTG	22
t0023211	TCGCTGTTCGATGGTGCTTTG	21
t0023219	CCCGCGCATCTTTCTGTACAT	21
t0023247	CGTTTAAGGCAGGAATGGCGCG	22
t0023254	CTTGAAAAGGAAGTGCGCATGG	22
t0023272	TTCCAACGGACGGTCTTCTAG	21
t0023280	TTCCGGCTTACTCATAAACAT	21
t0023290	ATTGCAATCATAGACCATCTCA	22
t0023297	ACATCTCAGGCAACCATCTAA	21
t0023391	ATTGTTTATCACCTTCGTCTGC	22
t0023401	GCCATACCATTGACAACTGCAT	22
t0023404	TGAAGGTACGTGTTTTGTTAG	21
t0023419	TCTGTGGCTATGAATTCAGTTA	22
t0023429	GTGTCGGACGAGTGTCGGTGAGTG	24
t0023463	GCTAATTGAAGCATAGGTGTC	21
t0023475	CAGTAGGTGTGTGCGCTATAT	21
t0023492	AAAACTTGCCATGACAGAGTC	21
t0023505	ATGCGGAGAATCTGTGCATCT	21
t0023507	TTGCAAACTGTATCCCAAAGCA	22
t0023509	CATACGAAGAACCCAAGGACGAGG	24
t0023514	GGGAAGAATGCAGAGGAAGCA	21
t0023548	CTGTTTCAGTGACGGCTCAGA	21
t0023569	ATGGAGAACATCACTGTAGGA	21
t0023573	AGCAGCGTTCTTCAAGCCTTT	21
t0023574	ATGGGGATGACATCATACTTT	21
t0023583	ACTCTGTAATACTTCATCTCC	21
t0023593	CAGACGAAGGTGATAAACAAT	21
t0023621	GTAATTGACGGCAGGATAACATTG	24
t0023662	AGTGTGACGTTCTGATAGAAT	21
t0023740	ATCAAGGTCTAAAACTTGCCA	21
t0023797	TCAACGACTTCGTACAAGCTC	21
t0023801	AGCTTGTACGAAGTCGTTGAAA	22
t0023811	TCAGATCGTGCAAGGGAAGCT	21
t0023815	CTGAGCGTAGCACGTGACAAGG	22
t0023823	CTACCGGAGGGAGTTGGATCT	21
t0023836	TCTCCAACCAAGGCTCGGAGC	21
t0023874	TTTGCCTGCTCATACGAACAA	21
t0023892	CCTTCTTCGTGGGATCTGTCCGCC	24
t0023942	CCACTCAAATCATTAGCTGCA	21
t0023957	TGTGATCTTCTGAAGCCGAGG	21
t0023971	AGCATGATTCGTTTTGTGGAT	21
t0024026	ATGAACGGCTTTATGGTGTGG	21
t0024060	CAGATTTTCAAGCATCTCTTC	21
t0024139	AGGGTACCAACATATTATCTGCCA	24
t0024188	CCTGAGTTGTGAGAGGTTGTT	21
t0024195	GTGTTTGTTAGTTCAGAGACTGGT	24
t0024212	AAAATCTGTATGCTGAGATTG	21
t0024226	CAGAAGCTGTGGACAGTTCATG	22
t0024237	ATAGGGTTTGAGAAGTTGAGA	21
t0024247	TAGTCACCAAGGACATGATGG	21
t0024333	TGAACAAACTGGCAATCCCATA	22
t0024339	ATACCATCTGTAACAGCCCAGACC	24
t0024358	TTGTGGAAGATCAATGTATTTG	22
t0024376	CGACACTTGCTTAAGCGGACTAGT	24
t0024386	CTCACTGGTTTGTTCTTCGTCGTT	24
t0024401	TAACTCTGTTTTGCTGCAACT	21
t0024403	AGCGTCGGAGTGTCTTTGCAGGTG	24
t0024434	GGTAGTCGAGGAAGTTAAAAA	21
t0024440	GAGAGCACGACTGACCTGTTT	21
t0024442	AATTCTGAGCGACCATACATGC	22
t0024465	GAAATGGTGCATGATTTGACG	21
t0024473	TGGAGTCTGCTGAAGGCAATC	21
t0024488	ATCTCTGCATCTTCTAGACAT	21
t0024489	GCCACTCAGAATGATCGTCGGAGC	24
t0024510	TTCCCTTGCACGATCTGATGT	21
t0024511	CACTATTGAACAGCGACCTAA	21
t0024521	TCTGGATCTGTGACATAAGAG	21
t0024530	AGGCCCCCTACTGCTGGTCGG	21
t0024605	ATTGACTTCAAATGACTCGAA	21
t0024622	ACGAGGTGTCTCTTAGTTGGA	21
t0024642	CAGTCGTGCTCTCATTGTGGCT	22
t0024654	TGAAGTTGGATGCGGAGAATC	21
t0024659	AAGCAAAGACCCATTCTATCA	21
t0024664	TGGTGCATGATTTGACGAAGTG	22
t0024773	TCTCTCAAGCAGCCACAAATA	21
t0024774	TAAGAGACGATTTTGTGTATG	21
t0024798	AATGGCATCGCTTCTTTCTGT	21
t0024814	CAATCATAGACCATCTCATCAG	22
t0024817	TCTCAGGCAACCATCTAAACT	21
t0024842	AGTCGAAAGCGTAGCGAGCTA	21
t0024853	ATTCTTTTTGTGATCTTCTGA	21
t0024860	TGCACGCAGAGAATTCAAGCT	21
t0024910	ACTCCTCACACTTGCAACATTAAC	24
t0024913	TTCAACACTCTTACCCTGCAG	21
t0024925	TTTGACGAAGTGTAGGTTTTGC	22
t0024931	GAGCCCATTGATCAAGGTCTA	21
t0024932	TTGCTACGGCCATCATTCCTTG	22
t0024973	CCACAGTGTCTGAATCCTCAA	21
t0024998	CATCTGTCGGTTCTCAATCAGGTT	24
t0025013	ACCTACACTTCGTCAAATCAT	21
t0025086	TGCTGATTCTGCTATGTACGGA	22
t0025119	TCATCTGAACTAACAAAGAGA	21
t0025187	TCAAGGTACAACGTCAGCAGA	21
t0025188	ATCTGGTGCCAATATGGGTGT	21
t0025208	CGACGAGAAACAGAATACTGCCGG	24
t0025217	GATGTCTTCTACTGTATTTGCATC	24
t0025241	TGCAAGTCAGACAATGCATGT	21
t0025250	ACCGGCACCCCAGTACACCCACAC	24
t0025266	CCTGTTTCAGTGACGGCTCAG	21
t0025267	GTGCCTCGTAGAACTCCAGTTGGC	24
t0025275	ACTTCCACTTCATACTCTTCC	21
t0025346	CGGTTCAATTGAGAAGACTGGA	22
t0025356	GAAAGTAGTCGCAGTTTTGGA	21
t0025372	AGAGACTTGTAGCGGCTTCATCAG	24
t0025472	TCTTGTGTTGTGATCCAGTGGA	22
t0025493	TCATACTCTTCCTCATAGACA	21
t0025542	CGCTCAGAATTTCGCGTAATAC	22
t0025594	CACAGAAAGTATGATGTCATC	21
t0025610	ACACACAATCAGAGTTGGACC	21
t0025623	TAAGAACAACCCTCAACACAAGCA	24
t0025637	TGCATGTAGATGTCTGCAGGAA	22
t0025647	GTAAAGTATCGTTTTTGTCCCCAA	24
t0025656	ATTAGCTGCTATTTCTTTTAG	21
t0025700	TCATCTATTTCATACTCGCCC	21
t0025703	AGATGTCTAGAAGATGCAGAG	21
t0025714	ATGATTGCAATTGTTCTAGGT	21
t0025722	AAAGCATGTGATAGGTTCTGAG	22
t0025781	TTGAGCTCAGAGTACATTGGT	21
t0025794	TTCTTTTCCTTGTAGTCTGAC	21
t0025806	GCACACTGCAAGGGACGTTAA	21
t0025811	TTGAAGCATAGGTGTCATGTGG	22
t0025859	AGTGACACAACAACATGGATA	21
t0025884	CAGTATTCTCGCTGGTTGTTGC	22
t0025891	GCGCATACACAAAATCGTCTCT	22
t0025900	TCAGCAGATCACTCGCAGGAAC	22
t0025930	CTCTGTCTCAACTTTTGAAGA	21
t0025940	ACAGACCAAACTTGAGATGCCA	22
t0025974	TTCAGCGACGCGAGATGCTAA	21
t0026008	AAAGCATCCCTGAACTTGAGCT	22
t0026021	TCAATGGCATACCTGATAAGA	21
t0026045	AATTCTTGTTCTTTTGTTGGT	21
t0026062	TCGTGCACATGTATGGGGTTG	21
t0026086	AAGCGCGCCATTCCTGCCTTA	21
t0026125	CAATATCAACAGAGACAGAATT	22
t0026135	TCACAGTTAGCATCTCGCGTC	21
t0026150	CGACTTCGTACAAGCTCAAGGA	22
t0026157	TATGTCACAGATCCAGAGGAG	21
t0026198	TGCATGACAGTAAATCCACCCA	22
t0026240	TGTCGGACAATCTAGATTGGTA	22
t0026253	TGTAGTCTGACTGTGTTCAAAA	22
t0026255	TCATTGAAGGACGATCACAGGG	22
t0026268	TTACTATGTAAACAATCCACAA	22
t0026296	GAATGTCCACGACAGAAGCAGCTG	24
t0026297	AATGCAAAACCTACACTTCGTC	22
t0026300	TGTTAAGTTGGTCTTGTAGAA	21
t0026320	CACCTATGCTTCAATTAGCCA	21
t0026369	AAAAGTTGAGACAGAGCCAGG	21
t0026383	CACAGAAAGAAGCGATGCCAT	21
t0026417	CGACGAAGAACAAACCAGTGAGAA	24
t0026459	GCCGAAGCTGAGACAAAGGAG	21
t0026494	ATACCCTATGCCAAAGATTGA	21
t0026502	AGGCATGTATGGTCGCTCAGAA	22
t0026521	TTCTGCTATGTACGGAGCTCC	21
t0026534	GTACCAAGCATGCCAATCTCC	21
t0026541	TGAGCGTAGCACGTGACAAGG	21
t0026554	ATCAAAGGCTTGAAGAACGCT	21
t0026557	CAAAGCATCTCAAAAGTCTTA	21
t0026610	CACTGACATTACAACCATGAG	21
t0026633	ATCCGGCAGGTCAAGGACTAATCT	24
t0026681	TACAGGGTGTTGAGTAGTGAA	21
t0026716	GTTGCTTGCTTGGATGGTATT	21
t0026720	CGCAAGAGCTGACAGCGCACT	21
t0026723	GTTTACATGTAGATCTCGTTTGAC	24
t0026748	TCAAGAAGCCTGTGTCATATG	21
t0026787	CGATAGAACATCCAGTCAGGAGGG	24
t0026841	CGCTTAAGCAAGTGTCGGGGGTTC	24
t0026847	CCAATGTACTCTGAGCTCAAGA	22
t0026863	CTCTGTCATGGCAAGTTTTAG	21
t0026904	AGCTTAAAGCGCGCCATTCCT	21
t0026934	AGAAATTCTGTCTCTGTTGAT	21
t0026937	ATGCAAATCCACTAGTCATCA	21
t0026976	AGCTGCAAAATTGATCAATTGA	22
t0026977	TACCTCCGAACATCTGGTGTA	21
t0026997	AGACTGAACCACATTTGGGCA	21
t0027045	AAAAGAAATAGCAGCTAATGG	21
t0027050	TCTGGATCTGTGACATAAGAT	21
t0027052	ACTTTGTACGGTACAGATTCT	21
t0027061	GCAAATCGGACGGTGCGTTTTGTA	24
t0027064	GACTTTGTACGGTACAGATTC	21
t0027076	ACCTTAAGGTTTTGAGTTGGATGT	24
t0027098	ATCAGTGACTCAAGAAGAATT	21
t0027181	ACCTAGAACAATTGCAATCAT	21
t0027207	AGAATGGGTCTTTGCTTAACT	21
t0027210	TTATGAGTAAGCCGGAAGAAC	21
t0027224	TCGTTGACATTGACAAGCATG	21
t0027226	TCAGATGGGCACAGTGAGTCA	21
t0027258	AAAGTGTTGGCCTGTGTGGAG	21
t0027319	CCAAAACTGTTCAGAAGCAAAAAG	24
t0027334	GATGACATCATACTTTCTGTG	21
t0027351	GGCAAAGGCTCAGTTGTTGGA	21
t0027357	TTTGATGGGTGCATACCAACC	21
t0027368	CGTCCCTAATATCCAGCAGCA	21
t0027385	TGTCTAGAAGATGCAGAGATC	21
t0027389	TGGCAATTTCGTATGGGGTGAG	22
t0027406	GCTGTGAAGGTACGTGTTTTG	21
t0027415	CTGCGAGACTCCTGTGCAGACG	22
t0027416	GTGATGACTAGTGGATTTGCA	21
t0027469	ATCAAGATCCTGGAGAATGAT	21
[truncated: 3,785 more rows]

## Sheet: S3
The siRNA expressed in S3
siRNA ID	sequnece of siRNA	length of siRNA
t0053626	AAAAATCTATATAAGTCGTTT	21
t0103202	AAAAATGGTGAGGAGAAAAGT	21
t0055898	AAAACAATGCACTCATATGTT	21
t0039414	AAAACGCACCGTCCGATTTGCATG	24
t0010271	AAAACTACAGCATGATTCGTT	21
t0023492	AAAACTTGCCATGACAGAGTC	21
t0027045	AAAAGAAATAGCAGCTAATGG	21
t0056673	AAAAGAGTGATGACGGCTGAGATT	24
t0004528	AAAAGCATCCCTGAACTTGAG	21
t0043933	AAAAGCATCCCTGAACTTGAGC	22
t0051578	AAAAGCTCAAGTTCAGGGATG	21
t0061934	AAAAGTGTTGGCCTGTGTGGA	21
t0026369	AAAAGTTGAGACAGAGCCAGG	21
t0039809	AAAATACCACGAAACTGCCTAG	22
t0048598	AAAATACCATCCAGGCAAGCA	21
t0016352	AAAATCAAGCACAGCCAAATA	21
t0033963	AAAATCTATATAAGTCGTTTA	21
t0022829	AAAATCTGAGCCGTCACTGAA	21
t0024212	AAAATCTGTATGCTGAGATTG	21
t0000748	AAAATGAGTGGAAGTCCGAAA	21
t0143969	AAAATGAGTGGAAGTCCGAAT	21
t0054689	AAAATGCAAGAGAGTGTCACC	21
t0039492	AAAATGGCATCGCTTCTTTCT	21
t0016773	AAAATTTCGGTTCTGTCATGA	21
t0032270	AAACAAATAAGTTATACTTTT	21
t0002522	AAACAAGATCGTTCCAATCAA	21
t0084240	AAACAATAGTGGGCAACCTTC	21
t0091055	AAACACGTACCTTCACAGCTG	21
t0069701	AAACAGATCCAGGGGTGCCATC	22
t0008556	AAACAGGTCAGTCGTGCTCTC	21
t0035920	AAACAGGTCAGTCGTGCTCTCA	22
t0060846	AAACATAAGGCCCAATCTAGTAAT	24
t0015777	AAACATGATTGTTGCCATTTC	21
t0002460	AAACCAGGATTGACGCGCGAA	21
t0075038	AAACCAGGATTGACGCGCGAT	21
t0237290	AAACCCAGTGTGTTCTCCTTC	21
t0018736	AAACCTACACTTCGTCAAATC	21
t0044982	AAACTACAGCATGATTCGTTT	21
t0207414	AAACTCATATGCAGTCGACTTCAC	24
t0188642	AAACTCTCCCATTTATCAACC	21
t0034186	AAACTGCCCACACTGTGCATT	21
t0038886	AAACTGTATCCCAAAGCATCT	21
t0174909	AAACTTAAGACCGTGTTCAAC	21
t0151962	AAACTTGCTCAACCCGCGCAT	21
t0180120	AAACTTGCTCAACCCGCGCATT	22
t0030032	AAAGAAAACTAAGCGCCTCTGA	22
t0034192	AAAGAAGCGATGCCATTTTCA	21
t0010215	AAAGAGAAGTGAGGTGCCTGA	21
t0017127	AAAGAGTGTGTATGGTGGGAA	21
t0008248	AAAGAGTGTGTATGGTGGGAAC	22
t0114380	AAAGATCACACACAGCAAAAT	21
t0070647	AAAGATCCAACTCCCTCCGGT	21
t0039048	AAAGATCCAATTGCCAATTCT	21
t0002515	AAAGATTGTTCCTCGGCTTCA	21
t0002184	AAAGCAGGACTATCTTTGTGA	21
t0012969	AAAGCATCCCTGAACTTGAGC	21
t0026008	AAAGCATCCCTGAACTTGAGCT	22
t0031525	AAAGCATGCAGTTGGTTGGTG	21
t0010173	AAAGCATGCGCAAGAGCTGAC	21
t0025722	AAAGCATGTGATAGGTTCTGAG	22
t0031264	AAAGCATGTGATAGGTTCTGCG	22
t0165080	AAAGCGTAGCGAGCTAGATTT	21
t0298123	AAAGCTAGACCAAACATCAAC	21
t0111129	AAAGCTAGACCAAACATCAACA	22
t0049177	AAAGCTCAAGTTCAGGGATGC	21
t0015300	AAAGGACGAAATCAACTGGGA	21
t0000514	AAAGGCACACTGCAAGGGACG	21
t0084610	AAAGGCTTGAAGAACGCTGCT	21
t0075137	AAAGTATTTGGCTGTGCTTGA	21
t0060065	AAAGTGAGATGGCCGGTCTTG	21
t0027258	AAAGTGTTGGCCTGTGTGGAG	21
t0008086	AAAGTGTTGGCCTGTGTGGAGT	22
t0084140	AAAGTGTTTCTGACTGGTGCAAAA	24
t0075370	AAATAGCAGCTAATGGAGGAG	21
t0047579	AAATATTACAAGTAATCTTGA	21
t0159520	AAATCCCCAAGTGCATTCAAA	21
t0079007	AAATCCCCAAGTGCATTCAAAT	22
t0000749	AAATCCTCTGTAACATGGCATT	22
t0014691	AAATCTGAGCCGTCACTGAAA	21
t0015561	AAATCTGAGCCGTCACTGAAAC	22
t0005438	AAATGAACGGGTAGCTTGGGT	21
t0002010	AAATGAAGAGGTCGCTGTTGA	21
t0006566	AAATGAAGAGGTCGCTGTTGAA	22
t0004923	AAATGATGCACAGGACTGAAG	21
t0032685	AAATGATGCACAGGACTGAAGC	22
t0019809	AAATGATTGGACTTGCAAGGT	21
t0070955	AAATGCCAGAAACTTACCGCT	21
t0082716	AAATGGATGGCTTATGTTGTT	21
t0069318	AAATGGTGCTGAACAAACTGG	21
t0059001	AAATTACAAAAAACATATTCG	21
t0233360	AAATTCTACTCACACTTTGAT	21
t0002255	AAATTCTGAGCGTAGCACGTG	21
t0006092	AAATTCTGAGCGTAGCACGTGA	22
t0002593	AAATTCTGAGCGTTGCACGTG	21
t0006640	AAATTCTGAGCGTTGCACGTGA	22
t0066879	AACAAAACACGTACCTTCACA	21
t0042436	AACAAAAGAACAAGAATTGAA	21
t0219207	AACAAACTCGTCCCTAATATC	21
t0001788	AACAAATCGGGCAATAGCATC	21
t0160382	AACAACAAGATTTTTACTCAA	21
t0007940	AACAACCAGCGAGAATACTGA	21
t0010739	AACAACCAGCGAGAATACTGAA	22
t0106536	AACAAGATGAACCGTCAGTTGTCC	24
t0010166	AACAAGCAAATTAGATCCATG	21
t0206834	AACAAGCTTAAAGCGCGCCAT	21
t0098516	AACACAATCAACAACACAGCT	21
t0011770	AACACCACCAGGACGTGAATG	21
t0017091	AACACGACGATGAAGATGAAACAC	24
t0016718	AACACGATGGGGGAGAATGTC	21
t0126734	AACACGTACCTTCACAGCTGC	21
t0216736	AACACTGTCCCATCTGGTGCC	21
t0052706	AACAGATATAGAATGCCGGAA	21
t0083460	AACAGATCCAGGGGTGCCATC	21
t0099732	AACAGATGCCGGGCGAGATGCAGC	24
t0085276	AACAGATGTCAATTGTGATGA	21
t0105711	AACAGCGACCTCTTCATTTGG	21
t0064263	AACAGGGCAGCAGCGTCTTCTG	22
t0009210	AACAGGTCAGTCGTGCTCTCA	21
t0248269	AACAGGTCAGTCGTGCTCTCAT	22
t0074743	AACAGTATTCGTCCACGTGTCATC	24
t0069282	AACAGTCTCCATGCGCACTTC	21
t0063022	AACATAAGCCATCCATTTCGA	21
t0022182	AACATCAATCGGCGTGCTGTA	21
t0105969	AACATGCACACACTTCTTGGC	21
t0211799	AACATGCAGTCAGAACAGCCTCAC	24
t0020907	AACCAAAGATCAGACTGGCATA	22
t0077062	AACCAGACTTGAAATGCCATT	21
t0039751	AACCATATGAGTCTAACTGATG	22
t0110132	AACCATTTGAATCCGCCTGACTGA	24
t0029190	AACCCCATACATGTGCACGAA	21
t0090322	AACCCCATACATGTGCACGAAG	22
t0005279	AACCCCTATGCTACAGATTGA	21
t0284743	AACCGATCTGCCACGACATTAGCT	24
t0121567	AACCGCCCACGTCGCCGCGAT	21
t0018279	AACCGCTGTTGCAAGGTCATG	21
t0000412	AACCGGCGCTAGATATGGCAG	21
t0062902	AACCGGCGCTAGATATGGCAGG	22
t0029554	AACCTACACTTCGTCAAATCA	21
t0040292	AACCTTTCATGATCATTAGGG	21
t0020715	AACGAACATTTCTCGCCGTGGTCC	24
t0016236	AACGACTTATATAGATTTTTT	21
t0006843	AACGACTTCGTACAAGCTCAA	21
t0003214	AACGACTTCGTACAAGCTCAAG	22
t0002332	AACGAGAAGCTGAAGACCTAA	21
t0214552	AACGAGAAGCTGAAGACCTAT	21
t0010134	AACGAGAAGCTGAAGACCTAAC	22
t0194850	AACGAGTATGAGGAGATGTGC	21
t0085700	AACGATCAAGATGGGCCACTGG	22
t0069427	AACGATCCAGAAGCAACTTCACCT	24
t0046298	AACGATCTTGTTTGGGGACAA	21
t0004846	AACGCATACACAAAATCGTCT	21
t0070076	AACGGATTGTCTTTGGCAACT	21
t0018979	AACGGGTAGCTTGGGTTGCTTG	22
t0017026	AACGTCAGCAGATCACTCGCA	21
t0029270	AACGTCAGCAGATCACTCGCAG	22
t0306961	AACTCGTCCCTAATATCCAGC	21
t0189759	AACTCTGTAGTTTTTCGCTTG	21
t0054421	AACTGATGCTGATCCACTCAA	21
t0084235	AACTGATGCTGATCCACTCAAG	22
t0003380	AACTGATTGGTATAGGCGACA	21
t0306872	AACTGCCCACACTGTGCATTG	21
t0021717	AACTGTATCCCAAAGCATCTCA	22
t0019208	AACTTAAGACCGTGTTCAACA	21
t0130957	AACTTAGAGTGTCCATGGACT	21
t0092023	AACTTGAGCTTTTGTATCATG	21
t0017537	AACTTGCTCAACCCGCGCATT	21
t0050225	AACTTGTCACGCCATCCATTG	21
t0004498	AACTTTGGAAAAGGTCGGTAG	21
t0014102	AACTTTGGAAAAGGTCGGTAGA	22
t0015988	AAGAAAACTAAGCGCCTCTGA	21
t0057806	AAGAAAGAGTGTGTATGGTGG	21
t0058416	AAGAAATGCAGAGTTACCTCG	21
t0143065	AAGAAATGTCCGTCAGCAATC	21
t0103218	AAGAAATTGTCCTGCACAAAG	21
t0018602	AAGAAGAGCATCTTTGCCATA	21
t0000761	AAGAAGTGTGTGCATGTTCTGA	22
t0164833	AAGAAGTGTGTGCATGTTCTGT	22
t0079060	AAGAATACAGACAATTTGTGG	21
t0022205	AAGACACAGACGAAGGCGAAG	21
t0007057	AAGACATCAGATCGTGCAAGG	21
t0016292	AAGACCGGCCATCTCACTTTC	21
t0024938	AAGACGAAACAAAGATAGCGA	21
t0151269	AAGACGAGACTCTATATCACT	21
t0039439	AAGACGCTGAGGAGAAACAAA	21
t0029289	AAGACTGAACCACATTTGGGC	21
t0016996	AAGACTTGTTCAGGAAGAGTT	21
t0074777	AAGAGAACAAGATTACAGAAT	21
t0009450	AAGAGAATGAATTTGCCAATG	21
t0009132	AAGAGAATGATCAAGATCCTGG	22
t0002204	AAGAGTATGAAGTGGAAGTGC	21
t0036519	AAGAGTGATGCTGGTTTTGGA	21
t0004651	AAGAGTGTGTATGGTGGGAAC	21
t0005190	AAGAGTGTGTATGGTGGGAACT	22
t0000641	AAGATAGCGAACAAGGCGGGA	21
t0082270	AAGATAGCGAACAAGGCGGGT	21
t0010546	AAGATATTCAGAGGCGCTTAG	21
t0019073	AAGATCCAACTCCCTCCGGTA	21
t0106287	AAGATTACTTGTAATATTTCA	21
t0028169	AAGATTCAATTTTGCGCGCATG	22
t0017618	AAGATTGTTCCTCGGCTTCAGA	22
t0072089	AAGATTTTGAGAATAAGTATC	21
t0033029	AAGCAAACTCAACAAGGAAGC	21
t0024659	AAGCAAAGACCCATTCTATCA	21
t0008194	AAGCAAATTAGATCCATGTTG	21
t0005522	AAGCAATCTGTGCAGCAATGA	21
t0003505	AAGCAATCTGTGCAGCAATGAT	22
t0067221	AAGCACAGCCAAATACTTTGC	21
t0012348	AAGCACCATCGAACAGCGACC	21
t0107560	AAGCAGCTGCTTCTGTCGCGGACA	24
t0092670	AAGCAGGACCTGATACCACTT	21
t0000875	AAGCAGTAGCACAGATGAAGG	21
t0012341	AAGCATAGGTGTCATGTGGCC	21
t0005074	AAGCATCCCTGAACTTGAGCT	21
t0013492	AAGCATGCAGTTGGTTGGTGT	21
t0019612	AAGCATGCAGTTGGTTGGTGTT	22
t0003090	AAGCATGCGCAAGAGCTGACA	21
t0161627	AAGCCAAGAAGCGGAGATGAT	21
t0003534	AAGCCACCTTTTTACTTCTAG	21
t0073324	AAGCCCACAATACCCATCTTG	21
t0075058	AAGCCGAGGAACAATCTTTCC	21
t0376728	AAGCCGATCTCTTACAGTACTGTC	24
t0096592	AAGCCTGCTATGTGATAATCA	21
t0114615	AAGCGCCTCTGAATATCTTCA	21
t0119951	AAGCGCCTCTGAATATCTTCAT	22
t0026086	AAGCGCGCCATTCCTGCCTTA	21
t0136147	AAGCTAGACCAAACATCAACA	21
t0003517	AAGCTGAAGACCTAACAATGCC	22
t0094670	AAGCTTAAGACCGTGTTCAAC	21
t0103178	AAGCTTCGCTGGAGGTTCCAG	21
t0006440	AAGGAAAGTACCAACAGAGGG	21
t0010864	AAGGAACAAAATCAAATGCGG	21
t0002327	AAGGAAGAAAGAGTGTGTATG	21
t0047633	AAGGAAGTCTCTGCAGCGGGCA	22
t0030682	AAGGCAAGTGTCCATACTTTG	21
t0000684	AAGGCACACTGCAAGGGACGT	21
t0050703	AAGGCCGGTGACGACAGCGCA	21
t0004293	AAGGCTATGAGCATAGCTCCA	21
t0355052	AAGGCTATGAGCATAGCTCCT	21
t0092399	AAGGGACTACAGAAACCACTC	21
t0021357	AAGGGCCAAGACGAGACTCTA	21
t0007640	AAGGGCGAGTATGAAATAGAT	21
t0031409	AAGGTACAACGTCAGCAGATC	21
t0010925	AAGGTACAACGTCAGCAGATCA	22
t0044274	AAGGTCCTGAAAGCAGTGAAG	21
t0144065	AAGTAAATAATGTCACTATAA	21
t0028009	AAGTAAGCCAGGAATTCAAGC	21
t0047455	AAGTAGTCGCAGTTTTGGACA	21
t0013650	AAGTATAACTTATTTGTTTAG	21
t0128465	AAGTATGATGTCATCCCCATTG	22
t0019227	AAGTATGGACACTTGCCTTTC	21
t0006711	AAGTATTACGCGAAATTCTGA	21
t0046333	AAGTATTGTTCAAAGTATGGA	21
t0470617	AAGTCTCTGCAGCGGGCATCGATC	24
t0012669	AAGTCTGAACAGAGTCGGTGA	21
t0113760	AAGTGAACGAACAATAAACAA	21
t0010432	AAGTGAGATGGCCGGTCTTGA	21
t0090069	AAGTGAGATGGCCGGTCTTGAA	22
t0089309	AAGTGCAACTTCAGGGACTACATT	24
t0041520	AAGTGTAGGTTTTGCATTCTCA	22
t0052838	AAGTGTGTGCATGTTCTGATT	21
t0031277	AAGTGTTGGCCTGTGTGGAGT	21
t0016281	AAGTGTTTCTGACTGGTGCAAAAA	24
t0003592	AAGTTAGAACCAGAGCGTGTG	21
t0003115	AAGTTAGAACCAGAGCGTGTGG	22
t0021268	AAGTTCAGGGATGCTTTTGAC	21
t0007007	AAGTTCAGGGATGCTTTTGACA	22
t0172051	AAGTTGTTTGGGAGTTTCAGG	21
t0009746	AAGTTTGAACTTGACAGCATCA	22
t0000109	AATAAGACTGTGAGCGGCACC	21
t0009153	AATACAAGAGTGATGCTGGTT	21
t0009365	AATACCAACGGCACCGTAGCA	21
t0237236	AATACGCGACGGGGTATTGTA	21
t0002442	AATAGCCTATTGATCAAGGTC	21
t0006849	AATATCAACAGAGACAGAATT	21
t0039365	AATATGTTTTTTGTAATTTTG	21
t0050018	AATCAATGTGAACACAGCTAA	21
t0046439	AATCAATGTGAACACAGCTAAT	22
t0000956	AATCAGAACATGCACACACTT	21
t0002206	AATCAGAACATGCACACACTTC	22
t0141214	AATCCCCAAGTGCATTCAAAT	21
t0015588	AATCCCCGGCAACGGCGCCAAAAA	24
t0000316	AATCCTCTGTAACATGGCATT	21
t0008749	AATCGAAATGGATGGCTTATG	21
t0043630	AATCTAACCATACAATCCATCATC	24
t0012773	AATCTGAGCCGTCACTGAAAC	21
t0008457	AATCTGTACCGTACAAAGTCT	21
t0000092	AATCTGTAGCATAGGGGTTGG	21
t0005166	AATCTGTATGCTGAGATTGTG	21
t0069674	AATCTTTGGCATAGGGTATGG	21
t0009375	AATGAAGAGGTCGCTGTTGAA	21
t0013158	AATGATGCACAGGACTGAAGC	21
t0084478	AATGCAAAACCTACACTTCGT	21
t0007323	AATGCATTCGGATCAGTGCTG	21
t0048776	AATGCATTCGGATCAGTGCTGA	22
t0246586	AATGCGGCCTCTTCACCACTG	21
t0022558	AATGGATGACACGTGGACGAATAC	24
t0067226	AATGGCAACAATCATGTTTGG	21
t0161330	AATGGCAACAATCATGTTTGGA	22
t0016211	AATGGCATCGCTTCTTTCTGTG	22
t0008873	AATGGTATGGCTTCAACACTC	21
t0008066	AATGTCAACGAGAGAGAGGCC	21
t0036507	AATGTCCGCGACAGAAGCAGCTGC	24
t0049618	AATGTCTCTGTTCAAGCCAAG	21
t0010811	AATGTCTCTGTTCAAGCCAAGA	22
t0201375	AATGTGCGATCTCGGAGCAAGT	22
t0013085	AATTCCGGAAGAAGTGAAAAG	21
t0113148	AATTCCTGGCTTACTTGCAAC	21
t0029845	AATTCTGAGCGACCATACATG	21
t0024442	AATTCTGAGCGACCATACATGC	22
t0005593	AATTCTGAGCGTAGCACGTGA	21
t0006995	AATTCTGAGCGTTGCACGTGA	21
t0026045	AATTCTTGTTCTTTTGTTGGT	21
t0002947	AATTGAAGCATAGGTGTCATG	21
t0054604	AATTGATCAATTTTGCAGCTAA	22
t0048726	AATTGGCAATTGGATCTTTGA	21
t0143812	AATTGTAACACTAGCTGTAAG	21
t0046753	AATTGTTCTAGGTAATGCATT	21
t0001455	AATTTGACGGAGACAATATCT	21
t0040172	ACAAAAGTGTTGGCCTGTGTG	21
t0029410	ACAAAATCGTCTCTTAAAAGG	21
t0222467	ACAAAATCTGCTGGTCTCCGAGAC	24
t0011302	ACAAAGAATACAAACGCATCCA	22
t0057969	ACAAAGATAGTCCTGCTTTTT	21
t0060190	ACAAAGCACCATCGAACAGCG	21
t0008170	ACAAATGGGCATCTGTTCAAG	21
t0064386	ACAAATTGTCTGTATTCTTCC	21
t0005966	ACAACCAGCGAGAATACTGAA	21
t0013695	ACAACGTCAGCAGATCACTCG	21
t0012639	ACAACGTCAGCAGATCACTCGC	22
t0075611	ACAACTGACGGTTCATCTTGTTGC	24
t0049774	ACAAGATCGTTCCAATCAACA	21
t0004170	ACAAGCCAGAGCAAACTGATC	21
t0005983	ACAAGGAGAGACTTTTGTACC	21
t0070945	ACAATAAATTTAGTTCATGAG	21
t0159827	ACAATCTCAGCATACAGATTT	21
t0001213	ACAATGAGAGCACGACTGACC	21
t0090027	ACAATGCACAGTGTGGGCAGT	21
t0089586	ACAATGGCGTCGTTTGATTCATGT	24
t0020557	ACACAAAATCGTCTCTTAAAA	21
t0218659	ACACAAACCTTCGCTCCAAGT	21
t0265926	ACACAATCAACAACACAGCTGG	22
t0112650	ACACAATGAGTTCTGCCATCA	21
t0025610	ACACACAATCAGAGTTGGACC	21
t0198632	ACACATATCCGGTGCTCATCT	21
t0056979	ACACCACCTCGGATAAGCGGC	21
t0019741	ACACGACGATGAAGATGAAACACT	24
t0100766	ACACGCTCTGGTTCTAACTTTG	22
t0236953	ACACGTGGCCGTTCGGAGAAT	21
t0047559	ACACTACACTCATGCTGCTGG	21
t0066276	ACACTACACTCATGCTGCTGGA	22
t0001317	ACACTAGAACAGAGAAGAGGC	21
t0046177	ACACTCACCGACACTCGTCCGACA	24
t0053118	ACACTCATGCTGCTGGATATT	21
t0042708	ACACTCATGCTGCTGGATATTA	22
t0001099	ACACTGAAGGCATGGATATGA	21
t0001960	ACACTGCAAGGGACGTTAATC	21
t0091518	ACACTGTGCATTGTCATAATC	21
t0068700	ACACTTCGTCAAATCATGCAC	21
t0039280	ACAGAAAGAAGCGATGCCATT	21
t0003929	ACAGAAAGATGCGCGGGCCTGA	22
t0013605	ACAGAATTCTGCTGCATCGCC	21
t0031452	ACAGACGATAGCAGCAACCTCCTC	24
t0034780	ACAGAGTAGGCCGTGTCTCAT	21
t0396224	ACAGATATAGAATGCCGGAAT	21
t0045488	ACAGATCCAGGGGTGCCATCA	21
t0319000	ACAGATCTCTCTCACCGTCAGACC	24
t0019685	ACAGCAAGTCGTCTATGTCAGT	22
t0055145	ACAGCGGTTTATATCCTCACA	21
t0048050	ACAGGAGGATCACGCCGTCGG	21
t0052197	ACAGGCCATTCATTCTCACTG	21
t0356110	ACAGGCTTCTTGATATAGCGC	21
t0005148	ACAGGGCAGCAGCGTCTTCTG	21
t0000592	ACAGGTAGACCATATGCAAAT	21
t0053026	ACAGGTCAGTCGTGCTCTCAT	21
t0051095	ACAGTAAGTCGTCTATGTCAGT	22
t0018300	ACAGTTAATGCAACTTTGGCG	21
t0342021	ACATAACATACCCTTTCTCCC	21
t0004585	ACATAAGAGGAAGGGGTATGG	21
t0031425	ACATAAGCCATCCATTTCGAT	21
t0018707	ACATACAGCAAGTCGTCTATG	21
t0004299	ACATAGACGACTTACTGTATG	21
t0002455	ACATAGACGACTTGCTGTATG	21
t0040913	ACATAGACGACTTGCTGTATGT	22
t0335455	ACATCAACATCACATTATGAC	21
t0000580	ACATCAGATCGTGCAAGGGAAG	22
t0290517	ACATCATACTTTCTGTGCAAG	21
t0305020	ACATCATCCAGCCACCACCAA	21
t0095677	ACATCCTTGTCTCTCATTGAT	21
t0023297	ACATCTCAGGCAACCATCTAA	21
t0123377	ACATCTCCTCATACTCGTTAG	21
t0007497	ACATGACACCTATGCTTCAAT	21
t0173606	ACATGCTAAAGACCCGATTTTCAC	24
t0230155	ACATGCTGGCCAAAATTCAACAAA	24
t0077167	ACATGCTGGCCAAAATTCAATAAA	24
t0081143	ACATGGATCTAATTTGCTTGT	21
t0155711	ACATGGATCTAATTTGCTTGTT	22
t0018893	ACATGTGCACGAAGTTCCTTG	21
t0005057	ACATTAGTGCACGTGTTATGG	21
t0019174	ACATTATGACTCAGAATGTGC	21
t0055036	ACATTCTGAGTCATAATGTGA	21
t0195703	ACATTCTGAGTCATAATGTGAT	22
t0292497	ACATTGATCTTCCACAAAATG	21
t0303298	ACCAACAATCATCATCGGATA	21
t0010461	ACCAACCAACTGCATGCTTTC	21
t0077626	ACCAATCTATGTGGAGTTCGGA	22
t0102532	ACCAATGTCTCTGTTCAAGCC	21
t0099937	ACCACATACTTCAAAATGAAT	21
t0332208	ACCACGGCGAGAAATGTTCGTTTG	24
t0007069	ACCACTGTGCCGGAATTTCAA	21
t0212968	ACCAGCAGCCGTCTTACTCTCTCG	24
t0098777	ACCATACACACTCTTTCTTCC	21
t0145488	ACCATACCCTATGCCAAAGAT	21
t0031725	ACCATATGAGTCTAACTGATG	21
t0043577	ACCATATGAGTCTAACTGATGC	22
t0273245	ACCATCGATCTCGTTACAGTC	21
t0076059	ACCATCTCTGAAACAAACATA	21
t0189276	ACCATTTCTATGTAAGTCGTCTTG	24
t0084178	ACCCATACTATCCAGAATAACCAT	24
t0029485	ACCCATTCTATCAGAACGTCA	21
t0021059	ACCCCAAGCTATTTTGTCGGG	21
t0062149	ACCCCATACATGTGCACGAAG	21
t0032721	ACCCCATACATGTGCACGAAGT	22
t0114224	ACCCCATACGAAATTGCCATT	21
t0043738	ACCCCCGACACTTACTTAAGCGGA	24
t0011930	ACCCCCGACACTTGCTTAAGCGGA	24
t0013685	ACCCGACAGGTCAAGGACTAATCC	24
t0060301	ACCCGACAGGTTAAGGACTAATCC	24
t0000979	ACCCGGCAGGTCAAGGACTAATCC	24
t0042126	ACCCGGCAGGTCAAGGACTAATCT	24
t0002387	ACCCTGTCCCTCTGGATCGGT	21
t0080163	ACCCTTCTCACCGCATCGTCACAC	24
t0070086	ACCGACACTCGTCCGACACGCATG	24
t0140383	ACCGACCTTTTCCAAAGTTGA	21
t0069156	ACCGACGAAGGAGAGAGGCCAGAC	24
t0300187	ACCGACTCTGTTCAGACTTCA	21
t0027141	ACCGGAGGGAGTTGGATCTTT	21
t0025250	ACCGGCACCCCAGTACACCCACAC	24
t0466425	ACCGGCACCGACGAGAAACAGAAT	24
t0005302	ACCGGCGCTAGATATGGCAGG	21
t0090165	ACCGGTCCGAGCATAGCAATATAT	24
t0153767	ACCGTACAAAGTCTTCCCAGC	21
t0076254	ACCGTCCGATTTGTTAGAGGTATA	24
t0101430	ACCGTCGGAATTCTAAGCGTCATT	24
t0057466	ACCTAAGGGGGCTGTTCAGCT	21
t0025013	ACCTACACTTCGTCAAATCAT	21
t0084964	ACCTACTGTCACTGTCCAAAA	21
t0105351	ACCTAGAACAATTGCAATCATA	22
t0139226	ACCTATGCTTCAATTAGCCAC	21
t0132593	ACCTCAACATGTCATGGACCACAC	24
t0301955	ACCTCCGTCAGGGACTGATCCGTC	24
t0397404	ACCTCTACAAATCGGACGGTCCAA	24
t0037431	ACCTCTCCCTAGCATGACGCGTTT	24
t0188191	ACCTGAGAGCCGTTAGATGAAAAT	24
t0041577	ACCTGATTGAGAACCGACAGATGA	24
t0110707	ACCTGATTGAGAACCGACAGATGG	24
t0009150	ACCTGCAAAGACACTCCGATGCCT	24
t0038813	ACCTGCAAAGACACTCCGATGCCA	24
t0053436	ACCTGCAAAGACACTCCGATGCTT	24
t0122911	ACCTGCAAAGACACTCCGATGCCC	24
t0087222	ACCTGCAAAGACACTCCGATGCTC	24
t0358042	ACCTGCAAAGACACTCCGATGCTA	24
t0296933	ACCTGGCCGAGTCGTATCAAG	21
t0154993	ACCTGGCTTGATCTCTGCATC	21
t0029159	ACCTGTAAGTCCTTGGCGGTAATT	24
t0049693	ACCTGTCACCGTCGCGATACCATC	24
t0005501	ACCTGTTTCAGTGACGGCTCA	21
t0027076	ACCTTAAGGTTTTGAGTTGGATGT	24
t0150617	ACCTTCGTCTGCACAGGAGTC	21
t0022489	ACCTTGATCAATAGGCTATTT	21
t0002971	ACCTTGATCAATGGGCTCTAT	21
t0005142	ACCTTGATCAATGGGCTCTAG	21
t0089476	ACCTTGATCAATGGGCTCTAA	21
t0014113	ACCTTGATCAATGGGCTCTATG	22
t0177768	ACCTTGATCAATGGGCTCTAGA	22
t0030623	ACCTTGTAAATCTCAGTCAGGCGG	24
t0036319	ACCTTGTAAATCTCAGTCAGGCAG	24
t0040761	ACCTTTAGTCGACGGTCAAGGCTT	24
t0005317	ACGAAACAAAGATAGCGAACA	21
t0009659	ACGAAGGTACAAGAGTGGATA	21
t0103759	ACGAATCATGCTGTAGTTTTC	21
t0057238	ACGAATCGGGTGTATGTTGAC	21
t0014695	ACGACGAAGAACAAACCAGTGAGA	24
t0104559	ACGACGCAGATGAATCCTTTCTTT	24
t0055237	ACGACTTATATAGATTTTTTC	21
t0002934	ACGACTTCGTACAAGCTCAAG	21
t0006760	ACGACTTCGTACAAGCTCAAGG	22
t0075841	ACGACTTGCTGTATGTAGAAA	21
t0120489	ACGAGAAGACCCACGAGAGAA	21
t0040138	ACGAGAAGCTGAAGACCTAAC	21
t0000157	ACGAGCAAGTGGAATATCCTC	21
t0003387	ACGAGCAAGTGGAATATCCTCT	22
t0024622	ACGAGGTGTCTCTTAGTTGGA	21
t0028953	ACGAGTATGAGGAGATGTGCA	21
t0080226	ACGATGACGACGATCAGCATG	21
t0029904	ACGATTTTGTGTATGCGCTCA	21
t0069343	ACGATTTTGTGTATGCGTTCA	21
t0191844	ACGCCATCCATTGAAAAATTG	21
t0003419	ACGCGAGATGCTAACTGTGAT	21
t0032508	ACGCGTCATGCTAGGGAGAGGTAT	24
t0071924	ACGCTCAGAATTTCGCGTAAT	21
t0071749	ACGCTTGAACAGATGCCCATT	21
t0171819	ACGCTTTCGACTTCTATGAAG	21
t0338997	ACGGACGGTCTTCTAGTCACA	21
t0000368	ACGGAGACGAGCAAGTGGAAT	21
t0000695	ACGGAGACGAGCAAGTGGAATA	22
t0043486	ACGGAGACGAGCAAGTGGAATT	22
t0161080	ACGGAGCTATAGGTAAATAAG	21
t0000758	ACGGATTAGTCCTTGACCTGCCGG	24
t0062266	ACGGATTCCTGGGTTGGGAAG	21
t0069549	ACGGCCATCATTCCTTGTGCT	21
t0043671	ACGGCGTCTGTTAGAAGTTCCGGT	24
t0021553	ACGGCTCAGATTTTGCCATCA	21
t0039510	ACGGTCTACAGTTGAGTTATACTA	24
t0063077	ACGGTCTACAGTTGAGTTATACTT	24
t0028528	ACGGTCTTCTAGTCACAGGGA	21
t0031183	ACGTCAATGGCACACGGCTGA	21
t0003244	ACGTCACACTCAGAATGCGCG	21
t0035768	ACGTCAGCAGATCACTCGCAG	21
t0104192	ACGTCAGCAGATCACTCGCAGG	22
t0078089	ACGTCCCTTGCAGTGTGCCTT	21
t0059364	ACGTCTCACGGCCCACAAATTCAG	24
t0087663	ACGTGCAACGCTCAGAATTTC	21
t0056450	ACGTGCAACGCTCAGAATTTCG	22
t0059551	ACGTGCTACGCTCAGAATTTC	21
t0020324	ACGTGCTACGCTCAGAATTTCG	22
t0033690	ACGTTCTGATAGAATGGGTCT	21
t0270004	ACTAACTTCATGCACTCCTCA	21
t0005845	ACTACAACTTTATACATCTAG	21
t0073977	ACTACACGCGCCCCACTCAAACGG	24
t0085567	ACTACACTCATGCTGCTGGAT	21
t0065073	ACTACACTCATGCTGCTGGATA	22
t0034200	ACTACTCCAATCTGAGATGCA	21
t0041740	ACTACTCTCAAATTCCTGAAA	21
t0196889	ACTAGTGGATTTGCATTTCAT	21
t0010150	ACTCAACTGTAGACCGTGCACTAG	24
t0049670	ACTCACCGACACTCGTCCGACACG	24
t0247673	ACTCACTGTGCCCATCTGAGA	21
t0240553	ACTCATACTATCCAGAATAACCAT	24
t0093470	ACTCATGCTGCTGGATATTAGG	22
t0005675	ACTCCCTGTTATAAGTTGGCA	21
t0012340	ACTCCGTCGCGGCAACATCTACTT	24
t0024910	ACTCCTCACACTTGCAACATTAAC	24
t0004685	ACTCCTGTGCAGACGAAGGTG	21
t0132376	ACTCGAGATGCCAACTTATAA	21
t0023583	ACTCTGTAATACTTCATCTCC	21
t0002958	ACTCTGTTTTGCTGCAACTGT	21
t0032705	ACTCTTCCTGAACAAGTCTTA	21
t0096606	ACTGAACGCCTCTAAGTCAGA	21
t0235189	ACTGAATGAGGTTTGCTATGAA	22
t0074624	ACTGAATTCATAGCCACAGAAG	22
t0000204	ACTGACATAGACGACTTGCTG	21
t0261971	ACTGACATAGACGACTTGCTT	21
t0001327	ACTGACATAGACGACTTGCTGT	22
t0127393	ACTGATGCTGATCCACTCAAG	21
t0060560	ACTGCGAAGTCACACCTCAGA	21
t0006127	ACTGCGCAGAACCCATGCCAA	21
t0018290	ACTGCGCAGAACCCATGCCAAG	22
t0003445	ACTGGATCACAACACAAGATG	21
t0011580	ACTGGATCACAACACAAGATGG	22
t0072539	ACTGTAAGAGATCGGCTTGCCTCG	24
t0080461	ACTGTCGTGACAGCCGGATGCCAC	24
t0078409	ACTGTCGTGACAGCCGGATGCCAT	24
t0341475	ACTTCATACTCTTCCTCATAG	21
t0025275	ACTTCCACTTCATACTCTTCC	21
t0008429	ACTTCGTACAAGCTCAAGGAA	21
t0038599	ACTTCTCCTCGCGACAAAGACAGC	24
t0095246	ACTTCTTTCTCTCACCGGCACCCC	24
t0044264	ACTTGCTCGTCTCCGTCCATC	21
t0007331	ACTTGCTGTATGTAGAAATGG	21
t0006733	ACTTGCTGTATGTAGAAATGGA	22
t0135963	ACTTTGAATTCTTCTTTTGGC	21
t0013717	ACTTTGGAAAAGGTCGGTAGA	21
t0027052	ACTTTGTACGGTACAGATTCT	21
t0001145	AGAAAACTAAGCGCCTCTGAA	21
t0013001	AGAAAACTAAGCGCCTCTGAAT	22
t0002875	AGAAAATGGATGAGGCGATGC	21
t0033938	AGAAAGAGTGTGTATGGTGGG	21
t0061933	AGAAAGATCCAACTCCCTCCGG	22
t0004869	AGAAAGATGCGCGGGCCTGAG	21
t0003650	AGAAAGATGCGCGGGCCTGAA	21
t0042645	AGAAAGATGCGCGGGCCTGAGC	22
t0015686	AGAAAGCGCTATCTGAAAGAT	21
t0010515	AGAAAGCGCTATCTGAAAGATC	22
t0036353	AGAAAGGATTCATCTGCGTCGTCA	24
t0059601	AGAAAGTATGATGTCATCCCCA	22
t0091888	AGAAATAGCAGCTAATGGAGG	21
t0000834	AGAAATGATGCACAGGACTGA	21
t0015761	AGAAATGGTGCATGATTTGAC	21
t0015100	AGAAATTTTAGTACCAATCTCTGA	24
t0027857	AGAAATTTTAGTACCAGTCTCTGA	24
t0028369	AGAACAGAGAAGAGGCGGAAA	21
t0027727	AGAACATGCACACACTTCTTG	21
t0041777	AGAACATGCACACACTTCTTGG	22
t0030590	AGAACCATATGAGTCTAACTG	21
t0039664	AGAACCATATGAGTCTAACTGA	22
t0029357	AGAACCATCTGCATGACAGTA	21
t0078979	AGAACGACGATCAGTGGGATCACC	24
t0036591	AGAACGCTGCTGCTTCGCTCC	21
t0017703	AGAACGTCACACTCAGAATGC	21
t0003318	AGAACGTCACACTCAGAATGCG	22
t0090673	AGAAGACCACTACTCAAGACT	21
t0007633	AGAAGACGCTGCTGCCCTGTT	21
t0002173	AGAAGAGATTAGTAGTTATGT	21
t0097094	AGAAGAGTGCACACCATCTGA	21
t0004066	AGAAGATCACAAAGAGAATGA	21
t0006211	AGAAGATCACAAAGAGAATGAA	22
t0082499	AGAAGCAAGAAAGATTCAATT	21
t0002674	AGAAGCTGTGGACAGTTCATG	21
t0003494	AGAAGTAAAAAGGTGGCTTCA	21
t0010216	AGAAGTAAAAAGGTGGCTTCT	21
t0279302	AGAAGTCGCTGTCTTAGTTAGATT	24
t0017159	AGAAGTCGTCATTGGTCCTAA	21
t0100775	AGAAGTGTATGGTCTGCGCATAAG	24
t0001676	AGAAGTGTGTGCATGTTCTGA	21
t0012421	AGAAGTGTGTGCATGTTCTGAT	22
t0033954	AGAATAAAACCGGATATTATCTTT	24
t0019988	AGAATACAGACAATTTGTGGC	21
t0063707	AGAATCACTCTGCATGCCCTCG	22
t0072846	AGAATCTTCTGCTGACAGCTG	21
t0003027	AGAATGAATGGCCTGTGATGG	21
t0016051	AGAATGATCCCTATATCCTAC	21
t0069074	AGAATGCAAAACCTACACTTC	21
t0015219	AGAATGCAAAACCTACACTTCG	22
t0002872	AGAATGCGCGGGTTGAGCAAG	21
t0109169	AGAATGCGCGGGTTGAGCAAA	21
t0027207	AGAATGGGTCTTTGCTTAACT	21
t0007725	AGAATTCTGCTGCATCGCCTC	21
t0058515	AGAATTTCCATATCTCACTCT	21
t0013739	AGAATTTCGCGTAATACTTTT	21
t0122160	AGACAACGATCAAGATGGGCCA	22
t0095640	AGACAAGGATGTGAATGCTGG	21
t0037474	AGACACAGACGAAGGCGAAGA	21
t0006696	AGACCGGCCATCTCACTTTCA	21
t0006485	AGACCTTGATCAATGGGCTCT	21
t0016881	AGACGAAACAAAGATAGCGAA	21
t0008254	AGACGAAGGTGATAAACAATA	21
t0036903	AGACGAAGGTGATAAACAATAT	22
t0004092	AGACGACTTAAATACGCGACG	21
t0077740	AGACGACTTACATAGAAATGGTTC	24
t0010481	AGACGACTTGCTGTATGTAGA	21
t0005621	AGACGACTTGCTGTATGTAGAA	22
t0001354	AGACGAGCAAGTGGAATATCC	21
t0004927	AGACGAGCAAGTGGAATATCCT	22
t0029741	AGACGATTTTGTGTATGCGCTC	22
t0299614	AGACGCTGAGGAGAAACAAAG	21
t0164070	AGACGTAACTCAGATTGGCCCTTT	24
t0005736	AGACTACAAGGAAAAGAAGAG	21
t0008513	AGACTACAAGGAAAAGAAGAGG	22
t0026997	AGACTGAACCACATTTGGGCA	21
t0047401	AGACTTGTTCAGGAAGAGTTC	21
t0083842	AGACTTTTGAGATGCTTTGGG	21
t0042293	AGAGAACAAGATTACAGAATT	21
t0066725	AGAGAACGGGGTTTAATGATA	21
t0032759	AGAGAATGATCAAGATCCTGG	21
t0047034	AGAGACCCATTAACTTGACACCTT	24
t0120894	AGAGACCCATTAACTTGACACCTG	24
t0001355	AGAGACTGGTACTAAAATTTCTGT	24
t0003390	AGAGACTGGTACTAAAATTTCTAT	24
t0132974	AGAGACTGGTACTAAAATTTCTTT	24
t0015181	AGAGAGACCGTTTACATGTAGATC	24
t0090729	AGAGAGTAAGACGGCTGCTGGTGC	24
t0002897	AGAGATGCTTGAAAATCTGTA	21
t0102887	AGAGATTGGTACTAAAATTTCTGT	24
t0000910	AGAGCACGACTGACCTGTTTC	21
t0005450	AGAGCACGACTGACCTGTTTCA	22
t0151424	AGAGCATGCCTGTCGGGACCCGAA	24
t0039360	AGAGCCCATTGATCAAGGTC	20
t0007335	AGAGCCCATTGATCAAGGTCT	21
t0072725	AGAGCCGTTAGATGATTTGACTGA	24
t0010804	AGAGCTGTCTCACATCGCATT	21
t0035650	AGAGCTTGTTTCGGCCACCCA	21
t0001654	AGAGGAAACAATAGTGGGCAA	21
t0040904	AGAGGATATTCCACTTGCTCGT	22
t0002787	AGAGGCGCTTAGTTTTCTTTG	21
t0053347	AGAGGCGCTTAGTTTTCTTTGC	22
t0033361	AGAGGTTGTTCTATGGCAAGA	21
t0000313	AGAGTCTCGTCTTGGCCCTTC	21
t0084620	AGAGTCTCGTCTTGGCCCTTT	21
t0004087	AGAGTGATGCTGGTTTTGGAA	21
t0015585	AGAGTGTGTATGGTGGGAACT	21
t0031548	AGATAACCGGTCCGAGCATAGCAA	24
t0059401	AGATAAGATGTACATTGCCAA	21
t0141364	AGATAATATCCGGTTTTATTCTCA	24
t0002914	AGATCACTCGCAGGAACATAT	21
t0078343	AGATCAGAAAGCAAAGAATTG	21
t0101388	AGATCCAACTCCCTCCGGTAG	21
t0021132	AGATGAAGTATTACAGAGTTG	21
t0052177	AGATGATTTCCACAATGCACA	21
t0117901	AGATGCACAACAAAGAATGCG	21
t0098405	AGATGCACAGATTCTCCGCAT	21
t0006360	AGATGCCCTACATAACGCCCT	21
t0167304	AGATGCTTGAAAATCTGTATG	21
t0011951	AGATGCTTTGGGATACAGTTTG	22
t0002935	AGATGGGCACAGTGAGTCAAT	21
t0012709	AGATGGGTATTGTGGGCTTCC	21
t0012846	AGATGGTCTATGATTGCAATT	21
t0116797	AGATGGTGTGCACTCTTCTTT	21
t0040299	AGATGGTTGCCTGAGATGTTA	21
t0146344	AGATGTACATTGCCAAGGAAG	21
t0003765	AGATGTATAAAGTTGTAGTGG	21
t0019233	AGATTCAATTTTGCGCGCATG	21
t0006928	AGATTGGCATGCTTGGTACAT	21
t0003903	AGATTGTATGGCTAAAGCAGCTGC	24
t0001333	AGATTGTTCCTCGGCTTCAGA	21
t0010167	AGATTGTTCCTCGGCTTCAGAA	22
t0040482	AGATTTCATCCAATGGCTCACCTT	24
t0138104	AGATTTTGCCATCATGTCCTT	21
t0125091	AGCAAAATCTGAGCCGTCACT	21
t0011765	AGCAACCCAAGCTACCCGTTCA	22
t0018209	AGCAAGTCGTCTATGTCAGTA	21
t0032421	AGCAAGTCGTCTATGTCAGTAT	22
t0020761	AGCAATCTGTGCAGCAATGAT	21
t0189441	AGCACACCATTGTTACGCTTG	21
t0032807	AGCACGACTGACCTGTTTCAG	21
t0033804	AGCACGTGACAAGGGTATGAA	21
t0028909	AGCACGTGACAAGGGTATGAAT	22
t0005150	AGCACTGATCCGAATGCATTA	21
t0019114	AGCACTGATCCGAATGCATTAC	22
t0048676	AGCAGACGAGTGAGCTGACCACTT	24
t0050970	AGCAGACGAGTGAGCTGACCACTC	24
t0000372	AGCAGATCACTCGCAGGAACA	21
t0045734	AGCAGCACGTTCTTTCCTACCT	22
t0010452	AGCAGCATGAGTGTAGTGTGG	21
t0023573	AGCAGCGTTCTTCAAGCCTTT	21
t0006994	AGCAGGCTTGGATTCAATAGA	21
t0001105	AGCAGTAGCACAGATGAAGGC	21
t0139430	AGCAGTTGCAAGTAAGCCAGG	21
t0003632	AGCAGTTTAGACAATTGATCA	21
t0080520	AGCATACAGATTTTCAAGCAT	21
t0013923	AGCATATCTGCCAACTTCTGCCAA	24
t0007213	AGCATCAGTTAGACTCATATGG	22
t0040023	AGCATCTCGCGTCGCTGAATA	21
t0034936	AGCATCTCGCGTCGCTGAATAG	22
t0173143	AGCATCTGGCTGGCGTTCAACG	22
t0004459	AGCATGAGTGTAGTGTGGATT	21
t0008625	AGCATGAGTGTAGTGTGGATTA	22
t0023971	AGCATGATTCGTTTTGTGGAT	21
t0054122	AGCATTCACATCCTTGTCTCT	21
t0209355	AGCCACAAATTGTCTGTATTC	21
t0048605	AGCCAGACAATGCATGTAATT	21
t0003925	AGCCCAAGCTGCAGTCGGATA	21
t0157872	AGCCCATGACAACAATAAAGACGT	24
t0019600	AGCCCATTGATCAAGGTCTAG	21
t0075600	AGCCCGATATGTGAGTAGGGG	21
t0001500	AGCCCTTGTCGCTTCGATTCGT	22
t0123655	AGCCGAAAACAGTATCGACCA	21
t0068427	AGCCGGTCTGATAGCAGTGCGATA	24
t0008663	AGCCGTCACTGAAACAGGTCA	21
t0119900	AGCCGTCGAGGGTATATTTGATGC	24
t0098426	AGCCGTGTGCCATTGACGTGT	21
t0205796	AGCCTCATCCTTGGTCTCGGC	21
t0039822	AGCCTGAAAACTACAGCATGA	21
t0068365	AGCGAAAAACTACAGAGTTCT	21
t0178156	AGCGAAGCAGCAGCGTTCTTC	21
t0013101	AGCGACGCGAGATGCTAACTG	21
t0008500	AGCGACGCGAGATGCTAACTGT	22
t0005250	AGCGACGGGCGGTGTGTACAA	21
t0006738	AGCGCATACACAAAATCGTCT	21
t0011131	AGCGCTATCTGAAAGATCACA	21
t0010326	AGCGGGCATCGATCATGTTGAT	22
t0016922	AGCGTAACAATGGTGTGCTCA	21
t0024403	AGCGTCGGAGTGTCTTTGCAGGTG	24
t0142376	AGCGTCGGAGTGTCTTTGCAGGTA	24
t0004883	AGCTATTTTGTCGGGTTGCCA	21
t0018208	AGCTATTTTGTCGGGTTGCCAA	22
t0053571	AGCTCCGTACATAGCAGAATC	21
t0141234	AGCTCGCCACATAAACAAGCA	21
t0001623	AGCTCTATTTGCTTCTCGGGACAC	24
t0113309	AGCTGAGGCTTTGTTCGTATG	21
t0044947	AGCTGAGGCTTTGTTCGTATGA	22
t0026976	AGCTGCAAAATTGATCAATTGA	22
t0131419	AGCTGCAATAAATCGGACCGTCAT	24
t0111531	AGCTGCATGGCTACATCCTCC	21
t0062494	AGCTGCTTCTGTCGCGGACATTCA	24
t0116415	AGCTGCTTTAGCCATACAATCTGC	24
t0005860	AGCTGTGAAGGTACGTGTTTT	21
t0174614	AGCTGTGTTCACATTGATTGG	21
t0003058	AGCTGTGTTGTTGATTGTGTTA	22
t0018132	AGCTGTTGCTTATACTTACGA	21
t0027887	AGCTTAAGACCGTGTTCAACA	21
t0012946	AGCTTCCGGCAAACACTCATC	21
t0011233	AGCTTGAATTCCTGGCTTACT	21
t0002008	AGCTTGTACGAAGTCGTTGAA	21
t0023801	AGCTTGTACGAAGTCGTTGAAA	22
t0012651	AGGAACATAGGTTGCTGTCTG	21
t0004054	AGGAACGACCTCATCAAAGAA	21
t0017378	AGGAACGACCTCATCAAAGAAA	22
t0008962	AGGAACTTCGTGCACATGTAT	21
t0010034	AGGAAGAAAGAGTGTGTATGG	21
t0032335	AGGAAGAAAGAGTGTGTATGGT	22
t0027999	AGGAAGAATCAGTTATGTACA	21
t0003203	AGGAAGACGAAACAAAGATAG	21
t0000721	AGGAAGAGTATGAAGTGGAAG	21
t0022844	AGGAAGCCCACAATACCCATC	21
t0097711	AGGAATAACTCTGTTTTGCTG	21
t0001930	AGGAATGATGGCCGTAGCAACC	22
t0000468	AGGAATTTGAGAGTAGTGGTG	21
t0011595	AGGACAATCAAGCAACAGACCTCC	24
t0322225	AGGACCAATGACGACTTCTCC	21
t0045067	AGGACGACGATGAGGAGGATG	21
t0006761	AGGACGAGACGAGACGAGCTTCCT	24
t0013731	AGGAGAACACACTGGGTTTTA	21
t0003408	AGGAGAGACTTTTGTACCTGA	21
t0000951	AGGAGCAGCTGTGAAGGTACG	21
t0076555	AGGAGTACCCGGTCTACAATTCTT	24
t0137221	AGGAGTGCATGAAGTTAGTCC	21
t0066686	AGGATAGCCCCATGCTTCAAT	21
t0045588	AGGATATAAACCGCTGTTGCA	21
t0021404	AGGATATAGGGATCATTCTCC	21
t0006036	AGGATATTCCACTTGCTCGTC	21
t0003753	AGGATATTCCACTTGCTCGTCT	22
t0110818	AGGATCTTGATCATTCTCTTC	21
t0010742	AGGATCTTGATCATTCTCTTCG	22
t0056135	AGGATGTAGCCATGCAGCTAG	21
t0029725	AGGATTGTATGCAGGCGTGAC	21
t0046054	AGGATTGTATGCAGGCGTGACT	22
t0010576	AGGCAAGCCGATCTCTTACAGTAC	24
t0082446	AGGCACCTCACTTCTCTTTAT	21
t0062609	AGGCACCTCACTTCTCTTTATA	22
t0004912	AGGCAGGAATGGCGCGCTTTA	21
t0035335	AGGCAGTCCCGCTGAATACTACTC	24
t0114243	AGGCAGTCTCGCTGAATACTACTC	24
t0076212	AGGCAGTTTCGTGGTATTTTGA	22
t0008785	AGGCATGTATGGTCGCTCAGA	21
t0026502	AGGCATGTATGGTCGCTCAGAA	22
t0015146	AGGCCAAAGATTTCACAAAAA	21
t0043005	AGGCCAAAGATTTCACAAAAAT	22
t0024530	AGGCCCCCTACTGCTGGTCGG	21
t0009061	AGGCCCGAGAGACAAGTTCAG	21
t0159641	AGGCCCGCACATCTTTCTGTA	21
t0004434	AGGCCCGCGCATCTTTCTGTA	21
t0007629	AGGCCCGCGCATCTTTCTGTAC	22
t0021557	AGGCCGGTGACGACAGCGCAG	21
t0059207	AGGCCGGTGACGACAGCGCAGC	22
t0040026	AGGCGATTTGAGTGCATCAGG	21
t0052267	AGGCTAACAAAACACGTACCT	21
t0129143	AGGCTCATCTGTCGGTTATCCAGC	24
t0001811	AGGCTTGAAAAGGAAGTGCGCA	22
t0018616	AGGCTTGAAGAACGCTGCTGC	21
t0054637	AGGCTTGAAGAACGCTGCTGCT	22
t0003486	AGGGACAAAAACGATACTTTACTC	24
t0041570	AGGGACCAAAACAATACTTATCCC	24
t0079860	AGGGACCAAAACAATACTTATCTC	24
t0092681	AGGGACGAACTTATACAAATA	21
t0065691	AGGGACGAGCCGACCGGTGCACAC	24
t0020330	AGGGACGAGTTTGTTGAACTT	21
t0005724	AGGGACGATTTCAGTACTTAACCC	24
t0007111	AGGGACTACAGAAACCACTCC	21
t0005312	AGGGAGCAGCACAACACAATC	21
t0001283	AGGGCATGCAGAGTGATTCTAT	22
t0002642	AGGGCCAAGACGAGACTCTAT	21
t0003221	AGGGCCAAGACGAGACTCTATA	22
t0100100	AGGGCCAATCTGAGTTACGTCTTA	24
t0055189	AGGGCGTTATGTAGGGCATCT	21
t0005769	AGGGGGATGTATTTACTGCGG	21
t0013616	AGGGGGATGTATTTACTGCGGG	22
t0024139	AGGGTACCAACATATTATCTGCCA	24
t0048279	AGGGTCCGAGCAAAACTTAGCATT	24
t0008029	AGGGTTGTGTTAGGTCTTCGGCAA	24
t0001685	AGGTAACAATAGTCGTGGAAC	21
t0053273	AGGTAACTCTGCATTTCTTGT	21
t0010055	AGGTAATGCATTCGGATCAGT	21
t0137234	AGGTACAAAAGTCTCTCCTTG	21
t0002432	AGGTACAACGTCAGCAGATCA	21
t0004671	AGGTATGGATTGCTTCGGAATT	22
t0057673	AGGTATGGCGTACTGTTCAGAAAG	24
t0137532	AGGTCAGTCGTGCTCTCATTG	21
t0012229	AGGTCGCTGTTCAATAGTGCT	21
t0014246	AGGTCGCTGTTCGATGGTGCT	21
t0153963	AGGTCGTAGGCATCGGTGAAA	21
t0052073	AGGTCTCGGATTGGTCGTCGTCAT	24
t0055752	AGGTCTGTTGCTTGATTGTCCTTC	24
t0096192	AGGTCTTCAGCTTCTCGTTCA	21
t0058650	AGGTCTTCAGCTTCTCGTTCAA	22
t0049024	AGGTGCAACACGAGGACTTCCCAG	24
t0114885	AGGTGCAGTCGACTTCACGTGAAG	24
t0262343	AGGTGCATACTCATCAAAATG	21
t0124574	AGGTGTATGCTGATGATTACA	21
t0105411	AGGTGTATGCTGATGATTACAC	22
t0136571	AGGTGTGTGCGCTATATCAAG	21
t0189250	AGGTTGCCCACTATTGTTTCC	21
t0021997	AGGTTGTGTGGATGTGCCCCT	21
t0276522	AGGTTTCAATAAGAAATATGA	21
t0014147	AGTAAAAAGGTGGCTTCTGTG	21
t0036947	AGTAAAGTATCGTTTTTGTCCCCA	24
t0049054	AGTAAATCCACCCATCAGGCA	21
t0028279	AGTAAGTCGGCATGTAGAGGT	21
t0038688	AGTAATCACATGTCAACATCC	21
t0032453	AGTACGACCGGGCGTGATAGGCAC	24
t0028408	AGTATCCACGCCAGCATCCAA	21
t0064460	AGTATCTGCCCAGGTATATTA	21
t0043191	AGTATCTTAAGAATGCTGAAT	21
t0045066	AGTATGAAGTGGAAGTGCCATG	22
t0078867	AGTATGATGTCATCCCCATTG	21
t0022944	AGTATTACGCGAAATTCTGAG	21
t0006267	AGTATTCTCGCTGGTTGTTGC	21
t0072319	AGTATTCTCGCTGGTTGTTGCC	22
t0067580	AGTCAAATCATCTAACGGCTCTCA	24
t0006224	AGTCAATCCAAGGCTGAATGA	21
t0078209	AGTCACTGAACTGGTACAACT	21
t0030729	AGTCAGACTACAAGGAAAAGA	21
t0019603	AGTCAGACTACAAGGCAAAGA	21
t0069777	AGTCAGGCGGATTCAAATGGTTAT	24
t0104563	AGTCCCTGACGGAGGCATTTGGAC	24
t0036917	AGTCCTGTGCATCATTTCTTT	21
t0185777	AGTCCTTAACCTGTCGGGATGGAG	24
t0168724	AGTCCTTTATGATGATCATCA	21
t0038529	AGTCGACTGCACATGAGTTTCCAC	24
t0118762	AGTCGACTGCACATGAGTTTTCAC	24
t0021335	AGTCGTTTAAGGCAGGAATGG	21
t0028482	AGTCTAACTGATGCTGATCCA	21
t0161499	AGTCTGACGCAGGTGTGCATT	21
t0003422	AGTGAATAACTGCAGGTTCGGATA	24
t0025859	AGTGACACAACAACATGGATA	21
t0014003	AGTGACGGCTCAGATTTTGCT	21
t0013256	AGTGACGGCTCAGATTTTGCC	21
t0056263	AGTGAGAGCATGCCTGTCGGGACC	24
t0076436	AGTGAGATATGGAAATTCTTT	21
t0084692	AGTGAGATGCCAAAACTGTTCAGA	24
t0047961	AGTGAGATGGCCGGTCTTGAA	21
t0017318	AGTGAGTCAATCTTTGGCATA	21
t0043934	AGTGAGTCTTGCTATCTCCAT	21
t0035114	AGTGAGTGCACTGGATGAACA	21
t0000626	AGTGATCTGCTGACGTTGTAC	21
t0328620	AGTGATCTGCTGACGTTGTAA	21
t0002441	AGTGATCTGCTGACGTTGTACC	22
t0393001	AGTGCACGGTCTACAGTTGAGTTA	24
t0001556	AGTGCGCATGGAGACTGTTCA	21
t0007442	AGTGGCAGAGTGGCCTTGCTG	21
t0080925	AGTGGCCCATCTTGATCGTTGT	22
t0218621	AGTGGCGGAGCTTAGTTCAGACAA	24
t0051213	AGTGGTTTCTGTAGTCCCTTC	21
t0270556	AGTGTAGGTTTTGCATTCTCA	21
t0110782	AGTGTATAGCTAACTTTCGTC	21
t0276025	AGTGTCATACCTTTTCCTGCAC	22
t0003118	AGTGTGACATGAACCAGAGAT	21
t0001997	AGTGTGACATGAACCAGAGATC	22
t0023662	AGTGTGACGTTCTGATAGAAT	21
t0070102	AGTGTGTATGGTGGGAACTAA	21
t0021945	AGTGTGTGCATGTTCTGATTA	21
t0040947	AGTGTGTGCATGTTCTGATTAA	22
t0188476	AGTGTTGAAGCCATACCATTG	21
t0116166	AGTGTTTCTGACTGGTGCAAAAAC	24
t0219678	AGTGTTTCTGACTGGTGCAAAAAT	24
t0117613	AGTGTTTGCCGGAAGCTATGG	21
t0207685	AGTTAAGCAAAGACCCATTCTA	22
t0162047	AGTTAGACTCATATGGTTCTT	21
t0015788	AGTTAGACTCATATGGTTCTTC	22
t0036056	AGTTAGCATCTCGCGTCGCTGA	22
t0076396	AGTTCAGGGATGCTTTTGACA	21
t0007728	AGTTCAGTGACTAAACATGGC	21
t0017606	AGTTCCCACCATACACACTCT	21
t0099504	AGTTGACAAACCAGACTTGAA	21
t0139602	AGTTGCAGCAAAACAGAGTTA	21
t0305435	AGTTGCCTTCGTTCGGGATGT	21
t0097552	AGTTGTCTAATTGCATAATCG	21
t0009015	AGTTTGAACTTGACAGCATCA	21
t0015229	AGTTTGGATCTAGCAACATTA	21
t0200208	AGTTTGTTCAGCACCATTTCT	21
t0101530	ATAAAGCCGTTCATCACAATT	21
t0000744	ATAACACGTGCACTAATGTAT	21
t0027898	ATAACACGTGCACTAATGTATG	22
t0017213	ATAACATTTGACTCATTATAG	21
t0010574	ATAACCTGCACATGAACAGTC	21
t0128645	ATAACTAATTCTTAATGCAGG	21
t0397712	ATAACTACTAATCTCTTCTAC	21
t0062411	ATAAGACTTGTTCAGGAAGAGT	22
t0016302	ATAAGAGGAAGGGGTATGGTG	21
t0071708	ATAAGATGTACATTGCCAAGG	21
t0058570	ATAAGTTGGCATCTCGAGTGA	21
t0064390	ATAATCCACACTACACTCATG	21
t0080393	ATAATGAGTCAAATGTTATAC	21
t0012978	ATAATGGCCTTCTGGAAGATG	21
t0157003	ATAATGTAGCAGTCGTTAGTCCAT	24
t0013766	ATACAAAAGCTCAAGTTCAGG	21
t0018903	ATACAAAATTGCCATTCTGTT	21
t0034136	ATACACACTCTTTCTTCCTTG	21
t0009193	ATACAGACAATTTGTGGCTGC	21
t0022858	ATACAGCAAGTCGTCTATGTC	21
t0049509	ATACAGCAAGTCGTCTATGTCA	22
t0161078	ATACATTGATCTTCCACAAAA	21
t0152624	ATACATTGATCTTCCACAAAAT	22
t0024339	ATACCATCTGTAACAGCCCAGACC	24
t0015423	ATACCCCTTCCTCTTATGTTT	21
t0026494	ATACCCTATGCCAAAGATTGA	21
t0144176	ATACCCTTGTCACGTGCTACG	21
t0021384	ATACCGATCGGTTGCATGCCA	21
t0013606	ATACCTGAGAGCCGTTAGATGATT	24
t0152323	ATACCTGAGAGCCGTTAGATGAAA	24
t0050536	ATACCTGGGCAGATACTTACC	21
t0054177	ATACGAACAAAGCCTCAGCTGA	22
t0198047	ATACGATCGGAAGAGTTTGGATTT	24
t0033782	ATACTCAGAATCTCATCTAAGC	22
t0156733	ATACTCGCCCTTCACAGCATT	21
t0023040	ATACTGCCAAAATCACGAAGT	21
t0024536	ATACTTTCTGTGCAAGAGACG	21
t0009503	ATACTTTGAACAATACTTGAG	21
t0007543	ATACTTTGCCAACTCTTCAAT	21
t0006087	ATAGAAGTCGAAAGCGTAGCG	21
t0007519	ATAGAATGGGTCTTTGCTTAA	21
t0005095	ATAGACGACTTGCTGTATGTA	21
t0051989	ATAGACGAGGAAGGAGAAGA	20
t0003142	ATAGAGCCCATTGATCAAGGT	21
t0045923	ATAGAGCCCATTGATCAAGGTC	22
t0009969	ATAGCCTATTGATCAAGGTC	20
t0102696	ATAGCCTATTGATCAAGGTCT	21
t0054547	ATAGCGCACACACCTACTGTC	21
t0017414	ATAGCTTCCGGCAAACACTCA	21
t0003376	ATAGTGACATTATTTACTTTG	21
t0017402	ATATAAACCGCTGTTGCAAGG	21
t0223371	ATATAATATCCCTCAAACCGCAAT	24
t0012102	ATATACCTGGGCAGATACTTA	21
t0019332	ATATACTAGTAGTCACCTATA	21
t0022072	ATATAGTGTCTGTCCAGGAAG	21
t0241551	ATATATACCGTGCGCGCACAA	21
t0015478	ATATCAAGAAGCCTGTGTCATA	22
t0101613	ATATCCAGCAGCATGAGTGTA	21
t0055625	ATATCCAGCAGCATGAGTGTAG	22
t0030741	ATATCCATGCCTTCAGTGTTT	21
t0008081	ATATGAGTCTAACTGATGCTG	21
t0065134	ATATGAGTCTAACTGATGCTGA	22
t0003169	ATATTAGCTGTGTTCACATTG	21
t0007660	ATATTCCACTTGCTCGTCTCC	21
t0038188	ATATTGCTATGCTCGGACCGGTTA	24
t0055728	ATATTGTCTCCGTCAAATTCA	21
t0041728	ATATTGTTTATCACCTTCGTC	21
t0268560	ATATTTCTTATTGAAACCTTC	21
t0015053	ATCAAACTCAATCAGAACGTG	21
t0133102	ATCAAAGCAACTATATACCCA	21
t0026554	ATCAAAGGCTTGAAGAACGCT	21
t0078997	ATCAAATATACCCTCGACGGCTAA	24
t0073965	ATCAACAGGCCTTCCACACCA	21
t0027469	ATCAAGATCCTGGAGAATGAT	21
t0023740	ATCAAGGTCTAAAACTTGCCA	21
t0274588	ATCAATTGTCTAAACTGCTCA	21
t0064915	ATCACAAAGATAGTCCTGCTT	21
t0146884	ATCACAATTGACATCTGTTCA	21
t0047789	ATCACAGGCCATTCATTCTCA	21
t0003996	ATCACATAGCAGGCTTGGATT	21
t0071133	ATCACCTTCGTCTGCACAGGA	21
t0008285	ATCACTAGATTCTGATATAGTG	22
t0058083	ATCACTTACTGAGACCAAAGG	21
t0011588	ATCAGAACATGCACACACTTC	21
t0015392	ATCAGAACGTCACACTCAGAAT	22
t0001431	ATCAGATCGTGCAAGGGAAGC	21
t0001441	ATCAGATCGTGCAAGGGAAGCA	22
t0002238	ATCAGTTAGACTCATATGGTT	21
t0002539	ATCAGTTAGACTCATATGGTTC	22
t0166128	ATCATAGACCATCTCATCAGT	21
t0087503	ATCATCTAACGGCTCTCAGGTATC	24
t0029444	ATCATCTCCGCTTCTTGGCTT	21
t0307194	ATCATCTCCGCTTCTTGGCTTATA	24
t0007720	ATCATGCTGTAGTTTTCAGGC	21
t0081404	ATCATGTCCTTGGTGACTATA	21
t0019860	ATCATTCTCTTCGGCTTGAAA	21
t0308269	ATCATTTCCGAGGTCTTCCTA	21
t0016978	ATCATTTTAAAAGATCTGGTC	21
t0129373	ATCCAAACTCTTCCGATCGTATGA	24
t0083796	ATCCAACTCAAAACCTTAAGGTGT	24
t0092050	ATCCACACTACACTCATGCTG	21
t0188349	ATCCACACTACACTCATGCTGC	22
t0176267	ATCCACATCCAATCCGGAACA	21
t0040100	ATCCACGCCAGCATCCAACAC	21
t0222725	ATCCACTCAAGTCCTTCAGAA	21
t0209196	ATCCACTGCATCACCTAGAAT	21
t0184658	ATCCAGTTGATTATCACATAG	21
t0145529	ATCCATTTCGATTGAAAGGCG	21
t0056886	ATCCCCACAGTCCATGGACACT	22
t0169065	ATCCCGAACGAAGGCAACTGA	21
t0051872	ATCCCGACAAACACTGAAGGC	21
t0006748	ATCCCTGAACTTGAGCTTTTG	21
t0098286	ATCCGAATCTGCAGATACCCACTC	24
t0017690	ATCCGAATGCATTACCTAGAA	21
t0116355	ATCCGAATGCATTACCTAGAAC	22
t0357285	ATCCGACAGGTCAAGGACTAATCC	24
t0002080	ATCCGGAACATTTTTGGCATG	21
t0168493	ATCCTAGAGTGGGACAGGAGT	21
t0099217	ATCCTAGAGTGGGACAGGAGTA	22
t0076459	ATCCTCAATGGTGCTACCGGA	21
t0062604	ATCCTTTCATACTCATCAGCT	21
t0330487	ATCGATGCCCGCTGCAGAGACT	22
t0296368	ATCGCCTCATCCATTTTCTTG	21
t0166706	ATCTAACGGCTCTCAACTATCAAC	24
t0098894	ATCTAACGGCTCTCAATTATCAAC	24
t0030209	ATCTAACGGCTCTCAGATATCAAC	24
t0218742	ATCTAACGGCTCTCAGGTATCAAC	24
t0193001	ATCTAGCTCGCTACGCTTTCG	21
t0089305	ATCTATAGAAACCGCTACTGCCAG	24
t0056489	ATCTCAGCATACAGATTTTCA	21
t0069985	ATCTCCTCTGGATCTGTGACA	21
t0024488	ATCTCTGCATCTTCTAGACAT	21
t0093731	ATCTCTGCATCTTCTAGACATC	22
t0348546	ATCTGCATACCTATTGAATTGAAC	24
t0010823	ATCTGCTGACGTTGTACCTCG	21
t0004406	ATCTGCTGACGTTGTACCTTG	21
t0013007	ATCTGCTGACGTTGTACCTTGA	22
t0010359	ATCTGTACCGTACAAAGTCTT	21
t0001074	ATCTGTAGCATAGGGGTTGGT	21
t0004061	ATCTGTATGCTGAGATTGTGT	21
t0008681	ATCTGTATGCTGAGATTGTGTA	22
t0029320	ATCTGTCGGTTCTCAATCAGGTTG	24
t0001406	ATCTGTGCAGCAATGATTGAA	21
t0144790	ATCTGTGCAGCAATGATTGAT	21
t0011067	ATCTTCTGAAGCCGAGGAACA	21
t0041282	ATCTTGTAAATCTCAGTCAGGCGG	24
t0041382	ATCTTGTGTTGTGATCCAGTG	21
t0030873	ATCTTGTGTTGTGATCCAGTGG	22
t0190407	ATCTTTGTTTCGTCTTCCTGG	21
t0043576	ATGAAGAGGTCGCTGTTGAAAG	22
t0053435	ATGAATCAAACGACGCCATTGTGC	24
t0042814	ATGAATTCGACAAGGAGAGAC	21
t0090199	ATGACAATGCACAGTGTGGGC	21
t0017683	ATGACACAGGCTTCTTGATATA	22
t0001383	ATGACAGAACCGAAATTTTAA	21
t0063363	ATGACAGAACCGAAATTTTAT	21
t0004769	ATGACAGAGTCGAAATTTCAA	21
t0019427	ATGACTAGTGGATTTGCATTT	21
t0010808	ATGAGAGCACGACTGACCTGT	21
t0010048	ATGAGATGGTCTATGATTGCA	21
t0096424	ATGAGCACCGGATATGTGTCC	21
t0001695	ATGAGGAAGAGTATGAAGTGG	21
t0165909	ATGAGGACGACGATGAGGAGG	21
t0015144	ATGAGTAAGCCGGAAGAACCA	21
t0014378	ATGAGTAAGCCGGAAGAACCAT	22
t0005200	ATGAGTATGAAAGGATGGGAA	21
t0013434	ATGATCAAGATCCTGGAGAAT	21
t0001469	ATGATCATCATAAAGGACTAG	21
t0051746	ATGATGCACAGGACTGAAGCA	21
t0189569	ATGATTTGACGAAGTGTAGGT	21
t0026937	ATGCAAATCCACTAGTCATCA	21
t0131739	ATGCAAGAGAGTGTCACCACA	21
t0016091	ATGCACAGATTCTCCGCATCC	21
t0008641	ATGCACAGGACTGAAGCAATC	21
t0066228	ATGCACAGTGTGGGCAGTTTG	21
t0009195	ATGCATTCGGATCAGTGCTGA	21
t0003526	ATGCATTGTCTGACTTGCATG	21
t0000486	ATGCATTGTCTGGCTTGCATG	21
t0017046	ATGCATTGTGGGCCATGTCCC	21
t0058274	ATGCCCTACATAACGCCCTGT	21
t0072793	ATGCCTTCAGTGTTTGTCGGG	21
t0030793	ATGCGCTTCTTTCCTTGTGTG	21
t0023505	ATGCGGAGAATCTGTGCATCT	21
t0002061	ATGCTGAGATTGTGTACACAC	21
t0014125	ATGCTGCTGGATATTAGGGAC	21
t0004267	ATGCTGTAGTTTTCAGGCTCA	21
t0002964	ATGCTGTCAAGTTCAAACTTT	21
t0055183	ATGCTGTCAAGTTCAAACTTTC	22
t0021968	ATGCTGTGAAGGGCGAGTATG	21
t0042502	ATGCTTTGGGATACAGTTTGC	21
t0022026	ATGGACACTCTAAGTTGAGAC	21
t0003720	ATGGAGACTGTTCATGTGCAG	21
t0007568	ATGGAGTCTGCTGAAGGCAAT	21
t0000478	ATGGATGGCGTGACAAGTTCA	21
t0004653	ATGGATGGCGTGACAAGTTTA	21
t0067982	ATGGATGGCGTGACAAGTTCT	21
t0016862	ATGGCAAAATCTGAGCCGTCA	21
t0099078	ATGGCACCCCTGGATCTGTTT	21
t0012573	ATGGCAGAACTCATTGTGTCA	21
t0004865	ATGGCATCGCTTCTTTCTGTG	21
t0025271	ATGGCTCACTCTTCTTTGATGGTT	24
t0023574	ATGGGGATGACATCATACTTT	21
t0083697	ATGGGGATGACATCATACTTTC	22
t0003371	ATGGGTTCTGCGCAGTAGAGA	21
t0157665	ATGGTATGGCTTCAACACTCT	21
t0004209	ATGGTGGAATAGACAGTTGCA	21
t0132009	ATGGTGTGCTCAACATCAGAA	21
t0007602	ATGTACAGAAAGATGCGCGGG	21
t0136531	ATGTACCAAGCATGCCAATCT	21
t0016534	ATGTACGAGCTAGAATGTGAG	21
t0001098	ATGTATAAAGTTGTAGTGGGG	21
t0004570	ATGTATGGTCGCTCAGAATTT	21
t0009492	ATGTATGGTCGCTCAGAATTTC	22
t0003436	ATGTCAACGAGAGAGAGGCCA	21
t0103060	ATGTCAACGAGAGAGAGGCCT	21
t0033200	ATGTCACAGATCCAGAGGAGA	21
t0099678	ATGTCTAGAAGATGCAGAGAT	21
t0053725	ATGTCTAGAAGATGCAGAGATC	22
t0034020	ATGTCTATGAGGAAGAGTATG	21
t0018037	ATGTCTCTGTTCAAGCCAAGA	21
t0022004	ATGTCTTGAATTTGCAGCATC	21
t0051521	ATGTGAACACAGCTAATATAG	21
t0007087	ATGTGAGAATTTTTGTCGTAGT	22
t0031042	ATGTGATAATCAACTGGATAA	21
t0105250	ATGTGGCGAGCTACAATGAAGT	22
t0116395	ATGTTATCCTGCCGTCAATTACAC	24
t0176475	ATGTTCCTGCGAGTGATCTGC	21
t0171513	ATGTTCGCTGATTTTGAAGAG	21
t0068242	ATGTTGACATGTGATTACTCA	21
t0045782	ATGTTGCTAGATCCAAACTTG	21
t0350860	ATGTTTATGAGTAAGCCGGAA	21
t0057638	ATTAACAAAGCTCTCATGAAA	21
t0050012	ATTAACGTCCCTTGCAGTGTG	21
t0021881	ATTAATTGTGTATGATGACCGGGC	24
t0044950	ATTAATTGTGTATGATGACCGGAC	24
t0053455	ATTACGCGAAATTCTGAGCGTA	22
t0068459	ATTAGAAAGCGCTATCTGAAA	21
t0025656	ATTAGCTGCTATTTCTTTTAG	21
t0094525	ATTAGTCCTTAACCTGTCGGGTTG	24
t0042159	ATTAGTCCTTGACCTGCCGGGTTG	24
t0057022	ATTAGTCCTTGACCTGTCGGATTG	24
t0014212	ATTAGTCCTTGACCTGTCGGGTTG	24
t0058991	ATTATCACATAGCAGGCTTGG	21
t0116899	ATTATCTAACGGCTCTCAGGTATC	24
t0113471	ATTATGCAATTAGACAACTAT	21
t0155926	ATTATGCAATTAGACAACTATT	22
t0210013	ATTCACATCTTCGTACACATA	21
t0014951	ATTCAGCCTTGGATTGACTGA	21
t0093987	ATTCAGCGACGCGAGATGCTAA	22
t0226265	ATTCATTTTACAATCACCACC	21
t0060628	ATTCCACTTGCTCGTCTCCGT	21
t0041998	ATTCCACTTGCTCGTCTCCGTC	22
t0166580	ATTCCTGCCTTAAACGACTTA	21
t0067060	ATTCCTGGCTTACTTGCAACT	21
t0063059	ATTCCTGGCTTACTTGTAACT	21
t0096488	ATTCGTCCACGTGTCATCCATTAT	24
t0145712	ATTCTAGTATCCTAAAGTCCG	21
t0016988	ATTCTCAGTGGCTACGGAAAA	21
t0070214	ATTCTCTGTGATATTGTCCAAT	22
t0005409	ATTCTCTTTGTGATCTTCTGA	21
t0027593	ATTCTGAGCGACCATACATGC	21
t0088712	ATTCTGAGTGTGACGTTCTGA	21
t0038428	ATTCTGCTGCATCGCCTCATC	21
t0112560	ATTCTGTGCTGCAAAGAAAGC	21
t0063985	ATTCTTGTTCTTTTGTTGGTG	21
t0097100	ATTCTTTGCTTTCTGATCTCA	21
t0006944	ATTGAACAGCGACCTAAGGGG	21
t0008636	ATTGAATTTTGGCCAGCATGTAAC	24
t0114116	ATTGAATTTTGGCCAGCATGTAAT	24
t0088737	ATTGACAACTGCATGTGTGGC	21
t0000365	ATTGATATGATACAAAAACGG	21
t0004587	ATTGATATGATACAAAAACGGG	22
t0013863	ATTGATGATGGTGAACTTGAC	21
t0072231	ATTGCCAATTCTCTTTGCCCA	21
t0031307	ATTGCTATGCTCGGACCGGTTATC	24
t0074467	ATTGCTGCACAGATTGCTTCA	21
t0140181	ATTGCTTCAGTCCTGTGCATC	21
t0294506	ATTGGAACGATCTTGTTTGGG	21
t0041462	ATTGGCATGCTTGGTACATCT	21
t0073456	ATTGTAATGGCAAGACAAGAA	21
t0004153	ATTGTGATGAACGGCTTTATG	21
t0137494	ATTGTTCCAGCCTTTAAGACA	21
t0023391	ATTGTTTATCACCTTCGTCTGC	22
t0011472	ATTTACCTATAGCTCCGTCGA	21
t0132452	ATTTATCCGTATCTGATCTGTAAT	24
t0016449	ATTTCTACATACAGCAAGTCG	21
t0191242	ATTTCTACCACCATACCCCTT	21
t0015153	ATTTGACGAAGTGTAGGTTTT	21
t0156764	ATTTGCAAACTGTATCCCAAA	21
t0005881	ATTTGTGAGAAGCTGGCTGTT	21
t0012275	ATTTTTCAATGGATGGCGTGA	21
t0034275	ATTTTTGTAAGACAATTCGGGT	22
t0070509	CAAAACCAGCATCACTCTTGT	21
t0121902	CAAAACCTACACTTCGTCAAA	21
t0288047	CAAAACGCACCGTCCGATTTGCAT	24
t0013154	CAAAACTGCGACTACTTTCAG	21
t0241933	CAAAACTGCGACTACTTTCAGC	22
t0002972	CAAAAGAAGAATTCAAAGTGT	21
t0006166	CAAAAGCATCCCTGAACTTGA	21
t0011053	CAAAAGCATCCCTGAACTTGAG	22
t0153037	CAAAAGCTCAAGTTCAGGGATG	22
t0069389	CAAAAGTCTCTCCTTGTCGAA	21
t0019430	CAAAATCGTCTCTTAAAAGGG	21
t0029328	CAAAATCTGAGCCGTCACTGA	21
t0191327	CAAAATTACAAAGCAGTGGTA	21
t0010242	CAAACAACTCTCTTTTACCGGCTG	24
t0030470	CAAACAAGATCGTTCCAATCA	21
t0031381	CAAACAGCCAGCTTCTCACAA	21
t0189865	CAAACAGCCAGCTTCTCACAAA	22
t0164109	CAAACATGATTGTTGCCATTTC	22
t0007296	CAAACATGGAGAAAGATAGTA	21
t0071666	CAAACCTCGGGTCGTCTTCTCAAG	24
t0002113	CAAACTGTATCCCAAAGCATC	21
t0093139	CAAACTTGCTCAACCCGCGCA	21
t0157816	CAAAGAAGAGCTAGTCGGAAA	21
t0005439	CAAAGAAGAGCTTGTTTCGGC	21
t0131677	CAAAGACCCATTCTATCAGAA	21
t0087854	CAAAGAGGAACTCACCATTGGAGG	24
t0026557	CAAAGCATCTCAAAAGTCTTA	21
t0012954	CAAAGGCTCAGTTGTTGGAAT	21
t0063302	CAAAGTGTGAGTAGAATTTTT	21
t0297811	CAAATCATCTAACGGCTCTCAGGT	24
t0050448	CAAATCATGCACCATTTCTCA	21
t0037268	CAAATCTCACTCGTCTCCAAC	21
t0016001	CAACAAAAGAACAAGAATTGA	21
t0046371	CAACAAAAGAACAAGAATTGAA	22
t0031730	CAACAAACAGTTCGATGAGTG	21
t0017264	CAACAACCAGCGAGAATACTG	21
t0016855	CAACAACCAGCGAGAATACTGA	22
t0040250	CAACAACTGAGCCTTTGCCTG	21
t0112776	CAACAAGCTTAAAGCGCGCCA	21
t0065241	CAACACCACCAGGACGTGAAT	21
t0033128	CAACACTCTTACCCTGCAGAG	21
t0054546	CAACAGAGGGAATACATCGGTA	22
t0058867	CAACAGATCGATTAGGAATTACAA	24
t0016828	CAACAGCGACCTCTTCATTTG	21
t0029816	CAACAGCGACCTCTTCATTTGG	22
t0072773	CAACAGCGGTTTATATCCTCA	21
t0092358	CAACATAAGCCATCCATTTCG	21
t0134392	CAACATAAGCCATCCATTTCGA	22
t0055374	CAACATACACCCGATTCGTAA	21
t0106995	CAACATGATCGATGCCCGCTGC	22
t0041835	CAACATTCATCAGTCCTACATG	22
t0085614	CAACCCCTATGCTACAGATTG	21
t0104002	CAACCGATCACAGTTAGCATC	21
t0014877	CAACCTCTCACAACTCAGGTA	21
t0041930	CAACGACTTCGTACAAGCTCA	21
t0047091	CAACGAGAGAGAGGCCAAAGA	21
t0112826	CAACGATGACATAATGGATGACAC	24
t0005936	CAACGTCAGCAGATCACTCGC	21
t0002167	CAACGTCAGCAGATCACTCGCA	22
t0064961	CAACTAAGAGACACCTCGTAG	21
t0059494	CAACTGGAGTTCTACGAGGCACGG	24
t0000585	CAACTGTAGACCGTGCACTAGGAA	24
t0037051	CAACTGTAGACCGTGCACTAGGAT	24
t0035757	CAACTGTATGACAGGCCAGGCCTT	24
t0053933	CAACTGTATGACAGGCCAGGCCTA	24
t0130900	CAACTGTATGACAGGCCAGGCCGA	24
t0096550	CAACTGTCTATTCCACCATTC	21
t0017275	CAACTTAGAGTGTCCATGGAC	21
t0002237	CAACTTATAACAGGGAGTCGC	21
t0091755	CAACTTCACGTGAAGTCGACTGTA	24
t0107841	CAACTTCACGTGAAGTCGACTGCA	24
t0102363	CAACTTCATTGTAGCTCGCCA	21
t0017386	CAAGAAGTGTGTGCATGTTCT	21
t0011347	CAAGACATCAGATCGTGCAAG	21
t0021505	CAAGACCGGCCATCTCACTTT	21
t0077992	CAAGACCGGCCATCTCACTTTC	22
t0259570	CAAGACTGCCGCTCTACCAGT	21
t0012574	CAAGCAAACTCAACAAGGAAG	21
t0020114	CAAGCAAATTAGATCCATGTTG	22
t0029628	CAAGCAACCCAAGCTACCCGTT	22
t0044630	CAAGCAGCCACAAATAAAATT	21
t0200941	CAAGCCCAACCAAATAGAAAT	21
t0209289	CAAGCCGGTTCAATTGAGAAGA	22
t0003252	CAAGCTGTCATTGTCAACCACG	22
t0022759	CAAGGAAAGTACCAACAGAGG	21
t0001426	CAAGGCCGGTGACGACAGCGCAGC	24
t0189680	CAAGGCTGCTGACGTCATGAGAGC	24
t0080890	CAAGGGTATGAATATTGAATT	21
t0029777	CAAGGTACAACGTCAGCAGAT	21
t0119800	CAAGGTACAACGTCAGCAGATC	22
t0010863	CAAGTAAGCCAGGAATTCAAG	21
t0011539	CAAGTATTGTTCAAAGTATGG	21
t0021497	CAAGTCTGACGCAGGTGTGCA	21
t0149101	CAAGTCTGGTTTGTCAACTCA	21
t0175488	CAAGTTCACCATCATCAATTC	21
t0030114	CAAGTTCAGGGATGCTTTTGA	21
t0036086	CAAGTTCAGGGATGCTTTTGAC	22
t0003514	CAATAAAGTTGAAATTTCGAC	21
t0000662	CAATAATGTTAAAATTTCGGT	21
t0010251	CAATACCCCGTCGCGTATTTA	21
t0026125	CAATATCAACAGAGACAGAATT	22
t0104269	CAATCAACAGAAGTTCAGATG	21
t0021519	CAATCATAGACCATCTCATCA	21
t0029301	CAATCATTGCTGCACAGATTG	21
t0054382	CAATCCCCGGCAACGGCGCCAAAA	24
t0032874	CAATCTAGATTGTCCGACATC	21
t0018403	CAATCTCAGCATACAGATTTT	21
t0002758	CAATGAGAGACAAGGATGTGA	21
t0069856	CAATGGAGCCGAACAACACAGACG	24
t0050759	CAATGGGTTGCTGCATGCACAAGG	24
t0012812	CAATGGTATGGCTTCAACACT	21
t0012219	CAATGTACTCTGAGCTCAAGA	21
t0066531	CAATGTCTCTGTTCAAGCCAAG	22
t0068588	CAATTCCGGAAGAAGTGAAAA	21
t0143286	CAATTCTTGTTCTTTTGTTGG	21
t0090359	CAATTCTTGTTCTTTTGTTGGT	22
t0128042	CAATTGCAATCATAGACCATC	21
t0051116	CAATTTCACATTTAAAAAGGC	21
t0005347	CAATTTGTGGCTGCTAATATC	21
t0098923	CACAAAACGAATCATGCTGTA	21
t0006620	CACAAAATCGTCTCTTAAAAG	21
t0076271	CACAAACCATATATAAGCCAA	21
t0055180	CACAAATTGTCTGTATTCTTC	21
t0108605	CACAAGCCGTGGATCATGATA	21
t0003951	CACAAGGAAAGAAGCGCATGA	21
t0003345	CACAAGGAATGATGGCCGTAG	21
t0061911	CACAATCTCAGCATACAGATTT	22
t0001912	CACAATGAGAGCACGACTGAC	21
t0020802	CACAATGAGAGCACGACTGGT	21
t0002783	CACAATGAGAGCACGACTGACC	22
t0115300	CACACAGGCCAACACTTTTGT	21
t0082620	CACACATGCAGTTGTCAATGG	21
t0110774	CACACCTACTGTCACTGTCCA	21
t0097883	CACACCTGCGTCAGACTTGTC	21
t0081449	CACACTACACTCATGCTGCTG	21
t0018875	CACACTGCAAGGGACGTTAAT	21
t0033969	CACACTGCAAGGGACGTTAATC	22
t0077648	CACAGAAAGAAGCGATGCCATT	22
t0025594	CACAGAAAGTATGATGTCATC	21
t0102040	CACAGCTTCTGTAGTGAGGAA	21
t0069257	CACAGGCCAACACTTTTGTGT	21
t0031870	CACAGTCAGACTACAAGGAAA	21
t0076060	CACAGTGTCTGAATCCTCAAT	21
t0015491	CACAGTTAGCATCTCGCGTCG	21
t0056785	CACAGTTAGCATCTCGCGTCGC	22
t0172324	CACATCTCCTCATACTCGTTA	21
t0151632	CACATCTTCAAGCGTCACAGC	21
t0008482	CACATGACACCTATGCTTCAA	21
t0067655	CACATTATGACTCAGAATGTAC	22
t0206991	CACATTCTAGCTCGTACATGC	21
t0065512	CACCAACAAAAGAACAAGAAT	21
t0018420	CACCAACCAACTGCATGCTTTC	22
t0040133	CACCAGAAGTTCGGAGGTATA	21
t0016592	CACCAGATGGGACAGTGTTTA	21
t0034866	CACCAGATGTTCGGAGGTATA	21
t0090091	CACCATACACACTCTTTCTTC	21
t0057970	CACCATCGAACAGCGACCTAA	21
t0129248	CACCGGATCGATACAATGAAA	21
t0133135	CACCTACTGTCACTGTCCAAA	21
t0026320	CACCTATGCTTCAATTAGCCA	21
t0037943	CACCTGCAAAGACACTCCGACGCT	24
t0084028	CACCTGCAAAGACACTCCGACGCC	24
t0020069	CACCTTAAGGTTTTGAGTTGGATG	24
t0018062	CACCTTCGTCTGCACAGGAGT	21
t0201632	CACCTTTAGTCGACGGTCAAGGCT	24
t0239534	CACGACTGACCTGTTTCAGTG	21
t0006103	CACGCAGAGAATTCAAGCAGC	21
t0078579	CACGCCTGCATACAATCCTCT	21
t0062954	CACGCCTGCATACAATCCTCTT	22
t0051674	CACGCTCTAAACTCAAGGGCA	21
t0197073	CACGCTCTGGTTCTAACTTTG	21
t0083187	CACGGATGTTGATGTGTGATT	21
t0031099	CACTACACTCATGCTGCTGGA	21
t0147378	CACTACACTCATGCTGCTGGAT	22
t0171039	CACTAGGATCCCAACTGTGATGGA	24
t0003623	CACTATGAGTGTTTGCTGCTG	21
t0024511	CACTATTGAACAGCGACCTAA	21
t0206044	CACTCACCGACACTCGTCCGACAC	24
t0151492	CACTCATATGTTCCTGCGAGT	21
t0020103	CACTCATGCTGCTGGATATTA	21
t0026610	CACTGACATTACAACCATGAG	21
t0003277	CACTGCAAGGGACGTTAATCA	21
t0068367	CACTGGATCACAACACAAGAT	21
t0004863	CACTGGATCACAACACAAGATG	22
t0064892	CACTTTTCACTTCTTCCGGAA	21
t0045783	CAGAAAGAAGCGATGCCATTT	21
t0040922	CAGAAAGAAGCGATGCCATTTT	22
t0001092	CAGAAAGATGCGCGGGCCTGA	21
t0018369	CAGAAAGATGCGCGGGCCTGAG	22
t0021239	CAGAAAGATGCGCGGGCCTGAA	22
t0003926	CAGAAAGATGTGCGGGCCTAA	21
t0014227	CAGAAAGTATGATGTCATCCC	21
t0010846	CAGAACATGCACACACTTCTT	21
t0070116	CAGAACATGCACACACTTCTTG	22
t0015531	CAGAACCCGGATCGATGTGCCAGC	24
t0033337	CAGAACCTATCACATGCTTTTG	22
t0002846	CAGAACGATGAGAAGATGGGA	21
t0004218	CAGAACGTCACACTCAGAATG	21
t0007599	CAGAAGATCACAAAGAGAATG	21
t0365216	CAGAAGCCACCTTTTTACTTC	21
t0024226	CAGAAGCTGTGGACAGTTCATG	22
t0030377	CAGAATCTTCTGCTGACAGCT	21
t0034230	CAGAATCTTCTGCTGACAGCTG	22
t0052319	CAGAATGGCAATTTTGTATAT	21
t0006084	CAGAATTCTGCGCTGCAAAGA	21
t0029574	CAGAATTCTGTGCTGCAAAGA	21
t0003132	CAGAATTTCGCGTAATACTTT	21
t0076547	CAGACAAGTATCCAGCATCTGCAT	24
t0023593	CAGACGAAGGTGATAAACAAT	21
t0012462	CAGACGAAGGTGATAAACAATA	22
t0051592	CAGACGATCGCGCAGAAACACCTC	24
t0033414	CAGACGTTGCTTGCCTGGATG	21
t0020869	CAGACTACAAGGAAAAGAAGA	21
t0020015	CAGACTAGGCTGCAACCACAGAGC	24
t0001798	CAGAGGCGCTTAGTTTTCTTT	21
t0051658	CAGAGGGTTACAGCAAGTATA	21
t0078212	CAGATATGGAATGCCGGAATG	21
t0037753	CAGATCCAGGGGTGCCATCAT	21
t0119280	CAGATGATTTCCACAATGCAC	21
t0090687	CAGATGCCGGGCGAGATGCAGCGT	24
t0085350	CAGATGGTGTGCACTCTTCTT	21
t0004557	CAGATTGTATGGCTAAAGCAGCTG	24
t0024060	CAGATTTTCAAGCATCTCTTC	21
t0035080	CAGCAAGTCGTCTATGTCAGT	21
t0014142	CAGCAAGTCGTCTATGTCAGTA	22
t0042595	CAGCACAACACAATCACCAGT	21
t0051824	CAGCACGCCGATTGATGTTTC	21
t0139231	CAGCAGATCACTCGCAGGAAC	21
t0019344	CAGCAGATCACTCGCAGGAACA	22
t0012442	CAGCAGCATGAGTGTAGTGTG	21
t0022765	CAGCAGCATGAGTGTAGTGTGG	22
t0074186	CAGCAGCGTTCTTCAAGCCTTT	22
t0057951	CAGCATACACCTCGCGCCCAA	21
t0046820	CAGCATACAGATTTTCAAGCA	21
t0071549	CAGCATATCTGCCAACTTCTGCCA	24
t0049416	CAGCATGATTCGTTTTGTGGA	21
t0103668	CAGCCAGCTTCTCACAAATGG	21
t0050168	CAGCCAGCTTCTCACAAATGGC	22
t0196748	CAGCGTTCTTCAAGCCTTTGA	21
t0118986	CAGCTCTGCAGGGTAAGAGTG	21
t0032434	CAGCTCTTGCGCATGCTTTTA	21
t0059389	CAGCTTCTGTAGTGAGGAATA	21
t0018465	CAGGAAGACGAAACAAAGATA	21
t0008754	CAGGAATGGCGCGCTTTAAGC	21
t0001215	CAGGACAATTTCTTTACTGGG	21
t0089142	CAGGACTATCTTTGTGATATG	21
t0057267	CAGGATAGCCCCATGCTTCAA	21
t0054180	CAGGCCATTCATTCTCACTGAA	22
t0008126	CAGGCCCGCGCATCTTTCTGT	21
t0006240	CAGGCCCGCGCATCTTTCTGTA	22
t0008898	CAGGCTTCTTGATATAGCGCA	21
t0047984	CAGGGCAGCAGCGTCTTCTGC	21
t0042783	CAGTAAAGAAATTGTCCTGCA	21
t0189668	CAGTACTGTAAGAGATCGGCTTGC	24
t0000851	CAGTAGAGATCTCAGAGGGGG	21
t0023475	CAGTAGGTGTGTGCGCTATAT	21
t0012404	CAGTATTCTCGCTGGTTGTTG	21
t0025884	CAGTATTCTCGCTGGTTGTTGC	22
t0005809	CAGTCAGACTACAAGGCAAAG	21
t0003342	CAGTCAGGGAGCAGCACAACA	21
t0005990	CAGTCCTGTGCATCATTTCTT	21
t0072856	CAGTCGACTTCACGTGAAGTTGAT	24
t0032719	CAGTCGTGCTCTCATTGTGGC	21
t0024642	CAGTCGTGCTCTCATTGTGGCT	22
t0035598	CAGTCTTCTCAATTGAACCGGC	22
t0005418	CAGTGACGGCTCAGATTTTGC	21
t0002302	CAGTGAGAATGAATGGCCTGTG	22
t0019532	CAGTGAGTCAATCTTTGGCATA	22
t0065179	CAGTTTGCTCTGGCTTGTAAT	21
t0052124	CAGTTTGCTCTGGCTTGTAATC	22
t0089407	CATAATGTGATGTTGATGTTT	21
t0060812	CATACACACTCTTTCTTCCTTG	22
t0014190	CATACAGCAAGTCGTCTATGT	21
t0041706	CATACAGCAAGTCGTCTATGTC	22
t0068205	CATACCCTTGTCACGTGCTAC	21
t0023509	CATACGAAGAACCCAAGGACGAGG	24
t0007282	CATACTCAAAGATTGTCCCAA	21
t0142437	CATACTCGAACAATCCCCGGCAAC	24
t0008735	CATACTTTGAACAATACTTGA	21
t0017862	CATAGAAGTCGAAAGCGTAGC	21
t0011411	CATAGAAGTCGAAAGCGTAGCG	22
t0016593	CATAGACGACTTGCTGTATGT	21
t0022612	CATAGACGACTTGCTGTATGTA	22
t0092546	CATAGAGCCCATTGATCAAGG	21
t0154338	CATAGCAAACCTCATTCAGTG	21
t0320411	CATAGCAAACCTCATTCAGTGT	22
t0093557	CATATGAGTCTAACTGATGCTG	22
t0113545	CATATGAGTGCATTGTTTTGG	21
t0148978	CATCAACAACATTCCAAAACTA	22
t0014690	CATCAAGGCTGCTGACGTCATGAG	24
t0238104	CATCACAGTTGGGATCCTAGTGGC	24
t0000587	CATCAGATCGTGCAAGGGAAG	21
t0002215	CATCAGATCGTGCAAGGGAAGC	22
t0038901	CATCAGGCTGCAGGATACGTCGTG	24
t0234868	CATCATGTCCTTGGTGACTATA	22
t0097619	CATCCAACAGTACTCAAGAGGCAT	24
t0104786	CATCCACATCCAATCCGGAACA	22
t0063665	CATCCCCACAGTCCATGGACA	21
t0045325	CATCGTTGGATTGGACACAGT	21
t0211602	CATCTAACGGCTCTCAGGTATCAA	24
t0120058	CATCTATATATACCGTGCGCG	21
t0040241	CATCTCAGATTGGAGTAGTCC	21
t0079193	CATCTCCGCTTCTTGGCTTAT	21
t0114340	CATCTCTCTCAAGCAGCCACAA	22
t0024998	CATCTGTCGGTTCTCAATCAGGTT	24
t0165967	CATCTTCTATATCGTTATCGTCGT	24
t0064150	CATCTTCTCATCGTTCTGCCC	21
t0156725	CATGAACTAAATTTATTGTCT	21
t0202167	CATGACGTCAGCAGCCTTGATGGT	24
t0011625	CATGATTTGACGAAGTGTAGG	21
t0042552	CATGCAAGCCAGACAATGCAT	21
t0002274	CATGCTGCTGGATATTAGGGA	21
t0235134	CATGCTGCTGGATATTAGGGT	21
t0029158	CATGGACACTCTAAGTTGAGA	21
t0018613	CATGGGTTCTGCGCAGTAGAGA	22
t0037217	CATGGTCAACAAGAATGCGAG	21
t0078363	CATGGTCAACAAGAATGCGAGG	22
t0064047	CATGGTTGTAATGTCAGTGTA	21
t0019461	CATGTATGGTCGCTCAGAATT	21
t0020301	CATGTGCAGGTTATGGAGAAC	21
t0035808	CATGTTCACAATATCGGAGGG	21
t0030223	CATGTTTAGTCACTGAACTGG	21
t0042797	CATTCTCCAGGATCTTGATCA	21
t0082439	CATTCTCCCCCATCGTGTTGA	21
t0053929	CATTCTCTTCGGCTTGAAAAT	21
t0011125	CATTCTCTTTGTGATCTTCTG	21
t0012568	CATTCTCTTTGTGATCTTCTGA	22
t0012640	CATTCTGAGTGTGACGTTCTG	21
t0124520	CATTCTGAGTGTGACGTTCTGA	22
t0123335	CATTCTTTGTTGTGCATCTCC	21
t0171123	CATTGAAGGACGATCACAGGG	21
t0103653	CATTGCTGCACAGATTGCTTC	21
t0128462	CATTGCTGCACAGATTGCTTCA	22
t0015141	CATTGTATCGATCCGGTGGAA	21
t0176844	CATTGTTAGGTCTTCAGCTTCT	22
t0213610	CATTTCTACATACAGCAAGTC	21
t0081651	CATTTCTACATACAGCAAGTCG	22
t0054694	CATTTGTGAGAAGCTGGCTGTT	22
t0011802	CATTTTCAGCAAGAGGTCGCG	21
t0021179	CCAAAACCAGCATCACTCTTG	21
t0027319	CCAAAACTGTTCAGAAGCAAAAAG	24
t0036024	CCAAACAAGATCGTTCCAATC	21
t0069665	CCAAACTTCATTAACACGCGCATT	24
t0014155	CCAAAGTTGCATTAACTGTCG	21
t0104891	CCAAATACATTGATCTTCCAC	21
t0043384	CCAAATGCCTCCGTCAGGGACTGA	24
t0030351	CCAAATGTGGTTCAGTCTTTG	21
t0050288	CCAACAAAAGAACAAGAATTG	21
t0110624	CCAACACTCCGTACCATACAGCAT	24
t0005467	CCAACCAACTGCATGCTTTCG	21
t0122412	CCAACGAACTATATCTCAATCGGC	24
t0200306	CCAACGATCAGGACAATTTGCATA	24
t0405348	CCAACGGCCTGAATTCAACGGAAG	24
t0035719	CCAACTGGAGTTCTACGAGGCATG	24
t0001335	CCAACTTATAACAGGGAGTCG	21
t0035478	CCAAGCAAACTCAACAAGGAA	21
t0198139	CCAAGCTACCCGTTCATTTTA	21
t0011330	CCAAGCTGCAGTCGGATAATC	21
t0005017	CCAAGGAAGGTTACTGTTACT	21
t0000858	CCAAGGACAAGAAAGAGAAGA	21
t0009652	CCAATCTAGATTGTCCGACATC	22
t0095746	CCAATGGGTTGCTGCATGCACAAG	24
t0059183	CCAATGGTTGAGAATGCAAAA	21
t0035207	CCAATGTACTCTGAGCTCAAG	21
t0026847	CCAATGTACTCTGAGCTCAAGA	22
t0076788	CCACAAAACGAATCATGCTGT	21
t0007175	CCACAATGAGAGCACGACTGAC	22
t0029274	CCACACAGGCCAACACTTTTG	21
t0120012	CCACACCATAAAGCCGTTCAT	21
t0182319	CCACACTGTGCATTGTCATAA	21
t0047496	CCACAGCTTCTGTAGTGAGGA	21
t0061472	CCACAGCTTCTGTAGTGAGGAA	22
t0024973	CCACAGTGTCTGAATCCTCAA	21
t0057395	CCACATCTTCAAGCGTCACAG	21
t0021590	CCACATGACACCTATGCTTCA	21
t0014960	CCACCAAAAAGATCTGAGATA	21
t0020050	CCACCGGATCGATACAATGAA	21
t0093292	CCACGGTATCCCCCAACCCGGCAG	24
t0078677	CCACTACAACTTTATACATCT	21
t0081420	CCACTACTCTCAAATTCCTGA	21
t0260813	CCACTCTTGTACCTTCGTCCA	21
t0054406	CCACTGCTTTGTAATTTTGGG	21
t0022195	CCACTGGATCACAACACAAGA	21
t0066478	CCACTTGCTCGTCTCCGTCCA	21
t0036630	CCAGAACCCGGATCGATGTGCCAG	24
t0197832	CCAGAGCTTCGGGATGCCACC	21
t0052279	CCAGATCTTTTAAAATGATTG	21
t0020547	CCAGCAGCATGAGTGTAGTGT	21
t0049752	CCAGCAGCATGAGTGTAGTGTG	22
t0043565	CCAGCATCACTCTTGTATTTG	21
t0035448	CCAGCCACAATGAGAGCACGA	21
t0029001	CCAGCCACAATGAGAGCACGAC	22
t0321397	CCAGCCTCCTTGCAATGATGACAT	24
t0004443	CCAGTAGAGATCTCAGAGGGG	21
t0001957	CCAGTAGAGATCTCAGAGGGGG	22
t0048499	CCAGTAGGAGCTTCTAAAACC	21
t0070032	CCAGTTGATTTCGTCCTTTTG	21
t0087027	CCATAAAGCCGTTCATCACAA	21
t0103749	CCATAAAGCCGTTCATCACAAT	22
t0034614	CCATAACCTGCACATGAACAG	21
t0040685	CCATACCATTGACAACTGCATG	22
t0069147	CCATACCCCTTCCTCTTATGT	21
t0007896	CCATAGGAGCAGCTGTGAAGG	21
t0027566	CCATATCTAGCGCCGGTTCCT	21
t0015713	CCATATGAGTCTAACTGATGC	21
t0156473	CCATCAAAGAAGAGTGAGCCATTG	24
t0051494	CCATCAGGCTGCAGGATACGTCGT	24
t0107814	CCATCCCGACAGGTTAAGGACTAA	24
t0047007	CCATCTGTCGGTTCTCAATCAGGC	24
t0057885	CCATCTTCTCATCGTTCTGCC	21
t0200659	CCATGGACACTCTAAGTTGAG	21
t0115122	CCATGGACACTCTAAGTTGAGA	22
t0005171	CCATGGACTGTGGGGATGACA	21
t0220229	CCATGGATCACAGTATGGAGGACA	24
t0019449	CCATTAAAAAGATCTGAGATA	21
t0045254	CCATTGTCAATACACCACACC	21
t0088312	CCATTGTCGATACACCACACC	21
t0351726	CCCAAATACATTGATCTTCCA	21
t0038952	CCCAAATGTGGTTCAGTCTTT	21
t0034144	CCCAAGCTGCAGTCGGATAAT	21
t0019522	CCCACCAGAGAGTTGTCGGAG	21
t0105483	CCCACCATACACACTCTTTCT	21
t0104624	CCCACGGTCGCTCTGATGGAGGCA	24
t0094171	CCCATCCTTTCATACTCATCA	21
t0019269	CCCCAAACAAGATCGTTCCAA	21
t0032741	CCCCCGACACTTGCTTAAGCGGAC	24
t0014258	CCCCGACACTTGCTTAAGCGGACT	24
t0052134	CCCCGCAGGGATTCGCAGCTCGAC	24
t0100460	CCCCTTAGGTCGCTGTTCGAT	21
t0148212	CCCGAATTGTCTTACAAAAAT	21
t0535183	CCCGAATTGTCTTACAAAAATA	22
t0006374	CCCGACAAACACTGAAGGCAT	21
t0007123	CCCGACACTTGCTTAAGCGGACTA	24
t0081617	CCCGACACTTGCTTAAGCGGACGA	24
t0040295	CCCGACCTGTACAGCAAAGAAGAC	24
t0023219	CCCGCGCATCTTTCTGTACAT	21
t0080614	CCCGCTGCAGAGACTTCCTTGG	22
t0127313	CCCTAATATCCAGCAGCATGA	21
t0027806	CCCTCGCTGGCACATCGATCCGGG	24
t0017850	CCCTCTGAGATCTCTACTGGC	21
t0106555	CCCTCTGAGATCTCTACTGGCG	22
t0037571	CCCTGACAACTCTAACAGGAGACA	24
t0000216	CCCTGACGGAGGCATTTGGACGGA	24
t0010387	CCCTGACGGAGGCATTTGGACGAA	24
t0021550	CCCTGACGGAGGCATTTGGACGGT	24
t0002782	CCCTGACTGTAGATGCACAGA	21
t0103236	CCCTGCTGCAGAAGACGTCGGATA	24
t0171081	CCCTTCACAGCATTGTACCAC	21
t0106410	CCCTTCTCACCGCATCGTCACACC	24
t0089675	CCCTTCTCCAACCAAGGCTCGG	22
t0002809	CCCTTGAGTTTAGAGCGTGCA	21
t0083850	CCCTTGCACGATCTGATGTCTT	22
t0240624	CCGAAAACTCAGCTAACGGCTCTC	24
t0070551	CCGAAAACTTAGCTGCAGTCGACT	24
t0037830	CCGAACAGAACATGACATTGAGAT	24
t0214954	CCGAACTCTTCCTGAACAAGT	21
t0066028	CCGAAGACCTAACACAACCCTCCT	24
t0135022	CCGAAGAGAATGATCAAGATC	21
t0138684	CCGAAGATCAGCACGCCATTTCCA	24
t0062573	CCGAATGCATTACCTAGAACA	21
t0126682	CCGAATTGTCTTACAAAAATAT	22
t0004000	CCGACAAACACTGAAGGCATG	21
t0199943	CCGACAACTCTCTGGTGGGAT	21
t0028815	CCGACAAGCTATGAAGAACTCGCA	24
t0085801	CCGACGATGGGTTCTCTTCCGGCA	24
t0102479	CCGACGGCGGACCGATCGGCCCAA	24
t0083420	CCGACTACAACGATGGGACGAGCT	24
t0048303	CCGACTCGTGAGCACAAATGCGGT	24
t0013132	CCGAGCTCTGGTTGGAGAAGG	21
t0134030	CCGAGTACTAGCGATAATAAACAT	24
t0085762	CCGATGTAGAGCAGATATCCGCGA	24
t0170481	CCGATGTATTCCCTCTGTTGGT	22
t0087404	CCGCACAAACCAGGATTGACGC	22
t0074752	CCGCAGTAAATACATCCCCCTG	22
t0087860	CCGCCTTGTTCGCTATCTTTG	21
t0013771	CCGCGCATCTTTCTGTACATC	21
t0014804	CCGCTTAAGCAAGTGTCGGGGGTT	24
t0017464	CCGGAACTTCTAACAGACGCCGTT	24
t0000293	CCGGAAGAAGTGAAAAGTGCA	21
t0042042	CCGGAAGAAGTGAAAAGTGCT	21
t0050766	CCGGAAGAGAACCCATCGTCGGCG	24
t0011187	CCGGAGGGAGTTGGATCTTTC	21
t0128502	CCGGATCGACCGGCCGAAGCCAGC	24
t0009666	CCGGATCGATGTGCCAGCGAGGGC	24
t0147222	CCGGATTAGTCCTTGACCTGTCGG	24
t0005720	CCGGATTCTGACTTAGAGGCG	21
t0040746	CCGGATTTGGTCCCCACAGCA	21
t0149716	CCGGCATTCTATATCTGTTAA	21
t0001357	CCGGCGCTAGATATGGCAGGC	21
t0046104	CCGGCTTACTCATAAACATAA	21
t0053597	CCGGTCATCATACACAATTAATAT	24
t0218808	CCGGTCCCTGTCTATGCATAAAAT	24
t0031865	CCGGTCCTGAGGCTGGTCGTCGTT	24
t0016132	CCGGTGAAGTGTTCGGATCGC	21
t0061041	CCGGTGTTCCTTGACGGCTGAAGT	24
t0106282	CCGTACAAAGTCTTCCCAGCTA	22
t0033179	CCGTCAAGGAACACCGGAGGAGGT	24
t0030361	CCGTCATCATCACCGGCACCA	21
t0123731	CCGTCCGATTTGTAGAGGTACAGA	24
t0083081	CCGTCCGATTTGTAGAGGTGCAGA	24
t0117057	CCGTCGGTGCTGTTCAGTGAGGGA	24
t0061285	CCGTGACCATAGACCCTTTTAGGC	24
t0374549	CCGTGGCTCTGACGTGGACGTAAC	24
t0123085	CCGTTAGGGATCCGTTAACAGAAT	24
t0032855	CCGTTGCCGGGGATTGTTCGAGTT	24
t0055942	CCGTTGCCGGGGATTGTTCGAGTA	24
t0041497	CCTAAAAGGGTCTATGGTCACGGT	24
t0217928	CCTAAAGAAAATGCCTGCAGAAGC	24
t0125056	CCTAATATCCAGCAGCATGAG	21
t0286502	CCTAATATCCAGCAGCATGAGT	22
t0140223	CCTACACCAGAAGTTCGGAGG	21
t0011260	CCTACACTTCGTCAAATCATG	21
t0003301	CCTACTCACATATCGGGCTGT	21
t0053093	CCTACTGTCACTGTCCAAAAC	21
t0068360	CCTAGAACAATTGCAATCATA	21
t0001013	CCTAGGTATGGATTGCTTCGG	21
t0001713	CCTAGGTATGGATTGCTTCGGA	22
t0085113	CCTAGTGCACGGTCTACAGTTGAG	24
t0091628	CCTCACTACAGAAGCTGTGGA	21
t0022286	CCTCACTACAGAAGCTGTGGAC	22
t0208759	CCTCACTGAACAGCACCGACGGCG	24
t0029731	CCTCCATCAGAGCGACCGTGGGAA	24
t0117188	CCTCCATGAACCACAAATCGGACG	24
t0126877	CCTCCATTAGCTGCTATTTCT	21
t0016245	CCTCCTGACTGGATGTTCTATCGG	24
t0290461	CCTCGCTGGCACATCGATCCGGGT	24
t0002309	CCTCGGCTTCAGAAGATCACA	21
t0149605	CCTCTAAGTCAGAATCCGGGC	21
t0047389	CCTCTCTCTCGTTGACATTGA	21
t0013060	CCTCTGAAGGAACGACCTCATC	22
t0154770	CCTCTGAATCAGATTTTTGCTCAG	24
t0037339	CCTCTGAGATCTCTACTGGCG	21
t0003264	CCTCTGGATCTGTGACATAAG	21
t0002904	CCTCTGGATCTGTGACATAAGA	22
t0043168	CCTCTTCTTCGGATCTCATGTCGG	24
t0306594	CCTGAGAACCCTGCAATAGCAGAG	24
t0024188	CCTGAGTTGTGAGAGGTTGTT	21
t0031655	CCTGATGCACTCAAATCGCCT	21
t0010470	CCTGATGGGTGGATTTACTGT	21
t0005327	CCTGATTGAGAACCGACAGATGGA	24
t0080436	CCTGATTGAGAACCGACAGATGAA	24
t0021017	CCTGCAAAGACACTCCGACGCTCA	24
t0147808	CCTGCAAAGACACTCCGACGCTCT	24
t0030555	CCTGCAAAGACACTCCGATGCCTA	24
t0058811	CCTGCAAAGACACTCCGATGCCAA	24
t0020221	CCTGCAGACATCTACATGCAC	21
t0090908	CCTGCAGACATCTACATGCACT	22
t0015798	CCTGCGAGTGATCTGCTGACG	21
t0000746	CCTGGACAGACACTATATCAG	21
t0008115	CCTGGATCAAACTGTGGCATA	21
t0084985	CCTGGCCTGCAGCCTGTTATAGGC	24
t0022466	CCTGGGTTTGCTTTGAGGATA	21
t0002056	CCTGTGACTAGAAGACCGTCC	21
t0196988	CCTGTGACTAGAAGACCGTCT	21
t0007332	CCTGTGCAGACGAAGGTGATA	21
t0082211	CCTGTGTGGAGTCAAGTCAAC	21
t0066139	CCTGTTCTACTGTTAGGCGTCATG	24
t0381178	CCTTAGATAATCTGCAAAGCGAGC	24
t0056071	CCTTAGATGATCTTCAGGAAG	21
t0016938	CCTTAGGTCGCTGTTCAATAG	21
t0088817	CCTTCACAGCATTGTACCACAT	22
t0031119	CCTTCAGAGGGTTACAGCAAGT	22
t0004804	CCTTCAGCAGACTCCATCACC	21
t0088585	CCTTCAGTGTTTGTCGGGATA	21
t0038997	CCTTCGTCTGCACAGGAGTCT	21
t0037486	CCTTCTCACCGCATCGTCACACCT	24
t0023892	CCTTCTTCGTGGGATCTGTCCGCC	24
t0060227	CCTTGACCGTCGACTAAAGGTGCA	24
t0008195	CCTTGAGCTTGTACGAAGTCG	21
t0003162	CCTTGATCAATAGGCTATTT	20
t0082021	CCTTGATCAATAGGCTATTA	20
t0000045	CCTTGATCAATAGGCTATTTA	21
t0002601	CCTTGATCAATAGGCTATTTT	21
t0006667	CCTTGATCAATGAACTCTAGA	21
t0037505	CCTTGATCAATGGGCTCTAG	20
t0071750	CCTTGATCAATGGGCTCTAT	20
t0245556	CCTTGATCAATGGGCTCTTT	20
t0000215	CCTTGATCAATGGGCTCTATG	21
t0000386	CCTTGATCAATGGGCTCTAGA	21
t0086709	CCTTGATCAATGGGCTCTAGT	21
t0010399	CCTTGATCAATGGGCTCTATGG	22
t0082595	CCTTGCACGATCTGATGTCTT	21
t0047327	CCTTGTGCTGTGGGGACCAAA	21
t0098335	CCTTGTTGAGTTTGCTTGGTT	21
t0222043	CCTTTACTGTTGGTGATCTGAAGA	24
t0038752	CCTTTCAATCGAAATGGATGG	21
t0097626	CCTTTGCAGACGACTTAAATA	21
t0064840	CCTTTGTCTCAGCTTCGGCGG	21
t0019378	CGAAACAAGCTCTTCTTTGCA	21
t0040011	CGAAAGTTAGCTATACACTCA	21
t0010217	CGAAATGGATGGCTTATGTTG	21
t0006828	CGAAATTCTGAGCGTAGCACG	21
t0018536	CGAAATTTCAACTTTATTGCC	21
t0031135	CGAAATTTTAACATTATTGCC	21
t0318266	CGAACAACCTGAATCATCTAGAAG	24
t0055839	CGAACAATCCCCGGCAACGGCGCC	24
t0045727	CGAACAGCGACCTAAGGGGGC	21
t0054952	CGAACGAACTGAGGCGCATCCACC	24
t0085610	CGAACTCCACATAGATTGGTAT	22
t0074965	CGAACTCTTGACCTTTCGGACATA	24
t0011638	CGAACTCTTGACCTTTCGGATCTA	24
t0050192	CGAAGACCTAACACAACCCTCCTC	24
t0184423	CGAAGATCAGCACGCCATTTCCAA	24
t0122144	CGAAGCAATCCATACCTAGGCA	22
t0001097	CGAAGCTGAGACAAAGGAGAA	21
t0075601	CGAAGCTGAGACAAAGGAGAT	21
t0004342	CGAAGCTGAGACAAAGGAGAAG	22
t0059930	CGAAGGTGATAAACAATATAG	21
t0089097	CGAATCATGCTGTAGTTTTCA	21
t0101828	CGAATGCATTACCTAGAACAA	21
t0079681	CGACAAAATAGCTTGGGGTTC	21
t0017795	CGACAAACACTGAAGGCATGG	21
t0063713	CGACAACCGGGGAGAATTCGG	21
t0000429	CGACAAGGAGAGACTTTTGTA	21
t0059125	CGACACACAGACACGACAACTCAG	24
t0022432	CGACACGCAGACACGACAACTCAG	24
t0078782	CGACACGCAGACACGACAACTCAA	24
t0024376	CGACACTTGCTTAAGCGGACTAGT	24
t0121559	CGACAGACACACGTATCGAACGAA	24
t0101995	CGACAGGTCAAGGACTAATCCGTC	24
t0131415	CGACAGGTCAAGGACTAATCCGGC	24
t0032585	CGACCTCTTGCTGAAAATGTC	21
t0026417	CGACGAAGAACAAACCAGTGAGAA	24
t0271465	CGACGACCAGCCTCAGGACCGGCT	24
t0204321	CGACGACCAGTCTGAGACTTGCTG	24
t0025208	CGACGAGAAACAGAATACTGCCGG	24
t0091404	CGACGAGAGAAAACGATAGATCAT	24
t0086372	CGACGATGACTAGACAAACGGAAT	24
t0354045	CGACGATGGCAGTGGCAATGACAA	24
t0173339	CGACGATGGGTTCTCTTCCGGCAG	24
t0108051	CGACGGCGGACCGATCGGCCCAAC	24
t0245420	CGACGGGCGGTGTGTACAAAG	21
t0036186	CGACGTATCCTGCAGCCTGATGGT	24
t0008990	CGACTTCGTACAAGCTCAAGG	21
t0026150	CGACTTCGTACAAGCTCAAGGA	22
t0034580	CGAGACCAAGGATGAGGCTGA	21
t0007028	CGAGACTCCTGTGCAGACGAAG	22
t0375452	CGAGCAAGTCGGACGGAGGCCCCC	24
t0006011	CGAGCAAGTGGAATATCCTCT	21
t0014004	CGAGCAAGTGGAATATCCTCTC	22
t0117287	CGAGCCAGACAACATTCCAA	20
t0142261	CGAGCTGCGAATCCCTGCGGGGCC	24
t0006649	CGAGTGATCTGCTGACGTTGT	21
t0011382	CGAGTGATCTGCTGACGTTGTA	22
t0274112	CGAGTTCTTCATAGCTTGTCGGAC	24
t0026787	CGATAGAACATCCAGTCAGGAGGG	24
t0009648	CGATCCAGAGGGACAGGGTAA	21
t0192552	CGATCTGATCCGCATACACCCCTA	24
t0038961	CGATCTTTGACCTGCTGAGACCAA	24
t0119009	CGATGCAGCAGAATTCTGTGC	21
t0091242	CGATTATGCAATTAGACAACTATT	24
t0037680	CGATTGAGATATAGTTCGTTGGTA	24
t0027917	CGATTTTGTGTATGCGCTCAG	21
t0039841	CGATTTTGTGTATGCGCTCAGG	22
t0026720	CGCAAGAGCTGACAGCGCACT	21
t0067971	CGCACACACCTACTGTCACTG	21
t0007260	CGCACGGTATATATAGATGTC	21
t0016732	CGCACTTCCTTTTCAAGCCTTG	22
t0021206	CGCAGTAAATACATCCCCCTG	21
t0076868	CGCAGTAAATACATCCCCCTGA	22
t0003498	CGCAGTAGAGATTGGGTCAAC	21
t0119668	CGCATTCTGAGTGTGACGTTC	21
t0016323	CGCATTCTTGTTGACCATGCA	21
t0331054	CGCATTTGTGCTCACGAGTCGGGT	24
t0014054	CGCCGTTGCCGGGGATTGTTCGAG	24
t0287718	CGCCGTTGCCGGGGATTGTTCGTG	24
t0045817	CGCCTCTAAGTCAGAATCCGG	21
t0056052	CGCGAAATTCTGAGCGTAGCA	21
t0032766	CGCGACGGGGTATTGTAAGTG	21
t0251719	CGCGACGGTGACAGGTAAGCAGGG	24
t0028266	CGCGAGATGCTAACTGTGATC	21
t0001599	CGCGCACGGTATATATAGATG	21
t0077172	CGCGCATCTTTCTGTACATCC	21
t0133652	CGCGCCCAACTTTTCTGTCAA	21
t0170780	CGCGCGTCAATCCTGGTTTGT	21
t0150508	CGCGGATATCTGCTCTACATCCGC	24
t0081495	CGCGGCGACGTGGGCGGTTCG	21
t0014801	CGCGGGTTGAGCAAGTTTGGA	21
t0197230	CGCGTCATGCTAGGGAGAGGTATC	24
t0052131	CGCTATATCAAGAAGCCTGTG	21
t0008596	CGCTATCTTTGTTTCGTCTTC	21
t0071586	CGCTCACCGCCGACCGCCACC	21
t0025542	CGCTCAGAATTTCGCGTAATAC	22
t0001539	CGCTGAGGAGAAACAAAGAAA	21
t0166994	CGCTGAGGAGAAACAAAGAAT	21
t0143684	CGCTGGCCAATGAGTTGCTGCATG	24
t0015999	CGCTGGCCAATGGGTTGCTGCATG	24
t0019635	CGCTGTCGTCACCGGCCTTGC	21
t0026841	CGCTTAAGCAAGTGTCGGGGGTTC	24
t0252379	CGCTTAAGTAAGTGTCGGGGGTTC	24
t0360172	CGCTTATCCGAGGTGGTGTAG	21
t0015987	CGGAAAACTGACAGAAGGACCGGG	24
t0065150	CGGAACTTCTAACAGACGCCGTTA	24
t0000173	CGGAAGAAGTGAAAAGTGCAG	21
t0012309	CGGAAGAAGTGAAAAGTGCAA	21
t0028647	CGGAAGAAGTGAAAAGTGCAT	21
t0152837	CGGAAGAGAACCCATCGTCGGCGG	24
t0133756	CGGAAGCTACCAGTATGACACAGC	24
t0262475	CGGAATTCAGCTGTCGGTTCTCGG	24
t0018917	CGGACAGATCCCACGAAGAAGGCC	24
t0102237	CGGACAGATCCCACGAAGAAGGTC	24
t0006800	CGGACGAGTGTCGGTGAGTGTCGT	24
t0008863	CGGAGAATCTGTGCATCTACA	21
t0000240	CGGAGACGAGCAAGTGGAATA	21
t0097656	CGGAGACGAGCAAGTGGAATT	21
t0000282	CGGAGACGAGCAAGTGGAATAT	22
t0010698	CGGAGCCCGCAGTAAATGCAT	21
t0054996	CGGAGGGAGTTGGATCTTTCT	21
t0076742	CGGAGTGTCTTTGCAGGTGGCACC	24
t0005923	CGGATCAGTCCCTGACAGAGGCAT	24
t0110545	CGGATCAGTCCCTGACGGAGACAT	24
t0001805	CGGATCAGTCCCTGACGGAGGCAT	24
t0394548	CGGATCAGTCCCTGACGGAGGCAA	24
t0081720	CGGATCAGTCCCTGACGGAGGTAT	24
t0019477	CGGATCGATGTGCCAGCGAGGGCG	24
t0014352	CGGATTAGTCCTTGACCTGCCGGG	24
t0003850	CGGATTAGTCCTTGACCTGTCGGG	24
t0108586	CGGATTAGTCCTTGACCTGTCGGA	24
t0078513	CGGATTAGTCCTTGGCCTGCCGGG	24
t0033684	CGGCAAACACTCATCGAACTG	21
t0051452	CGGCAGGCCAAGGACTAATCCGCC	24
t0014529	CGGCAGGTCAAGGACTAATCCGTC	24
t0081445	CGGCAGGTCAAGGACTAATCCGCC	24
t0074658	CGGCAGTATTCTGTTTCTCGTCGG	24
t0276512	CGGCATCAACATTCTTAGTCCCTC	24
t0140382	CGGCGACGTTGTGAGAAGTCCACT	24
t0018845	CGGCGACTTCCTCTTGGTGCCA	22
t0003453	CGGCGTCTGTTAGAAGTTCCGGTA	24
t0022973	CGGCTTCAGAAGATCACAAAG	21
t0058146	CGGCTTCAGAAGATCACAAAGA	22
t0001737	CGGGCTTCATACGAAATTCAC	21
t0011042	CGGGTAGCTTGGGTTGCTTGAG	22
t0306045	CGGGTCCCGACAGGCATGCTCTCA	24
t0180825	CGGGTTCGGGTCTAACAAATAGGC	24
t0057217	CGGTAAAGTTCTGGAACCGAT	21
t0019898	CGGTAAGTTTCTGGCATTTCG	21
t0034910	CGGTAGCACCATTGAGGATTC	21
t0189439	CGGTCCTTCTGTCAGTTTTCCGGC	24
t0025346	CGGTTCAATTGAGAAGACTGGA	22
t0111653	CGGTTCCAGAACTTTACCGAT	21
t0040198	CGTACAAAGTCTTCCCAGCTA	21
t0036577	CGTACAAGCTCAAGGAACAAA	21
t0006142	CGTACATAGCAGAATCAGCACT	22
t0022235	CGTCAGCAGATCACTCGCAGG	21
t0088888	CGTCATCATCACCGGCACCAC	21
t0091132	CGTCCAAATGCCTCCGTCAGGGAC	24
t0027368	CGTCCCTAATATCCAGCAGCA	21
[truncated: 2,262 more rows]
